# Supplementary material for: TempO-seq and RNA-seq gene expression levels are highly correlated for most genes: A comparison using 39 human cell lines
Source: PLoS One. 2025 May 9;20(5):e0320862. doi: 10.1371/journal.pone.0320862 (PMC12064016; doi:10.1371/journal.pone.0320862)
Supplement: S1 File — This file contains additional TempO-seq and RNA-seq information and data for all 39 cell lines included in the study, including but not limited to: the cell culture conditions, the TempO-seq probes and gene expression data for all replicates used for the TempO-seq Phase 1 vs Phase 2 comparison using 6 cell lines, and the gene expression and relative log expression (RLE) data for the TempO-seq vs RNA-seq comparison for all 39 cell lines. (XLSX) [file pone.0320862.s001.xlsx]

## Sheet: Index
	Sheet Name	Additional Details
	Cell line information	Details about the 39 cell lines and how they were cultered for the in-house TempO-seq data generation
	T_TempOseq_probekey	Contains information about all of the TempO-seq probes.
	T_TempOseq_log2CPM_6cell_allrep	This is log2(CPM+1) normalized data for all TempO-seq Phase 1 and Phase 2 replicates for 6 cell lines. The naming structure is cell line_replicate number_phase. For example, MCF7_1.P1 is MCF7 data for the first technical replicate within the phase 1 data set. When there were multiple probes for a gene, the data was subset to the max CPM value per cell type for that gene. There are 19,703 genes in…
	T_TempOseq_log2CPM_39cell lines	This is log2(CPM+1) normalized full data set for TempO-seq for all 39 overlapping cell lines, averaged across Phase 1 and/or Phase 2 technical replicates. There are 19,703 genes in this set.
	R_RNAseq_log2TPM_39cell lines	This is log2(TPM+1) normalized full data set for RNA-seq for all 39 overlapping cell lines. There are 20,163 genes in this set.
	TR_Overlapping_data_log2EPM	This is log2(EPM+1) for TempO-seq and RNA-seq overlapping genes. The naming is the cell line followed by .x for TempO-seq or by .y for RNA-seq. There are 19,290 genes in this set.
	TR_combined_RLE	This is RLE data for TempO-seq and RNA-seq overlapping genes. The naming is the cell line followed by .x for TempO-seq or by .y for RNA-seq. There are 19,290 genes in this set.
	TR_difference	This is the relative log expression difference between TempO-seq and RNA-seq. log2(TempO-seq CPM+1 / RNA-seq TPM+1) = log2(TempO-seq CPM+1) - log2(RNA-seq TPM+1). There are 19,290 genes in this set.
	TR_Overlapping_data_v110_key	This contains the ensembl_gene id numbers and several different naming schemes, including .x which is the TempO-seq annotation, and .y which is the RNA-seq annotation, and v110 which is ensembl version 110.
	Acryonym	Definition
	T	TempO-seq data
	R	RNA-seq data
	TT	TempO-seq vs TempO-seq analysis
	TR	TempO-seq vs RNA-seq analysis
	CPM	Counts per million
	TPM	Transcripts per million
	EPM	Expression per million
	RLE	Relative log expression

## Sheet: Cell line information
Data Comparison	TempO-seq Phase	Cell Line	ExPASy CelloSaurus Accession	Tissue Origin	Derivation	Disease or Cell line	TempO-seq Source a	TempO-seq Growth Mode	TempO-seq Growth Media b	TempO-seq Culture Vessel	TempO-seq Seeding Density	TempO-Seq Sampling Time
TvR	1	A549	CVCL_0023	Lung	Cancer	Carcinoma	ATCC (CCL-185TM)	Adherent	DMEM + 10% HI-FBS + 1% PSG	6-well plate	6.34x10^4 live cells / well	4 days after seeding
TvR	1	A704	CVCL_1065	Kidney	Cancer	Renal Cell Carcinoma	ATCC (HTB-45TM)	Adherent	EMEM + 10% HI-FBS + 1X PSG	6-well plate	1.62x10^6 live cells / well	8 days after seeding
TvR	1	ASC52Telo	CVCL_U602	Adipose Tissue	hTERT-immortalization	Mesenchymal Stem Cell	ATCC (SCRC-4000TM)	Adherent	Mesenchymal Stem Cell Basal Medium + Mesenchymal Stem Cell Growth Kit + 0.2 mg/mL G418 (Geneticin)	6-well plate	4.76x10^4 live cells / well	3 days after seeding
TvR	1	BHY	CVCL_1086	Upper Aerodigestive Tract	Cancer	Oral Squamous Cell carcinoma	DSMZ (ACC 404)	Adherent	DMEM + 10% HI-FBS + 1X PSG	6-well plate	1.8x10^4 live cells / well	3 days after seeding
TvR	2	BT-483	CVCL_2319	Breast	Cancer	Ductal Carcinoma	ATCC (HTB-121TM)	Adherent	RPMI-1640 + 20% HI-FBS + 0.01 mg/mL Insulin + 1X PSG	6-well plate	3.8x10^5 live cells / well	6 days after seeding
TvR	2	CAL-148	CVCL_1106	Breast	Cancer	Ductal Adenocarcinoma	DSMZ (ACC 460)	Mixed	DMEM + 10% HI-FBS + 0.01 ug/mL EGF + 1X PSG	T25 flask	2.16x10^6 live cells / flask	3 days after seeding
TvR	2	CAL-78	CVCL_1809	Muscle	Cancer	Chondrosarcoma	DSMZ (ACC 449)	Adherent	RPMI-1640 + 20% HI-FBS + 1X PSG	6-well plate	1.90x10^5 live cells / well	3 days after seeding
TvT	1, 2	CCD-18Co	CVCL_2379	Colon	Normal	None (Fibroblast)	ATCC (CRL-1459TM)	Adherent	EMEM + 10% HI-FBS + 1X PSG	6-well plate	9.0x10^4 live cells / well	2 days after seeding
TvT, TvR	1, 2	Daudi	CVCL_0008	Lymphoid	Cancer	Burkitt’s Lymphoma	ATCC (CCL-213TM)	Suspension	RPMI-1640 + 10% HI-FBS + 1X PSG	T25 flask	1.50x10^6 live cells / flask	3 days after seeding
TvR	1	DMS 454	CVCL_2438	Lung	Cancer	Small Cell Lung Carcinoma	ECACC / Millipore (95062832)	Adherent	Waymouth’s MB 752/1 + 2 mM glutamine + 10% HI-FBS + GM-CSF + 1X PSG	6-well plate	1.62x10^6 live cells / well	9 days after seeding
TvR	2	DoHH2	CVCL_1179	Lymphoid	Cancer	B Cell Lymphoma	DSMZ (ACC 47)	Suspension	EMEM + 10% HI-FBS + 1X PSG	T25 flask	1.5x10^7 live cells / flask	3 days after seeding
TvR	1	DV-90	CVCL_1184	Lung	Cancer	Adenocarcinoma	DSMZ (ACC-307)	Adherent	RPMI-1640 + 10% HI-FBS + 2 mM L-Glutamine + 1x NEAA + 1X PSG	6-well plate	4.32x10^6 live cells / well	1 day after seeding
TvR	2	EFM-19	CVCL_0253	Breast	Cancer	Ductal Carcinoma	DSMZ (ACC 231)	Adherent	RPMI-1640 + 10% HI-FBS + 1X PSG	6-well plate	5.33x10^5 live cells / well	4 days after seeding
TvR	1	HBEC3-KT	CVCL_X491	Lung	hTERT-immortalization	Bronchial Epithelia	ATCC (CRL-4051TM)	Adherent	Airway Epithelial Cell Basal Medium + Bronchial Epithelial Cell Growth Kit	6-well plate	4.50x10^5 live cells / well	4 days after seeding
TvT, TvR	1, 2	HepG2	CVCL_0027	Liver	Cancer	Hepatoblastoma	ATCC (HB-8065TM)	Adherent	DMEM + 10% HI-FBS + 1X PSG	6-well plate	3.60x10^5 live cells / well	3 days after seeding
TvR	2	HOS	CVCL_0312	Bone	Cancer	Osteosarcoma	ATCC (CRL-1543TM)	Adherent	EMEM + 10% HI-FBS + 1X PSG	6-well plate	9.51x10^4 live cells / well	3 days after seeding
TvR	2	Hs.839.T	CVCL_0941	Skin	Cancer	Melanoma	ATCC (CRL-7572TM)	Adherent	DMEM + 10% HI-FBS + 1X PSG	6-well plate	8.94x10^4 live cells / well	2 days after seeding
TvR	1	hTERT-HME1	CVCL_3383	Breast	hTERT-immortalization	Breast Epithelium	ATCC (CRL-4010TM)	Adherent	Mammary Epithelial Cell Growth Basal Medium + Mammary Epithelial Cell Growth Medium SingleQuots™ Kit	6-well plate	9.51x10^4 live cells / well	3 days after seeding
TvR	1	hTERT-RPE1	CVCL_4388	Eye	hTERT-immortalization	Pigmented Epithelium	ATCC (CRL-4000TM)	Adherent	DMEM:F12 + 0.01 mg/mL Hygromycin B	6-well plate	4.76x10^4 live cells / well	3 days after seeding
TvR	2	Huh-1	CVCL_2956	Liver	Cancer	Hepatoma	CLS (300156)	Adherent	DMEM + 10% HI-FBS + 1X PSG	6-well plate	1.90x10^5 live cells / well	4 days after seeding
TvR	2	Huh-7	CVCL_0336	Liver	Cancer	Hepatoblastoma	ATCC (CRL-10741TM)	Adherent	RPMI-1640 + 10% HI-FBS + 1X PSG	6-well plate	1.90x10^5 live cells / well	2 days after seeding
TvR	1	HUVEC/TERT2	CVCL_9Q53	Umbilical Cord	hTERT-immortalization	Vascular Endothelium	ATCC (CRL-4053TM)	Adherent	Vascular Cell Basal Medium + Endothelial Cell Growth Kit-VEGF	6-well plate	8.1x10^4 live cells / well	4 days after seeding
TvR	1	KP-N-RT-BM-1	CVCL_1339	Central Nervous System	Cancer	Neuroblastoma	JCRB / XenoTech (IFO50432)	Adherent	RPMI-1640 + 10% HI-FBS + 1X PSG	6-well plate	1.51x10^6 live cells / well	3 days after seeding
TvT, TvR	1, 2	MCF7	CVCL_0031	Breast	Cancer	Adenocarcinoma	ATCC (HTB-22TM)	Adherent	DMEM + 10% HI-FBS + 1X PSG	6-well plate	7.20x10^5 live cells / well	3 days after seeding
TvR	2	MG-63	CVCL_0426	Bone	Cancer	Osteosarcoma	ATCC (CRL-1427TM)	Adherent	EMEM + 10% HI-FBS + 1X PSG	6-well plate	1.90x10^5 live cells / well	2 days after seeding
TvR	2	MHH-CALL-4	CVCL_1410	Lymphoid	Cancer	B Cell Lymphoma	DSMZ (ACC 337)	Suspension	RPMI-1640 + 20% HI-FBS + 1X PSG	24-well plate	5.00x10^5 live cells / well	7 days after seeding
TvT, TvR	1, 2	NCI-H1092	CVCL_1454	Lung	Cancer	Small cell lung cancer (stage E carcinoma)	ATCC (CRL-5855TM)	Suspension	HITES + 5% HI-FBS + 0.005 mg/mL Insulin + 0.01 mg/mL Transferrin + 30 nM Sodium Selenite + 10 nM Hydrocortisone + 10 nM -estradiol + 2 mM L-glutamine + 1X PSG	T25 flask	3.00x10^6 live cells / flask	3 days after seeding
TvR	2	NCI-H1105	CVCL_1455	Lung	Cancer	Small Cell Lung Cancer	ATCC (CRL-5856TM)	Suspension	DMEM:F12 + 5% HI-FBS + 0.005 mg/mL Insulin + 0.01 mg/mL Transferrin + 30 nM Sodium selenite + 10 nM Hydrocortisone + 10 nM -estradiol + 2 mM L-glutamine + 1X PSG	T25 flask	3.20x10^6 live cells / flask	3 days after seeding
TvR	2	NCI-H1436	CVCL_1471	Lung	Cancer	Small Cell Lung Cancer	ATCC (CRL-8871TM)	Suspension	DMEM:F12 + 5% HI-FBS + 0.005 mg/mL Insulin + 0.01 mg/mL Transferrin + 30 nM Sodium selenite + 10 nM Hydrocortisone + 10 nM -estradiol + 2 mM L-glutamine + 1X PSG	T25 flask	1.80x10^6 live cells / flask	6 days after seeding
TvR	2	NCI-H2106	CVCL_1526	Lung	Cancer	Non-small Cell Lung Cancer	ATCC (CRL-5923TM)	Suspension	DMEM:F12 + 5% HI-FBS + 0.005 mg/mL Insulin + 0.01 mg/mL Transferrin + 30 nM Sodium selenite + 10 nM Hydrocortisone + 10 nM -estradiol + 2 mM L-glutamine + 1X PSG	T25 flask	1.73x10^6 live cells / flask	3 days after seeding
TvR	2	NCI-H2171	CVCL_1536	Lung	Cancer	Small Cell Lung Cancer	ATCC (CRL-5929TM)	Suspension	DMEM:F12 + 5% HI-FBS + 0.005 mg/mL Insulin + 0.01 mg/mL Transferrin + 30 nM Sodium selenite + 10 nM Hydrocortisone + 10 nM -estradiol + 2 mM L-glutamine + 1X PSG	T25 flask	3.46x10^6 live cells / flask	3 days after seeding
TvR	2	PLC/PRF/5	CVCL_0485	Liver	Cancer	Hepatoma	ATCC (CRL-8024TM)	Adherent	EMEM + 10% HI-FBS + 1X PSG	6-well plate	2.85x10^5 live cells / well	3 days after seeding
TvR	1	RPTEC/TERT1	CVCL_K278	Kidney	hTERT-immortalization	Proximal Tubule Epithelium	ATCC (CRL-4031TM)	Adherent	DMEM:F12 + hTERT Immortalized RPTEC Growth Kit + 0.1 mg/mL G418 (Geneticin)	6-well plate	4.76x10^5 live cells / well	5 days after seeding
TvR	2	SaOS-2	CVCL_0548	Bone	Cancer	Osteosarcoma	ATCC (HTB-85TM)	Adherent	McCoy’s 5A + 15% HI-FBS + 1X PSG	6-well plate	1.95x10^5 live cells / well	3 days after seeding
TvR	1	SET-2	CVCL_2187	Lymphoid	Cancer	Acute Megakaryoblastic Leukemia	DSMZ (ACC 608)	Suspension	RPMI-1640 + 20% HI-FBS + 1X PSG	12-well plate	8.00x10^5 live cells / well	1 day after seeding
TvR	1	SK-MEL-28	CVCL_0526	Skin	Cancer	Melanoma	ATCC (HTB-72TM)	Adherent	EMEM + 10% HI-FBS + 1X PSG	6-well plate	1.80x10^5 live cells / well	3 days after seeding
TvR	2	SU-DHL-6	CVCL_2206	Lymphoid	Cancer	Large / B Cell Lymphoma	ATCC (CRL-2959TM)	Suspension	RPMI-1640 + 10% HI-FBS + 1X PSG	T25 flasks	8.4x10^6 live cells / flask	3 days after seeding
TvR	2	T-47D	CVCL_0553	Breast	Cancer	Ductal Carcinoma	ATCC (HTB-133TM)	Adherent	RPMI-1640 + 10% HI-FBS + 0.2 U/mL Insulin + 1X PSG	6-well plate	3.80x10^5 live cells / well	4 days after seeding
TvR	1	TIME	CVCL_0047	Skin	hTERT-immortilization	Dermal Microvascular Endothelium	ATCC (CRL-4025TM)	Adherent	Vascular Cell Basal Medium + Microvascular Endothelial Cell Growth Kit-VEGF + 12.5 ug/mL Basticidine S hydrochloride	6-well plate	6.18x10^4 live cells / well	3 days after seeding
TvT, TvR	1, 2	U-2 OS	CVCL_0042	Bone	Cancer	Osteosarcoma	ATCC (HTB-96TM)	Adherent	DMEM + 10% HI-FBS + 1X PSG	6-well plate	4.76x10^4 live cells / well	3 days after seeding
a ATCC = American Tissue Culture Collection; CLS = Cytion: Premier Cell Bank for Authentic Human and Animal Cells; DSMZ = Leibnitz Institute German Collection of Microorganisms and Cell Cultures; ECACC = European Collection of Authenticated Cell Cultures; JCRB = Japanese Collection of Research Biosources Cell Bank;
b DMEM = Dulbecco's Modified Eagle Medium; EGF = Epidermal Growth Factor; EMEM = Eagle's Minimum Essential Medium; GM-CSF = Granulocyte-macrophage colony-stimulating factor; HI-FBS = Heat-Inactivated Fetal Bovine Serum; HITES = Hydrocortisone, Insulin, Transferrin, Estrogen, Selenium; NEAA = Non-Essential Amino Acids; PSG = Penicillin-Streptomycin-Glutamine; RPMI = Roswell Park Memorial Institute…

## Sheet: T_TempOseq_probekey
index	probe_name	probe_idnum	probe_seq	entrez_id	gene_symbol	ensembl_gene	probe_flag	attenuation
1	A1BG_25586	25586	TCAGGCACCTCCAGAAACTCATGGTCGCCCTCCCGCCTCAGCAGAAAAGT	1	A1BG	ENSG00000121410	OK	1
2	A2M_1	1	GAACAGGACTCCAGCAAAGCACTTTTCAGCCTTGTGGTCTTCAAGCATTT	2	A2M	ENSG00000175899	OK	1
3	A2M_12371	12371	CTTCAGGTTCAACCAACAGAGGCTTGATGACTGTGTCTTTCCTTCCGTGT	2	A2M	ENSG00000175899	OK	1
4	NAT1_25741	25741	TTGGAATGTACTGTTCCCTTCTGATTTGGTCTAGATACCAGAATCCATTC	9	NAT1	ENSG00000171428	OK	1
5	NAT1_27553	27553	TGGTATGAGCGTCCAAACCCAGCATCGACAATGTAGTTCCTGCCATCAAT	9	NAT1	ENSG00000171428	OK	1
6	NAT1_4454	4454	GTAGGTTGATCTTCAGTTTTAATCCAGAAGACAGATTGCTGCTTCTTCCT	9	NAT1	ENSG00000171428	OK	1
7	NAT2_28429	28429	GTTCGAGGTTCAAGCGTAAATAAGTATATTTTTTGGTGTTTCTTCTTTGG	10	NAT2	ENSG00000156006	OK	1
8	NAT2_4457	4457	CTTCCCAGAAATTAATTCTAGAGGCTGCCACATCTGGGAGGAGCTTCCAG	10	NAT2	ENSG00000156006	OK	1
9	SERPINA3_17487	17487	AGCTTCTTAGCTGCAGCTGAGTCCTGAAAGTCAGTGGCAAAGGCCTCGGA	12	SERPINA3	ENSG00000196136	OK	1
10	AADAC_87800	87800	GTGCTTCAGACTTTCTCTTTGGCACATATACCCGAACAAGAATGTTGTTG	13	AADAC	ENSG00000114771	OK	1
11	AAMP_2	2	TTAACGGTCAGGCCTTTGGACACAAAATACTTTCGCTTTGTGGTCTCCTG	14	AAMP	ENSG00000127837	OK	1
12	AANAT_91124	91124	TCAGGGGGTGGGTGCTCTGCGTGGACATTCTGGCCACTGGTGCCTCCTTG	15	AANAT	ENSG00000129673	OK	1
13	AARS_3	3	TGCAGACACATCCTTGCCACCACCTTTACCGTCCATCAAGCCTGACACCT	16	AARS	ENSG00000090861	OK	1
14	ABAT_23781	23781	CAGTCAAAGGAAGGGATGTCGATCTTGTGAATGGCTTTAGAGTGCGTGGT	18	ABAT	ENSG00000183044	OK	1
15	ABCA1_22891	22891	GAATGAGGCTACTAATGAACCAGCTAAACCAGAGGATGCTGTTGTCCAGG	19	ABCA1	ENSG00000165029	OK	1
16	ABCA2_16971	16971	TGCACCTTTGTGTGGTGCCGCTCCTTGAGCATGGCTTCCGGGAAGTTGCG	20	ABCA2	ENSG00000107331	OK	1
17	ABCA3_89428	89428	GACTGAATCTTCAAGCGGAGCCAGATGAGGATCCCAGAAAACAGCAATGG	21	ABCA3	ENSG00000167972	OK	1
18	ABCB7_19494	19494	TTGCAACTGTATTTGGTGCATCACTCAGGTTCAGCATGTTTCCCGACATC	22	ABCB7	ENSG00000131269	OK	1
19	ABCF1_35	35	AGCACCCTTGTATTCATTGATGGCCTCCCCTAGAGCATCAATAGACTCTA	23	ABCF1	ENSG00000204574	OK	1
20	ABCA4_20374	20374	TTGAGATGCTGAATGGTGCCCATACATCGAAAGGCGCCCTTTACCATGAT	24	ABCA4	ENSG00000198691	OK	1
21	ABL1_46	46	TGTTCCAAAGGAAAGGGCCTTGTAAGAATCTACTTTGTCTTAGAGGAGTG	25	ABL1	ENSG00000097007	OK	1
22	AOC1_26305	26305	TGGTGCCTGCCACATCCAGGTCTACGCGGTAGTGCACCAAGTGAGTGTGT	26	AOC1	ENSG00000002726	OK	1
23	ABL2_19856	19856	AGCACAACTGCAGTCACCTCTTCTCGGTTGCATTCTCGGAGGTAATCCAG	27	ABL2	ENSG00000143322	OK	1
24	ABO_89460	89460	GACCGCCTGGTGGTTCTTGGGCACCGCAGTGAACCTCAGCTTCCTCAGGA	28	ABO	ENSG00000175164	OK	1
25	ABR_13032	13032	GCCATGACGTCATGGGACCAGATGTCCGCAGCCGAGGTGAGGTGTGCTTT	29	ABR	ENSG00000159842	OK	1
26	ACAA1_90616	90616	GACACAGATGTCCCCCAGCTGTTCCGGCCTCAGATTCACGTCCTTGAGAA	30	ACAA1	ENSG00000060971	OK	1
27	ACAA1_91529	91529	TACCCTCATCCTGGGTCACAGTGATGCTCCTCTTGGTGCCCTTGTCATCA	30	ACAA1	ENSG00000060971	OK	1
28	ACACA_90988	90988	AAGCGAGTAACAAATTCTGCTGGAGAAGCCACAGTGAAATCTCGTTGAGA	31	ACACA	ENSG00000278540	OK	1
29	ACACA_91463	91463	GCTAGAGATCCCCAAATCAGAGAGTGTATCTGAGCCAACAGAAGCAGGTG	31	ACACA	ENSG00000278540	OK	1
30	ACACA_91650	91650	AGGCCACATGAAACATATGGCGAATTTCTTCTGCCAGTCCGATTCTTGCT	31	ACACA	ENSG00000278540	OK	1
31	ACACA_91723	91723	GGACGTAGTCTCTGCTGATGCATTTGATGTTTTCCTCTATTACCGAGTGA	31	ACACA	ENSG00000278540	OK	1
32	ACACB_26671	26671	ATATAGATCAGGATGGGCTGTTTGTATTGTCTAAGGCCGTCCACGATGTA	32	ACACB	ENSG00000076555	OK	1
33	ACADL_23253	23253	CATGAATTCACTAGCTGAAATTGCCACATCAGCAATTAACAGCCTTTCCT	33	ACADL	ENSG00000115361	OK	1
34	ACADL_49	49	TCATTTGTACCACCATAGATTGGCTGAACTCTGGCATCCACATAAGCTTT	33	ACADL	ENSG00000115361	OK	1
35	ACADM_22566	22566	CAGCATCAGTAGCTAACTGATTTGCAATATCTCCAGCAAATGCCTTTGCA	34	ACADM	ENSG00000117054	OK	1
36	ACADS_15363	15363	GCCGAAGCCTCCCAGGCATTGGTGATCCAGGCTTTGGTTCCATTCAGAAC	35	ACADS	ENSG00000122971	OK	1
37	ACADSB_13280	13280	GTAGAGCTTCTGACTGGGAAGATTTTGAGACATGAGGAGGAATCTTCCAA	36	ACADSB	ENSG00000196177	OK	1
38	ACADVL_20681	20681	GCCAGCATTCCCAAAGGGATTCTTTAGAGCACTGCCAAGCCCAGAGAGCT	37	ACADVL	ENSG00000072778	OK	1
39	ACAT1_22692	22692	TGGTGTAACATTGAGCCTCTTCGCTGCATCTGCCGTCATGAGAACCAGAG	38	ACAT1	ENSG00000075239	OK	1
40	ACAT2_56	56	GTAAGACCATCACAGAGTATACTGTCAGTCAGTGGCATCTCACCTATCTT	39	ACAT2	ENSG00000120437	OK	1
41	ASIC2_16354	16354	TCTAGTATTGTAAGGATACTAGCACCAATGAACAATCCCATCTGACCACC	40	ASIC2	ENSG00000108684	OK	1
42	ASIC1_24534	24534	TTTTGGCCTCCTTCTGGCATTTTCCTCGTCGGCACAGCTTGTGCTTAATG	41	ASIC1	ENSG00000110881	OK	1
43	ACHE_13991	13991	TGTAGTGGTCGAACTGGTTCTTCCAGTGCACCATGTAGGAGCTCCAGCGG	43	ACHE	ENSG00000087085	OK	1
44	ACHE_63	63	CGCATCAGTCGCTGGGCGAAGATTTTCTCCTCTGCCGTGTAGTTTCGAGA	43	ACHE	ENSG00000087085	OK	1
45	ACLY_66	66	GACTCCGATGAGACCATCTACATTCAGGATAAGATTTGGCTTCTTCGAGG	47	ACLY	ENSG00000131473	OK	1
46	ACO1_20595	20595	TACTGACGCTCCACTGCCTGGATCTCGTCTCTAGTCGGCCAGATATCTTT	48	ACO1	ENSG00000122729	OK	1
47	ACR_89239	89239	GGGCAATGTCATTTCCCTCTGTCGCAGAGTTGTATTTTTCATGAATGATG	49	ACR	ENSG00000100312	OK	1
48	ACO2_87890	87890	AGTTCCTTCATTCTGTTGAGGGCACTGCCAGCGCGGAACCACTCAATCTG	50	ACO2	ENSG00000100412	OK	1
49	ACOX1_20713	20713	GTATCGGATGGCAATGGTGCACGCCTTAGACAGAGCCCGAGCAGCTTCTC	51	ACOX1	ENSG00000161533	OK	1
50	ACP1_21590	21590	TGCAATGGGTGATCGACAAATGTTACCCAGACACACAAACAGCACGGACT	52	ACP1	ENSG00000143727	OK	1
51	ACP2_26795	26795	TCACTCTCGTTCCGAAAGTACATCTCCACTGAGAAATTCCCAGAATCTTC	53	ACP2	ENSG00000134575	OK	1
52	ACP5_12054	12054	GCTTGGAGATCTTAGAGTATGCAATCTGGGCAGAGACATTGCCAAGGTGG	54	ACP5	ENSG00000102575	OK	1
53	ACPP_25186	25186	CAAAGTACAATTCCGTCAAGTGGCAAGAAGCATAGGGAGGAAGGAGTCCG	55	ACPP	ENSG00000014257	OK	1
54	ACRV1_20357	20357	AATTGGTGCACCTGAAGCCTGTTCCCCTGAAGCGTGCTCACCTGAAGGCT	56	ACRV1	ENSG00000134940	OK	1
55	ACTA1_12333	12333	CTTCTCCTTGATGTCGCGCACGATCTCGCGCTCAGCTGTGGTCACGAAGG	58	ACTA1	ENSG00000143632	OK	1
56	ACTA2_14836	14836	CTTCATCGTATTCCTGTTTGCTGATCCACATCTGCTGGAAGGTGGACAGA	59	ACTA2	ENSG00000107796	OK	1
57	ACTB_80	80	TTGCACATGCCGGAGCCGTTGTCGACGACGAGCGCGGCGATATCATCATC	60	ACTB	ENSG00000075624	OK	1
58	ACTBP9_82	82	ATGGAGCTGCCAATCCACATGGAGTATTTGCGCTCAGAAGGAGCAATGAT	69	ACTBP9	ENSG00000266920	OK	1
59	ACTC1_17403	17403	AGGTCCTTGCGGATATCAATGTCACACTTCATGATGCTATTGTAAGTTGT	70	ACTC1	ENSG00000159251	OK	1
60	ACTG1_93131	93131	GGGAACAGTTAACTTCAATACAAGGTCAAAATCAGCAACAAGTTCTACAA	71	ACTG1	ENSG00000184009	OK	1
61	ACTG1_93132	93132	GGGTACTTCAGGGTCAGGATGCCACGCTTGCTCTGGGCCTCGTCGCCCAC	71	ACTG1	ENSG00000184009	OK	1
62	ACTG2_24661	24661	GAATTGTAGGTTGTCTCATGAATTCCAGCGGACTCCATGCCAATAAAGGA	72	ACTG2	ENSG00000163017	OK	1
63	ACTG2_28389	28389	GACTGGAGCACCGAGGGTATGAGAGGTTCTTCTCCCAGTGACTGAGGGCT	72	ACTG2	ENSG00000163017	OK	1
64	ACTN4_23107	23107	GCCTCGTGCTTGCGAATGAGGGCTTTGATGTCCGATAGTGTGGCCGTCTC	81	ACTN4	ENSG00000130402	OK	1
65	ACTL6A_19294	19294	GTCTGATGTCAATATCACACATCCCAACACTTGTGGTGACAACATGACTG	86	ACTL6A	ENSG00000136518	OK	1
66	ACTN1_19142	19142	AGGAAGCCATGACTTGGTCTGCTGTATCTGTGTCGGCTGTCTCGCGGGAC	87	ACTN1	ENSG00000072110	OK	1
67	ACTN2_90	90	GCTCCTCCGCCAGGATGTATGGCTTATCAGAAGCCAGGATCCGGAAGGAG	88	ACTN2	ENSG00000077522	OK	1
68	ACTN3_12331	12331	GTCTCCTGCCAAGATCTTGAAGGAAGCTACAACTTGCTCAGTCGTGTCAG	89	ACTN3	ENSG00000248746	OK	1
69	ACVR1_17714	17714	CGTAGAACGGTGGCTTGTAATCCTCCACTATACCATTGCTCACCATCCGC	90	ACVR1	ENSG00000115170	OK	1
70	ACVR1B_18535	18535	TGGACTCCTCCAGAATTGCATCTTCGAGCAATCTCCCAATATACAAGCCC	91	ACVR1B	ENSG00000135503	OK	1
71	ACVR2A_20199	20199	GACCACATTAGCCTTAAGAAAGTCTGATAGTGAACCCTTTTCATGAAATG	92	ACVR2A	ENSG00000121989	OK	1
72	ACVR2B_12332	12332	TCACTCTGCCACGACTGCTTGTCCTGGAGTGGGAAGATCTTGACAGCTAC	93	ACVR2B	ENSG00000114739	OK	1
73	ACVRL1_23673	23673	CACCAGGCCAAAGGCCCAGATGTCAGTCCACTTGTAGGACTCAAAGCAGT	94	ACVRL1	ENSG00000139567	OK	1
74	ACY1_22695	22695	GGACTTAGGGTCCAGCGAGGTCGCCTGCGAGGTCGCAGGCTCAGGACCGC	95	ACY1	ENSG00000243989	OK	1
75	ACYP1_26797	26797	GAAGTTTGCTTTGTCGATGTGTGATTTAGGACTTCCTCTTGTTTCAAGCC	97	ACYP1	ENSG00000119640	OK	1
76	ACYP2_11917	11917	GCAAACACCCTGCACTCTTCCGAACACCTCGTAGTCCACGGATTTGAGTG	98	ACYP2	ENSG00000170634	OK	1
77	ADA_18310	18310	AAAGCCCATGTCCCGTTTGGTCATCTGGTAATCAGTGTCCAGGGTGGACT	100	ADA	ENSG00000196839	OK	1
78	ADAM8_12335	12335	GTCACAGAACTCCTCGAGGTCACACATGTCCTTCTTGGGACGGCACAGCT	101	ADAM8	ENSG00000151651	OK	1
79	ADAM10_102	102	TTGGAGTATGAACACTGCATATCTTAATAAATCCAGCCATTAGCATGATC	102	ADAM10	ENSG00000137845	OK	1
80	ADAR_19536	19536	CTCACCATAGGAGAGTCTCAGTAGATCCCTGCGGTAACGGAAGGAGCAGA	103	ADAR	ENSG00000160710	OK	1
81	ADARB1_112	112	CACTGAGCAAAGGCTTGTTGAGGGTGTAGAGAGGTGGCAGGTCCTCTATG	104	ADARB1	ENSG00000197381	OK	1
82	ADARB1_25524	25524	TTTGCCGCCAGCTTGGACTCATGGTACACGTTGGGCTTGGTAATCTTGGA	104	ADARB1	ENSG00000197381	OK	1
83	ADARB2_20768	20768	GGTAGCCACCTTCTTTTAACCGCACGAATATCGATCGCTCTGAGTCCTCG	105	ADARB2	ENSG00000185736	OK	1
84	ADCY1_22677	22677	CCTGCAGGAACGCCTTCCTCTGTGAACGCTCAGTCAGAATCCGCACAAAG	107	ADCY1	ENSG00000164742	OK	1
85	ADCY2_24625	24625	CATCATGATCAACATCTTCAGCTCATAGTTTACCCGCAGGAACACGGAAC	108	ADCY2	ENSG00000078295	OK	1
86	ADCY3_90882	90882	AGCTCGTTGAGCAGCTTCACAAGCTCCTGGGCACTGCAGGCAGAAGACAG	109	ADCY3	ENSG00000138031	OK	1
87	ADCY3_91347	91347	GACTCCATCCTGCTGGCTACATTGACTGTATTGCCCCAGATGTCGTAGTG	109	ADCY3	ENSG00000138031	OK	1
88	ADCY3_91605	91605	TGCCTTTTGAAGTAGGTCTGGTAGAGGTTCTCCAAGGACTCCGGCACGAA	109	ADCY3	ENSG00000138031	OK	1
89	ADCY3_91738	91738	AAACGCTTGTGGTCGTATTCATCAAAGACGGGACGCCAGGCATAGAGGTT	109	ADCY3	ENSG00000138031	OK	1
90	ADCY5_12039	12039	TGACCTGGATGCGGTCGGGTACACCGGTGCTGTCCATGCGGCTGGCCACG	111	ADCY5	ENSG00000173175	OK	1
91	ADCY6_14768	14768	TCAGCCAGGGCAGTGATGTGGGAGCGGCCCACCTGATCGTAGGTGCTGGC	112	ADCY6	ENSG00000174233	OK	1
92	ADCY7_20085	20085	CCAGCCCCTGAAACTTGGCAGTGTCCGTACAGACAAAGTAAGTCCTCAGC	113	ADCY7	ENSG00000121281	OK	1
93	ADCY7_26803	26803	ACGTAGAGGCTGTGGAAGTTGTTGTCAGGCATGCAGCGACGGTCACCATG	113	ADCY7	ENSG00000121281	OK	1
94	ADCY8_120	120	TGTTGTTCTCATTGAGTAGCTGCTTCTGCCTTTGCCTATTGAGGGACTGG	114	ADCY8	ENSG00000155897	OK	1
95	ADCY9_121	121	TGCACGGCGTTTCCGCTGCAGAGATTCTGTGGTTCTGCACTGAGGTATGC	115	ADCY9	ENSG00000162104	OK	1
96	ADCY9_26804	26804	TAGAAACTCGTGTCTCCAGCACGATGTGCTCGCTGCCAACAGACAAGAGA	115	ADCY9	ENSG00000162104	OK	1
97	ADCYAP1_21841	21841	CCCGGCGGACAGCTGGTCCAGCACTTTGCGGTAGGCCTCGTTAAGGATCC	116	ADCYAP1	ENSG00000141433	OK	1
98	ADCYAP1R1_12661	12661	TGATGTTGTCCCACATCCCAGGACAGCCTGGAGAGGAATCATTGAAGCCC	117	ADCYAP1R1	ENSG00000078549	OK	1
99	ADD1_12915	12915	GACAGCAGAGGTGGAAGTTCTATGTCCATCCTCTTTAGTCCACTTAGTCT	118	ADD1	ENSG00000087274	OK	1
100	ADD2_22235	22235	TGTCCTTAGAGGTATCAACATCCGTGTCAGCACTGGTGGTCATCTGGCTC	119	ADD2	ENSG00000075340	OK	1
101	ADD2_26805	26805	TTCCAAGCCATCACTATGCAAATACAGTTGGTGGCCCAAAGCCAGTCAGC	119	ADD2	ENSG00000075340	OK	1
102	ADD3_16935	16935	ATTTGTGAAACAGATGAAGCGTCATCTGAGAGTAATTCCTGCTCAGCATC	120	ADD3	ENSG00000148700	OK	1
103	PLIN2_21957	21957	GCGCCTTTGGCATTGGCAACAATCTGAGTTGATGGCTGATTCAGAATAGG	123	PLIN2	ENSG00000147872	OK	1
104	ADH1A_126	126	TTGGCAACATTGACTGCAGACCCATAACCAGTTGAAAATCCACAGCCAAT	124	ADH1A	ENSG00000187758	OK	1
105	ADH1A_26384	26384	TTGGCCTTTGCAAATTTGTCCTTGTTGATGTCCACCGCAATGATTCTGGC	124	ADH1A	ENSG00000187758	OK	1
106	ADH1B_20117	20117	TGCAAATTTGTCCTTGTTGATGTCCACCGCAATGATTCTGGCTGCTCCAG	125	ADH1B	ENSG00000196616	OK	1
107	ADH1C_89645	89645	ACTGGGAGAAGGTGCTGACGCCGACGAAGTGGTGGATGGGCTTCCCGCTG	126	ADH1C	ENSG00000248144	OK	1
108	ADH4_25100	25100	AGAGGTGCATAAAGTGGAATTACTTTGTCACCTGGTTTGACGTTGGTCAC	127	ADH4	ENSG00000198099	OK	1
109	ADH5_93188	93188	AATAGTCCACTCCTCCATCGGTCATCTCAATGAGCACTTCCTGGATGGGT	128	ADH5	ENSG00000197894	OK	1
110	ADH6_23862	23862	ACAACCACACAGACCCCATAGCTCTCATTGCAGGAGGCGAGGGCAGCTGC	130	ADH6	ENSG00000172955	OK	1
111	ADH7_13378	13378	AGAAGATTCATCCACCACTGTGTACTCGGTAAATGTACTGGTGTTCATGA	131	ADH7	ENSG00000196344	OK	1
112	ADK_139	139	CAGCAGCAAGATTAGCTATGAGGGACCTGTTGTCACCAGTGATGCATGCA	132	ADK	ENSG00000156110	OK	1
113	ADM_12873	12873	TAGATCTGGTGTGCCAGCTTCTGCACCGTGCACGTCCCGAAGCGGCAGCC	133	ADM	ENSG00000148926	OK	1
114	ADM_140	140	CGGGATGCTTGCGCGACTATTCCTTGTACCATGGGCGCCTAAATCCTAAA	133	ADM	ENSG00000148926	OK	1
115	ADORA1_13379	13379	CGTCAATGGGAGGTGCAGGCTGGCAGCGGAAATGGTCATTCCAAATCTTA	134	ADORA1	ENSG00000163485	OK	1
116	ADORA1_145	145	GCATCCTCAACCTCTCTCCTTCCATCCGTCTCAGAGCAGATGCTCTCCTC	134	ADORA1	ENSG00000163485	OK	1
117	ADORA2A_146	146	CATTCCCTTTAGAAGGAAAGGCAGTTAGACAAGGCCTCTCACTGGGTAGC	135	ADORA2A	ENSG00000128271	OK	1
118	ADORA2A_19917	19917	TCACGGTGCCTCCCACTCTGGACTCAGGGCCAAGGATCAGATGTGGTCTG	135	ADORA2A	ENSG00000128271	OK	1
119	ADORA2A_26806	26806	TGAAAGGTTCTTGCTGCCTCAGGACGTGGCTGCGAATGATCTTGCGGAAG	135	ADORA2A	ENSG00000128271	OK	1
120	ADORA2B_26405	26405	CCACATTCTCAAAGAGACACTTCACAAGGCAGCAGCTTTCATTCGTGGTT	136	ADORA2B	ENSG00000170425	OK	1
121	ADORA3_26807	26807	GATGCCCATGTACAGCACAAGCTGTGGTACCTCACCATTAAAGTAGATGA	140	ADORA3	ENSG00000282608	OK	1
122	ADPRH_12872	12872	CTGTCTCTTCCAGCCGGTTTCTGTATTCTAGTTTCTCATAGTTGGAGGGA	141	ADPRH	ENSG00000144843	OK	1
123	PARP1_4934	4934	TCTTCTGAAGGTCGATCTCATACTCCACCATGGCTTTCTTCATACTTTCC	142	PARP1	ENSG00000143799	OK	1
124	PARP4_11684	11684	TGCTGTTGGTTTACATGACTCTGTCCAACTTAAATCCAATAGCTTTTCCA	143	PARP4	ENSG00000102699	OK	1
125	ADRA1D_88030	88030	TGAGAGGATGACAAGCAGGTTACCTGCCACGGCCATAAGGATGAAGGCTG	146	ADRA1D	ENSG00000171873	OK	1
126	ADRA1B_13382	13382	TCCTTGTCATCGTTGGGTGCCGGCTCCTTCCACCCAAGGAGAGGCCCGAT	147	ADRA1B	ENSG00000170214	OK	1
127	ADRA1A_148	148	ATTTCCATTCACAAACGCCATCCGTCTTGGAGATCCTGTAGAAGGTCTCT	148	ADRA1A	ENSG00000120907	OK	1
128	ADRA1A_23994	23994	GCCAGAGGCAGGTAGAAGGAGCCCAGCGCTGAGAAGAGCACGTAGCCCGG	148	ADRA1A	ENSG00000120907	OK	1
129	ADRA2A_22751	22751	GGCGCCAGCGGAAACCTCACACGATCCGCTTCCTGTCCCCCCGACAGAGG	150	ADRA2A	ENSG00000150594	OK	1
130	ADRA2B_89745	89745	GGTAGACAAGGATCATGATGAGGCAAGGAGCAAAGAAAGATCCGATGCTG	151	ADRA2B	ENSG00000274286	OK	1
131	ADRA2C_22752	22752	CGGCTGGTCAGCACGGCGATCACCACCAGCACGTTGCCCACCACGGTGAA	152	ADRA2C	ENSG00000184160	OK	1
132	ADRB1_87771	87771	GCGATGGCCACGATCACCAGCACATTGCCCGCCACGATGAGCAGCACGAT	153	ADRB1	ENSG00000043591	OK	1
133	ADRB2_151	151	GAACTTGGCAATGGCTGTGATGACCAGCACATTGCCAAACACGATGGCCA	154	ADRB2	ENSG00000169252	OK	1
134	ADRB3_87772	87772	TCATGATGGGCGCAAACGACACCGCGGCCGACACGACCCACACCAGGACC	155	ADRB3	ENSG00000188778	OK	1
135	GRK2_152	152	GATCTTGAGGAGCAGGCACTTGCGCTCCTTGATCTGCGTCTCCTCCACCG	156	GRK2	ENSG00000173020	OK	1
136	GRK3_24215	24215	TTTTAGCTCTCTTCCTGGCCTCGATTTTATCTGTGTCTGCATTTACTGCT	157	GRK3	ENSG00000100077	OK	1
137	ADSL_153	153	CAATCCTGGCGGCTACCTCCAGCTTTGACCATGGCCATGATGATGTTCTC	158	ADSL	ENSG00000239900	OK	1
138	ADSS_12871	12871	AGGAAAGGCACCAATACCAACTCTAGTTGTATAAGCTTTCACAACTCCAT	159	ADSS	ENSG00000035687	OK	1
139	AP2A1_18672	18672	ACAGTGGGTGAGAAATTCTGGAACTGCACCGAGGTCTTGTTGCCATAGAA	160	AP2A1	ENSG00000196961	OK	1
140	AP2A2_321	321	GGTCTTCCATCCTCAGGACTAAAACTGCGCTGAGAGCAATTCACATAATC	161	AP2A2	ENSG00000183020	OK	1
141	AP1B1_12870	12870	TCAGGTCAAAGAGGTCACTCAGGCCACTGCCGATGGGTGCTCCAAGATTG	162	AP1B1	ENSG00000100280	OK	1
142	AP2B1_21852	21852	CACTGATTTCAGATAATGCCGCTACGGCATTAGCCACCACCATTGGATTT	163	AP2B1	ENSG00000006125	OK	1
143	AP1G1_21853	21853	ATCCAACACTTCATCCTCTGTTACCTGAATAGGCTCTTCCTCTTCACACT	164	AP1G1	ENSG00000166747	OK	1
144	AP1G1_316	316	TGTAAAGCAACTGTGCAAGCTGCTTCGGCATTTCCTTCTGTTAAAGTGTT	164	AP1G1	ENSG00000166747	OK	1
145	AEBP1_12867	12867	TCCACCTCGGTCCCAAACTCTGTCACCACCTCTGTGTAGGTCTCAGTCTC	165	AEBP1	ENSG00000106624	OK	1
146	TLE5_20109	20109	CGCCATCATCCTCCTGGTGGGTGTCACCATCGTGCCCGTTCTTGTCTTCC	166	TLE5	ENSG00000104964	OK	1
147	CRISP1_88764	88764	GAGTGTAGTGGTCAGTAGTTATGTCATCATCCGTTGTTGTCCATTCTCCA	167	CRISP1	ENSG00000124812	OK	1
148	AFM_87544	87544	CAGGCAAACTCTTCACTTAGCGTACAGCAAGTAGTGAAAGCTGTCACCAT	173	AFM	ENSG00000079557	OK	1
149	AFP_158	158	CTGAAGCATGGCCTCCTGTTGGCATATGAAGAAGTGCAGCACTGGCCAAC	174	AFP	ENSG00000081051	OK	1
150	AGA_12005	12005	TATGGTTGGATCTTCTCCTCTTCTCATGTATTCTACAGCTTGGTAGCTTG	175	AGA	ENSG00000038002	OK	1
151	ACAN_23931	23931	GGAGGTGGCTGTTTCGACTGTGTGAGTCTCTTCTCCTGAGTACAGGAGGC	176	ACAN	ENSG00000157766	OK	1
152	AGER_15543	15543	GGACTCGGTAGTTGGACTTGGTCTCCTTTCCATTCCTGTTCATTGCCTGG	177	AGER	ENSG00000204305	OK	1
153	AGL_162	162	TCTTGTACTTCCACTAGCACAACATGCCATAGAAACAATTGTAGTACTTG	178	AGL	ENSG00000162688	OK	1
154	AGRP_87615	87615	CAGGGATTCATGGCAGTACCCAGCTTGCGGCAGTAGCAGAAGGCATTGAA	181	AGRP	ENSG00000159723	OK	1
155	JAG1_26573	26573	CTACCAGCGTGTACGCCGGCTGCTTGGCAAACCGGGCTTTCTGCTGGTGT	182	JAG1	ENSG00000101384	OK	1
156	AGT_168	168	GAGAAGTTGTCCTGGATGTCACTCCAGTGCTGGAAGGTGCCCATGCCAGA	183	AGT	ENSG00000135744	OK	1
157	AGTR1_171	171	CCTGGGTCGAATTTGTTGCAAACACTATATCAAATACACCTCCTCTGAGC	185	AGTR1	ENSG00000144891	OK	1
158	AGTR1_25618	25618	ACAATAGCCAGGTATCGATCAATGCTGAGACACGTGAGTAGAAACACACT	185	AGTR1	ENSG00000144891	OK	1
159	AGTR2_89736	89736	GTAATTGGAACCCTAAACACACTGCGGAGCTTCTGTTGGAACCGGTTTCC	186	AGTR2	ENSG00000180772	OK	1
160	APLNR_24214	24214	AAGATGTTCATGAGGAAGAGGTCAAAGTCACAGGGCCAGTGCAGCAGGCT	187	APLNR	ENSG00000134817	OK	1
161	AGXT_26064	26064	TGACCAGTGTGAGTGGGTTCCTGGTCTGGAACACGTACTGGATGCCTTCC	189	AGXT	ENSG00000172482	OK	1
162	NR0B1_88866	88866	TCCTTGGTACTGATGTTCAGACTCCAGCATTTGGAAAGAAAGCACTTGAT	190	NR0B1	ENSG00000169297	OK	1
163	AHCY_88959	88959	TGACGGAGTCATTGACATTGATGGCAGGCACCTTGAGGATCCCATTGGCC	191	AHCY	ENSG00000101444	OK	1
164	AHR_23752	23752	GACGCTGAGCCTAAGAACTGAAAGTTTGTCCAACTTATTAATAACATCTT	196	AHR	ENSG00000106546	OK	1
165	AHSG_16222	16222	AATCACATTTTGCGTATACCACGGAAAACTTGCCATCTAGTTTCAACAGC	197	AHSG	ENSG00000145192	OK	1
166	AIF1_16224	16224	TCACTGCTATATTTGGGATCGTCTAGGAATTGCTTGTTGATCTCATCCAG	199	AIF1	ENSG00000204472	OK	1
167	AIF1_26812	26812	CCTGAGAAAGTCAGGGTAGCTGAACGTCTCCCCGGAGCCACTGGACACCT	199	AIF1	ENSG00000204472	OK	1
168	CRYBG1_23755	23755	GAGCCAGATGTTACCAGGCTGCCCACAATCGTCAGGCAGCAGTCTTCTGC	202	CRYBG1	ENSG00000112297	OK	1
169	AK1_20871	20871	CCGCTGGTCTCTCCACGTTTCAAGAGCCGCTGGGTCATGGTCTCAGGGCC	203	AK1	ENSG00000106992	OK	1
170	AK2_10549	10549	AGAGTCTGGGATGCTGAATTCAATCACAGAATCAAGCTTCTCTTTCCTCT	204	AK2	ENSG00000004455	OK	1
171	AK4_15459	15459	GCTTCGGGTTTATCATCCTCCTGCTGGACTAACGGTTCACCAGTGACGTC	205	AK4	ENSG00000162433	OK	1
172	AKT1_210	210	AGAAGTCCTTAACATTTCCCTACGTGAATCGGATTGTTCTGAGGGCTGAG	207	AKT1	ENSG00000142208	OK	1
173	AKT1_26821	26821	GCATAGCTGCAGAAGTCCTTAACATTTCCCTACGTGAATCGGATTGTTCT	207	AKT1	ENSG00000142208	OK	1
174	AKT2_211	211	ACTACCAATTTATGATGCCGTGTCCATTTGCAGAGAGGTAATCAGCACCA	208	AKT2	ENSG00000105221	OK	1
175	ALAD_14876	14876	AACAGGAAGCAAATTTGGCACTGTAGCTCATCACCGATACCCTGTTGCCA	210	ALAD	ENSG00000148218	OK	1
176	ALAS1_28273	28273	CTTTGGCACTCGGCTGTTTCGAATCCCTTGGATCATGGAGGCATGGTTCC	211	ALAS1	ENSG00000023330	OK	1
177	ALAS2_12215	12215	GCCAGCTCCTGCTCAAGCTCCACATGAAACTTACTGGTGCCTGAGATGTT	212	ALAS2	ENSG00000158578	OK	1
178	ALB_217	217	TCTGCAGCGGCACAGCACTTCTCTAGAGTGGTTTCATATGTCTTGGCAAG	213	ALB	ENSG00000163631	OK	1
179	ALCAM_14183	14183	AAACATGAGATTCTGAGGTACGTCAAGTCGGCAAGGTATGATAATGGTAT	214	ALCAM	ENSG00000170017	OK	1
180	ABCD1_14875	14875	CTTCCACGTCGATGCTCACGGCGCTGGTGCATTCATCCAGGAGGGCGTAC	215	ABCD1	ENSG00000101986	OK	1
181	ALDH1A1_221	221	AGAGCAGAGGAGATTGTTATGGCTTTATCAATGTCTTTGGTAAACACTCC	216	ALDH1A1	ENSG00000165092	OK	1
182	ALDH2_225	225	AAGGGTGACTGGGCTCCAAACACATCATAGCAGTTGACCCACACAGTGCC	217	ALDH2	ENSG00000111275	OK	1
183	ALDH3A1_87396	87396	CTCCTGCTCCTGGATCAGGCGCTGCAGCGCCTCCAGCTGCTGGATCCGGA	218	ALDH3A1	ENSG00000108602	OK	1
184	ALDH3A1_90141	90141	GTGCTGCCCGTGTACAGGATATGGTCGAACCTCTCCTTGAGCAGCTCCGT	218	ALDH3A1	ENSG00000108602	OK	1
185	ALDH1B1_15889	15889	TTCTTCTGAGGAACCTTGATGGTGACCGTCTTTACCTCTGTGTAGGCCTT	219	ALDH1B1	ENSG00000137124	OK	1
186	ALDH1A3_15890	15890	TTTTCACTTCTGTGTATTCGGCCAAAGCGTATTCACCTAGTTCTCTGCCA	220	ALDH1A3	ENSG00000184254	OK	1
187	ALDH3B1_13305	13305	AGGCTGGCCAGGGTCATGTGCATGAAGCCGTCGTTCCCACAGAAGCCCCC	221	ALDH3B1	ENSG00000006534	OK	1
188	ALDH3B2_24808	24808	TGCAGGTTCTTGAGAGCGTAGTCAACCTCGTTCTGGCAAAGGATGAGCTC	222	ALDH3B2	ENSG00000132746	OK	1
189	ALDH9A1_231	231	CCACTGGGCTGACGTTATAGTTGTTAATGAAGCACGTCCCAGCCTGAAGC	223	ALDH9A1	ENSG00000143149	OK	1
190	ALDH3A2_26575	26575	GGATCCTCTTGCCATCAATTCCCTTCAGTATGACCAACCGCAGTGGCTTA	224	ALDH3A2	ENSG00000072210	OK	1
191	ABCD2_24218	24218	AGCAGTATCCAATTGTTCAAAGCGCCAACCTCCTTCACCATCAAACTGTA	225	ABCD2	ENSG00000173208	OK	1
192	ALDOA_232	232	CTGGGAACACCTCCGCTTAATAGGCGTGGTTAGAGACGAAGAGGGACTCG	226	ALDOA	ENSG00000149925	OK	1
193	ALDOB_14874	14874	AGAGCTGTTACGGTGGCCATAGCTACTTGTTCTGGAGTATACTTCTTGGT	229	ALDOB	ENSG00000136872	OK	1
194	ALDOC_233	233	AAGGGCTGTGGTATGGAGTGGATACTCAGTAGGCATGGTTGGCAATGTAG	230	ALDOC	ENSG00000109107	OK	1
195	AKR1B1_13228	13228	TCCAGAATGTTGGTGTCACTGGGAACCACATTGCCCGACTCATCCAATGG	231	AKR1B1	ENSG00000085662	OK	1
196	AKR1B1_197	197	ACTTCTACTCTACTGACAGGGCTCTTGAGATCCAACATCAAGCTAGACAC	231	AKR1B1	ENSG00000085662	OK	1
197	ALK_18530	18530	CCGAAGTCTCCAATCTTGGCCACTCTTCCAGGGCCTGGACAGGTCAAGAG	238	ALK	ENSG00000171094	OK	1
198	ALOX12_15886	15886	GTAGATCTGCTGTCTGTCTTTCAGTTCCTTCTCTCGATGCTTCTGGAACA	239	ALOX12	ENSG00000108839	OK	1
199	ALOX5_19145	19145	TGCTTCTTCTTGTTGCGCTCAGCAATCACGCTGACAATGGCCTCGAGGTT	240	ALOX5	ENSG00000012779	OK	1
200	ALOX5AP_88754	88754	AGACCCGCTCAAAGGCAAGTGTTCCGGTCCTCTGGAAGCTCCTCCCATTC	241	ALOX5AP	ENSG00000132965	OK	1
201	ALOX12B_20107	20107	AAGACTGCAATTCCGGATCACCCTCCACGGCTGCGTCACTCGGGTAATAA	242	ALOX12B	ENSG00000179477	OK	1
202	ALOX15_11342	11342	AAATAACCAAAGGGTGGCGACGCTTAGATGGCCACACTGTTTTCCACCAC	246	ALOX15	ENSG00000161905	OK	1
203	ALOX15B_11341	11341	CAGGTGAATATCACCATGGTGACATACTGCACCAGGGCTTCCCGGGTCTC	247	ALOX15B	ENSG00000179593	OK	1
204	ALPI_91056	91056	CAATGTCCATGTTGGAGATGAGCTGAGTGGCGATGTCCTGGCACCCCTCC	248	ALPI	ENSG00000163295	OK	1
205	ALPL_243	243	TGGAGTGAGTGAGTGAGCAAGGCCTTGTCCTGAGGAGAAAGACCTCAACT	249	ALPL	ENSG00000162551	OK	1
206	ALPL_26438	26438	GTCCACCATGGAGACATTCTCTCGTTCACCGCCCACCACCTTGTAGCCAG	249	ALPL	ENSG00000162551	OK	1
207	ALPP_20550	20550	TCTGGAGGGCAGCAGGACAGTGGCGAGGCAGGAATTCTGGGCATGGAGTA	250	ALPP	ENSG00000163283	OK	1
208	ALPG_10846	10846	TCGTCGAACATGATCGTCTCAGTCAGTGCCCGGTAAGCCCTGCTTTCATG	251	ALPG	ENSG00000163286	OK	1
209	ALX3_88937	88937	TGCTCCCGGGCATACACATCAGGATAGTGGGTTTTCTGGAAGACCTTCTC	257	ALX3	ENSG00000156150	OK	1
210	AMBN_26497	26497	CTTCTTTCAGTGCTGTGGCCTGGTTGGTGGTTGCAGCAGCAGACTGGAGA	258	AMBN	ENSG00000178522	OK	1
211	AMBP_14760	14760	AAAGTCTCACAGGCCATGGATGTACCATTATAGAAATACCTGCTGGTCAT	259	AMBP	ENSG00000106927	OK	1
212	AMD1_247	247	CTATGAATGCCATGGTAAGGGAAACACCGTAGTTAAGAGGAACAGATGAA	262	AMD1	ENSG00000123505	OK	1
213	AMELX_28439	28439	GGCAGGCAAATAAAATCCAGGTCCCCATTTCTTGATGGTTCTTTGAATGT	265	AMELX	ENSG00000125363	OK	1
214	AMELY_28653	28653	GGTTGGAGTCATGGATTGCTGGCCAGGAACAGGCATCAGTGCTTGCTGGC	266	AMELY	ENSG00000099721	OK	1
215	AMFR_87935	87935	AACCACACGTAGATAGTTCTTGTGCCGACGAATTCGACGTTGCACCTCAT	267	AMFR	ENSG00000159461	OK	1
216	AMFR_90340	90340	GAGTGAGCTCCATGACAAAGTCTGTGTAATAGACATACGTCCCCTTTCCT	267	AMFR	ENSG00000159461	OK	1
217	AMH_28341	28341	CACTCGGTGGCCACCATGTTGGGCACGTGGTGCGCGCTGATGCGCTCCTC	268	AMH	ENSG00000104899	OK	1
218	AMHR2_28375	28375	CCAGGTCTCCAATGGCACACGATCCATCTTCCCGAATGAGCACATTCTGG	269	AMHR2	ENSG00000135409	OK	1
219	AMPD1_14871	14871	CTGTTGATTTAAGACCCTCAGCAATTAAATTGAGTTCATAACACCAGGTT	270	AMPD1	ENSG00000116748	OK	1
220	AMPD2_11867	11867	AGGCTCATTGAGGCCCTGGGCTCATGGTGATACCCGCCTCCTCTGGAATG	271	AMPD2	ENSG00000116337	OK	1
221	AMPD3_16428	16428	CAGGTCGCAGGTGCTCAGCTTCCACACTTGAGCTGCAATGGCATATTCTT	272	AMPD3	ENSG00000133805	OK	1
222	AMPH_16332	16332	CTCTATGACCACCGAAGGAATGACCTTCTCCTGAGGCACTGTTGCTTCGA	273	AMPH	ENSG00000078053	OK	1
223	BIN1_11140	11140	GCCCTCCACGGTGCCATTCACAGTTGCTGGGAAGGTCTCCACCACGACAG	274	BIN1	ENSG00000136717	OK	1
224	AMT_11074	11074	CTACCAAGTATCTTGGTCTGCAGCATATGAGACACGTCAAAGAGCGAGCA	275	AMT	ENSG00000145020	OK	1
225	AMY1A_21570	21570	CATTGCCACAAGTAGTGTCTGGATTAATAGTAACTTCTTTAGTTACTCCA	276	AMY1A	ENSG00000237763	OK	1
226	AMY1B_33725	33725	AAGAGCAATATCAACCCATCGCCATTCAAACAGATGAACAATAGATGTTC	277	AMY1B	ENSG00000174876	OK	1
227	AMY1C_33589	33589	TAATGCCTGTGCAGTTGCCATTAATTTTATCTCCAGAAATGACATCACAG	278	AMY1C	ENSG00000187733	OK	1
228	AMY2A_13847	13847	GGCTGGCCATCCACTACATTGCGGAAAATAACCATGTTCCTTATTTGGCG	279	AMY2A	ENSG00000243480	OK	1
229	AMY2A_256	256	CAAGTCTGAACCCTGCAACACCAATGTCAATGAGATGGTTCATATATTCG	279	AMY2A	ENSG00000243480	OK	1
230	AMY2B_26823	26823	CCATTTCCAAAGTAGTCACTGCTTTTAATTGGCTCACCACCCAGATCAAT	280	AMY2B	ENSG00000240038	OK	1
231	ANG_26826	26826	CTGAGCGTCCAGGAACCCATGAAACTTGGTCTTGACACTGGTCGACAGCA	283	ANG	ENSG00000214274	OK	1
232	ANG_26827	26827	ACTGATCCAAGTGGACAGGTAAGCCATTTTCACAAGCAACAACAACGTTT	283	ANG	ENSG00000214274	OK	1
233	ANGPT1_88171	88171	ACTGTTGTTGGTGGTAGCTCTGTTTAATTGCTTTTCCAGCTCCTGGATTA	284	ANGPT1	ENSG00000154188	OK	1
234	ANGPT1_90108	90108	TACCTGGGTCTCAACATCTGTCAGCTTTCTGGTCTGCTCTGCAGTCTGAG	284	ANGPT1	ENSG00000154188	OK	1
235	ANGPT2_11346	11346	ATCATGGTTGTGGCCTTGAGCGAATAGCCTGAGCCTTTCCAGTAGTACCA	285	ANGPT2	ENSG00000091879	OK	1
236	ANK1_88786	88786	CTTCTTGGTGACAATGTTGCCCTGCTCATCCGTGAATTGCTCCTCTGTCA	286	ANK1	ENSG00000029534	OK	1
237	ANK1_90058	90058	CGTTTTGGCCTTCACGGATGACCCAGAGGTTCAGCAAGGCCACACTCTGC	286	ANK1	ENSG00000029534	OK	1
238	ANK2_12685	12685	GCTTTATAACTTTGGAATAGCCATCCCCTTCCTCGATGTTGACAGGTTCC	287	ANK2	ENSG00000145362	OK	1
239	ANK3_26058	26058	CATACAGCCAAACGTGAGCTGATGCTGACAATAGTTTATTGGCCATGGAG	288	ANK3	ENSG00000151150	OK	1
240	ANPEP_18532	18532	CTGATGATGGTAGAGGTGGCGTCCTGCTTCCGGATTAAGTCCGGGTTCAG	290	ANPEP	ENSG00000166825	OK	1
241	SLC25A4_6406	6406	TAGGCAGCTCTATAGATAATGATGCCTTGGACAGAGACGTTGAAACCCTG	291	SLC25A4	ENSG00000151729	OK	1
242	SLC25A5_92330	92330	TGTCAAATGGATAGGAAGTCAACCCGGCAACAGCAGTGACAGTCTGTGCG	292	SLC25A5	ENSG00000005022	OK	1
243	SLC25A6_93015	93015	TGAGGATTCTACGTGGTTCTCTTGGTTCCCCTGGTGTGTGTGTGTGTGTG	293	SLC25A6	ENSG00000169100	OK	1
244	ANXA1_24071	24071	ATGCCTTATGGCGAGTTCCAACACCTTTCATGGCTTGATGAAGCTTCTCT	301	ANXA1	ENSG00000135046	OK	1
245	ANXA2_93119	93119	AATGGTGACCTCATCCACACCTTCCTGAGGCCAATGTGTTCAACCAAGCG	302	ANXA2	ENSG00000182718	OK	1
246	ANXA2_93120	93120	ACTCCAGCGTCATAGAGATCCCGAGCATCTTGGTCAATCAGTTCATAATC	302	ANXA2	ENSG00000182718	OK	1
247	ANXA2_93121	93121	GCACAGGATTTCGTGAACAGTAGACATTTTGAAGGAAGCTGGGCCGTGCG	302	ANXA2	ENSG00000182718	OK	1
248	ANXA2_93122	93122	TCACTCCAGCGTCATAGAGATCCCGAGCATCTTGGTCAATCAGTTCATAA	302	ANXA2	ENSG00000182718	OK	1
249	ANXA2_93123	93123	TTCGTGAACAGTAGACATTTTGAAGGAAGCTGGGCAGCCTCATTCCCCCA	302	ANXA2	ENSG00000182718	OK	1
250	ANXA2_93124	93124	TTCGTGAACAGTAGACATTTTGAAGGAAGTACCTTCCTGAGGCCAATGTG	302	ANXA2	ENSG00000182718	OK	1
251	ANXA2_93125	93125	TTGCACAGGATTTCGTGAACAGTAGACATTTTGAAGGAAGCCTTCTTCCC	302	ANXA2	ENSG00000182718	OK	1
252	ANXA2_93347	93347	CTGTTTATGACACAGTACACAGGAGGCAAAGTGTTTCACATCATAGACTT	302	ANXA2	ENSG00000182718	OK	1
253	ANXA2_93348	93348	CAGGAGAGACTAGACAGGAAGGCCAGGCAATGCTTAGGCAACTAAAATGA	302	ANXA2	ENSG00000182718	OK	1
254	ANXA3_16294	16294	AGTGGCCAGAGAGATCACCCTTCAAGTCATCTTTCAGCTCCTTTCCATAT	306	ANXA3	ENSG00000138772	OK	1
255	ANXA4_20911	20911	CTCGCTGGAACATGAACGATGTGTCAGAGCGAATGTCATCTTCAAGGCTC	307	ANXA4	ENSG00000196975	OK	1
256	ANXA5_14212	14212	ATAAAGCCTGAGCATCTTGTTCAACTTGAGCTTCATCAATTCCAGCATCA	308	ANXA5	ENSG00000164111	OK	1
257	ANXA5_309	309	TCTATGACGTGTATGTGTTGGTCATGAGCATGCTAGTATGAATAAGGCAA	308	ANXA5	ENSG00000164111	OK	1
258	ANXA6_18536	18536	CGGCCAAAGTGAGACTTGAAGGTCTGCCGGATCTGCTGCCGCTGGACATT	309	ANXA6	ENSG00000197043	OK	1
259	ANXA7_312	312	TCTGCATCTCTTATAGCATCGAAGTTGGCAGCTGGTCGGATAGTTCCTTG	310	ANXA7	ENSG00000138279	OK	1
260	ANXA11_17643	17643	CAGCAGAATCTTCCGGTAATCCCCTGAAGTATCTCCCGAGATGTCGTGGT	311	ANXA11	ENSG00000122359	OK	1
261	ANXA13_88542	88542	CGTACGTTGCCTTGTACTTTTGCTTGATTTGTTGCCTCTCATCTGATGTC	312	ANXA13	ENSG00000104537	OK	1
262	AOAH_17685	17685	GGCCTGGACCGTCGAGTTGTGAACTTGAGCAAGCTGTTCTATTACAGACA	313	AOAH	ENSG00000136250	OK	1
263	AOAH_28306	28306	ATTTAGCTGGCCGAGAGGATGATATCTGTTGTGCAAATTATCCCAGAGAA	313	AOAH	ENSG00000136250	OK	1
264	AOC2_23023	23023	AAGTCCCAAATGTAGTCATAGTTGCCCACAGATGACACAGACCTGACCAC	314	AOC2	ENSG00000131480	OK	1
265	AOX1_89782	89782	CCCGTCAGGCAGTCTATTTCAACCTCGGAACAGGCAGCTCCATAAACAAA	316	AOX1	ENSG00000138356	OK	1
266	AOX1_90253	90253	GATGAATTCTGGTGTGGGTGCTTCCTATGCCTTCTACTGTGGTGACGGCA	316	AOX1	ENSG00000138356	OK	1
267	APAF1_18214	18214	TCCATGATGTAGGATGTCTTGATGTCCTTTTCCAGAGCTTCTCTATGTTG	317	APAF1	ENSG00000120868	OK	1
268	NUDT2_13686	13686	CCACGTCATAGTCCTTCACCTCCGCCAGCCAGTAAATGACTGTTTTAGGC	318	NUDT2	ENSG00000164978	OK	1
269	APOF_16329	16329	AAAGAAGCCAGAGTAGTTGTTTCTTCCAAGTCACTCACATCTGAGATGGC	319	APOF	ENSG00000175336	OK	1
270	APBA1_15724	15724	TGTCTCCTGTGTGTCGGCGTTCAGCACTTTGATTCTCTGGGTAGAAATGA	320	APBA1	ENSG00000107282	OK	1
271	APBA2_21527	21527	CCACAAAACTTGGAAATGATGCCACCTTCTTTGTCTCTGGAATGTTGTTA	321	APBA2	ENSG00000034053	OK	1
272	APBB1_11880	11880	AGCAGATCTCATGCAGGCTGGTGGCGATGTTCTTGGCAGGTGCCTCACAG	322	APBB1	ENSG00000166313	OK	1
273	APBB2_336	336	TACTTGCAAAGGGACATCGAGGTTCACATTGGCCCTTTCCTGTAAGGAGC	323	APBB2	ENSG00000163697	OK	1
274	APC_15743	15743	TTGAAGATGAACTTCCAGTTCTTCTCCAAGTGCTTACTCGAGGAAGGGAT	324	APC	ENSG00000134982	OK	1
275	APCS_16328	16328	TCTGTAGAGGCTTCTCCAGCGGTGTGATCAAGTTTACATGATCAGTAACA	325	APCS	ENSG00000132703	OK	1
276	AIRE_87635	87635	CATAGCGCTCCAGGTTGTAGTCCTTGAACAGCACCCTCCAGAAGTCCAGG	326	AIRE	ENSG00000160224	OK	1
277	APEH_89851	89851	ACCTCCAGGAACTGCTTCTCTTCCCCAGGGCCCGTGCCTCCAGCCTTGCG	327	APEH	ENSG00000164062	OK	1
278	APEH_90149	90149	TGAGCCGAGTCAAAGACCACTCTCTGGCTGTCAGCTGACCAGCATCCCAA	327	APEH	ENSG00000164062	OK	1
279	APEH_90432	90432	AGTGTGCACCGTCCGGTATTGGCCGCCGTACTGCGTGGTGACCTCCGGGC	327	APEH	ENSG00000164062	OK	1
280	APEX1_18459	18459	CGGCCTTCCTGATCATGCTCCTCATCGCCTATGCCGTAAGAAACTTTGAG	328	APEX1	ENSG00000100823	OK	1
281	BIRC2_703	703	CTGTTCAAGAAGATGAGGATATCTACCTTGAATCTCATCAACAAACTCTT	329	BIRC2	ENSG00000110330	OK	1
282	BIRC3_11879	11879	ATCTAGAAGAAGTCGTTTTCCTCCTTTGTAAACCTGCTGCCCAGAGGCCG	330	BIRC3	ENSG00000023445	OK	1
283	XIAP_18704	18704	TCTCAGATGGCCTGTCTAAGGCAAAATGATCTCTGCTTCCCAGATAGTTT	331	XIAP	ENSG00000101966	OK	1
284	BIRC5_709	709	AAATTCACCAAGGGTTAATTCTTCAAACTGCTTCTTGACAGAAAGGAAAG	332	BIRC5	ENSG00000089685	OK	1
285	APLP1_18784	18784	CTCATTAATCTGGCGCATCCTACGCTCCTCCAGGTCCATCTTGGCCCTCA	333	APLP1	ENSG00000105290	OK	1
286	APLP2_24272	24272	GTCCCTCCGGCACCAGTTGTCAATACTAACCCGCTGGTTTGCCTCCATCA	334	APLP2	ENSG00000084234	OK	1
287	APOA1_87403	87403	CTTCACCTCCTCCAGATCCTTGCTCATCTCCTGCCTCAGGCCCTCTGTCT	335	APOA1	ENSG00000118137	OK	1
288	APOA2_12440	12440	CGGCCTGAAGCTCTGGGCTCTTGACCTTCTCCATCAGGTCCTTGCCATAG	336	APOA2	ENSG00000158874	OK	1
289	APOA4_11073	11073	TGGTCAATCTTGACTTTGAATTCGTCAGCGTAGGGCGTAAGGCGTCCCTT	337	APOA4	ENSG00000110244	OK	1
290	APOA4_350	350	AGTTTCTGCCTGAGCTGTTCCATCTGCTGCACCAGGGCTTTGTTGAAGTT	337	APOA4	ENSG00000110244	OK	1
291	APOB_24157	24157	TGTCTTTCAGAGAGGTTAGCAAGCCAGAAGCTGCCTCTTCTTCCCAATTA	338	APOB	ENSG00000084674	OK	1
292	APOBEC1_19111	19111	AATCATCCTATTCATCTCCAAGCCACAGAAGGATGTATCAGCCCTGTAGC	339	APOBEC1	ENSG00000111701	OK	1
293	APOC1_19115	19115	TCCTTCACTTTCTGAAATGTCTCTGAAAACCACTCCCGCATCTTGGCAGA	341	APOC1	ENSG00000130208	OK	1
294	AQP8_88991	88991	AGTGTCCGTCCCATTCTCAATGACCGACAGGCACCCGATGAAGATGAAGA	343	AQP8	ENSG00000103375	OK	1
295	APOC2_25804	25804	GAGTCGTGTGCCCATAGTGTCCAGAGACCAGACTCTGGCAGGCTGTCCTC	344	APOC2	ENSG00000234906	OK	1
296	APOC3_15165	15165	ACTCAGAGAACTTGTCCTTAACGGTGCTCCAGTAGTCTTTCAGGGAACTG	345	APOC3	ENSG00000110245	OK	1
297	APOC3_356	356	GTCCTTAACGGTGCTCCAGTAGTCTTTCAGGGAACTGAAGCCATCGGTCA	345	APOC3	ENSG00000110245	OK	1
298	APOC4_19454	19454	TGGTCGTCATAGTAGGTCTGCATGAAGCCCCGGAAGGTGCTCGGGCTCCA	346	APOC4	ENSG00000267467	OK	1
299	APOD_19107	19107	TGCCTGTCTTGGTGACTGGCCTCTCCCAAGCTATTTTATAAGCTTCTTCA	347	APOD	ENSG00000189058	OK	1
300	APOD_357	357	GGGTGGCTTCACCTTCGATTTGATTCACAGTTCCATCAGCTCTCAACTCC	347	APOD	ENSG00000189058	OK	1
301	APOE_358	358	TCTGTCTCCACCGCTTGCTCCACCTTGGCCTGGCATCCTGCCAGGAATGT	348	APOE	ENSG00000130203	OK	1
302	APOH_21123	21123	GGGCCATCCAGAGAATATCCATCATGGCAGCCAAATGTGGCTTTATCCTT	350	APOH	ENSG00000091583	OK	1
303	APP_367	367	ACCATGCGCACATGCTCGAAATGCTTTAGGGTGTGCTGTCTGTCCTTCTG	351	APP	ENSG00000142192	OK	1
304	APRT_11072	11072	ACCCTCTGTCCTGGCTCCAGGGCGTCTTTCTGAATCTCCAGCTCAGCCTT	353	APRT	ENSG00000198931	OK	1
305	KLK3_26430	26430	CCAATCCACGTCACGGACAGGGTGAGGAAGACAACCGGGACCCACATGGT	354	KLK3	ENSG00000142515	OK	1
306	KLK3_3652	3652	AGCTTCTGCTCAGTGCTTCATGGACAGTGTCCAGCACATGTCACTCTCCA	354	KLK3	ENSG00000142515	OK	1
307	FAS_2345	2345	AAAGTTTGGTTTACATCTGCACTTGGTATTCTGGGTCCGGGTGCAGTTTA	355	FAS	ENSG00000026103	OK	1
308	FASLG_21013	21013	GCTGGTAGACTCTCGGAGTTCTGCCAGCTCCTTCTGTAGGTGGAAGAGCT	356	FASLG	ENSG00000117560	OK	1
309	FASLG_2346	2346	TCCTCCATTTGTCTGGCTCATAAACATTAGGTGAGTTGAGGAGCTACAGA	356	FASLG	ENSG00000117560	OK	1
310	SHROOM2_24276	24276	GGTTCACCACTTTGTCCAGGTCTCCAATGAACATCCGGAACTTGTCAAAC	357	SHROOM2	ENSG00000146950	OK	1
311	AQP1_26514	26514	GATGTCGTCGGCATCCAGGTCATACTCCTCCACCTGGCCGCTGGTCCACA	358	AQP1	ENSG00000240583	OK	1
312	AQP2_88987	88987	GAGCCGAGGCCAAAGAAGACGAAGAGGAGTGTGGCCAGGAACTCTGCGAA	359	AQP2	ENSG00000167580	OK	1
313	AQP3_373	373	CACTGCTCCTACTTATGTATGTACATCCAGAGCTCCAAACCTAAGCTGTG	360	AQP3	ENSG00000165272	OK	1
314	AQP4_19885	19885	GATGCTGATCTTCCTGGTGCACACCATGGCCACAGTCACTGCAGGGTTGA	361	AQP4	ENSG00000171885	OK	1
315	AQP5_88986	88986	GCCCAGGCCAAAGAAGACGAAGATGAGGGTGGCCAAGAACTCTGCGAACA	362	AQP5	ENSG00000161798	OK	1
316	AQP6_375	375	CCGATTTCTTGATTTCACAGCAGTCCCTGGAGGAGGATTGTGTGTCCATT	363	AQP6	ENSG00000086159	OK	1
317	AQP7_90596	90596	ACCCCGATGATGACCACGAGGATGCCTATCACCAGCGCCTCTGTTCCTGG	364	AQP7	ENSG00000165269	OK	1
318	AQP9_378	378	CTGAGTTCATATTTCTCTGGTTTGTCCTCAGATTGTTCTGTCTTAAAGAC	366	AQP9	ENSG00000103569	OK	1
319	AR_15392	15392	AACACCATGAGCCCCATCCAGGAGTACTGAATGACAGCCATCTGGTCGTC	367	AR	ENSG00000169083	OK	1
320	ABCC6_20229	20229	GGACCGGAGTTTGTCTGGAATGTCCACGTCAACCGTGTCTGTCTCCTTGG	368	ABCC6	ENSG00000091262	OK	1
321	ABCC6_26790	26790	CCACTGAGTTGACCTCTGTAGCCTTTCTAATATTGCTCTGTTTGATTAAC	368	ABCC6	ENSG00000091262	OK	1
322	ARAF_17967	17967	TGGCAACGGAAGCCATGGAACAGAAACTTAAGGCAGAAGTCACAGAACGC	369	ARAF	ENSG00000078061	OK	1
323	ARCN1_24800	24800	CTGCACCCCTTTCTTATCTTCATTTTCCACATGAAGACGAATTCGGCCAT	372	ARCN1	ENSG00000095139	OK	1
324	TRIM23_13987	13987	ATATACAGAGGCAAGGTGAGCTTCATCTTCATCACAACGAATGATGCTCT	373	TRIM23	ENSG00000113595	OK	1
325	AREG_19834	19834	TGTTCAACTCTGACTGAATCATCGACAATATAGCCAGGTATTTGTGGTTC	374	AREG	ENSG00000109321	OK	1
326	AREG_385	385	CACCGTTCACCGAAATATTCTTGCTGACATTTGCATGTTACTGCTTCCAG	374	AREG	ENSG00000109321	OK	1
327	ARF1_388	388	AGTCCTTCATAGAGCCCGTCGCCGCTGGTGGCGCAGGTGGCCTGAATGTA	375	ARF1	ENSG00000143761	OK	1
328	ARF3_16792	16792	CCTCCGCCAGCATTCTCATCAGCTCTTCCCGGGCCTCATTTACTCGCTCC	377	ARF3	ENSG00000134287	OK	1
329	ARF4_93005	93005	GGGCGACCCCGTGCTTTCTCCTTTCAAGCTCCCAGGCAAACTAAACGAGA	378	ARF4	ENSG00000168374	OK	1
330	ARL4D_24864	24864	AGCACCAGCACTGGCACGCCCTGGTTGTCCGAGGCCCGGCTGATTCGGTG	379	ARL4D	ENSG00000175906	OK	1
331	ARF5_392	392	CAAGGCTCCAGGCTCCAACAACAGAGAGAACATGCAGGCAGGAGCAGGAG	381	ARF5	ENSG00000004059	OK	1
332	ARF6_16243	16243	TTAAGATTTGTAGTTAGAGGTTAACCATGTGAGCCCCTCATAGAGTCCGT	382	ARF6	ENSG00000165527	OK	1
333	ARG1_33578	33578	CTTGTGATTACCCTCCCGAGCAAGTCCGAAACAAGCCAAGGTTATTGCAA	383	ARG1	ENSG00000118520	OK	1
334	ARG2_19025	19025	GCTTGAAGCAATCACATCTACTGCCAGGTTAGCTGTAGTCTTCGCCTCTT	384	ARG2	ENSG00000081181	OK	1
335	RHOA_92380	92380	AGCACTGTGAATTAGAGCCAGATGCTTAAGTCCAGGTGAGACAGGTTATG	387	RHOA	ENSG00000067560	OK	1
336	RHOA_92381	92381	TAGTTCTCAAACACTGTGGGCACATACACCTCTGGGAACTGGTCCTTGCT	387	RHOA	ENSG00000067560	OK	1
337	RHOB_22994	22994	TTACTGAACACGATCAGCAGGCACGTCTTGCCACACGCGCCGTCGCCCAC	388	RHOB	ENSG00000143878	OK	1
338	RHOC_23024	23024	TCTTGCGGACCTGGAGGCCAGCCCGAGTGGCCATCTCAAACACCTCCCGC	389	RHOC	ENSG00000155366	OK	1
339	RND3_24211	24211	CTCCCCTCCAACAAGTTTTAAGCCTGACTCCTCACCGCGCCTCCCAAGTC	390	RND3	ENSG00000115963	OK	1
340	RHOG_24862	24862	ACTTGTGCCGCACGTTCTCATAGGACGGCGGACTGGCAATGGAGAAACAG	391	RHOG	ENSG00000177105	OK	1
341	ARHGAP1_411	411	ATGATTGGTGCCAAGGAAGTCATTAAGTGTGAATGTGAACACTGGATTCA	392	ARHGAP1	ENSG00000175220	OK	1
342	ARHGAP4_21014	21014	GGCCCTGGCGGACAGAGGTCTTTCCCAAGAGCTCCTTAAACACAGAGTCC	393	ARHGAP4	ENSG00000089820	OK	1
343	ARHGAP5_20002	20002	ATGCCTACCATATACCTCTTTGCTATCAGCCTCAGTGATATATTTGTAGG	394	ARHGAP5	ENSG00000100852	OK	1
344	ARHGAP6_25323	25323	TCCCAAGCCTTGGTCCAGGAGAACTTTCCCTTGACTTTGACGACGACAAG	395	ARHGAP6	ENSG00000047648	OK	1
345	ARHGDIA_17417	17417	TCGGTCTTGTCGTCGTCATGTAGTCAGTCTTGTCAATCTTGACGCCTTTC	396	ARHGDIA	ENSG00000141522	OK	1
346	ARHGDIB_19028	19028	GAAGGACTTGTTGTGGTACGTGCCTCGCGCCAGCATGCCCTTGGGAGCCT	397	ARHGDIB	ENSG00000111348	OK	1
347	ARHGDIG_17092	17092	CTTCAGGACAAACACCTGGTCCTTCAGAACAGCCAGGTCCCCTGTGAGAT	398	ARHGDIG	ENSG00000242173	OK	1
348	RHOH_24904	24904	GCTTCTGAAGGCGTCATTGCCGGCTGTGTCCCAGAGGCCCAGGCTGATCT	399	RHOH	ENSG00000168421	OK	1
349	ARL1_17096	17096	GAAATGCCAATTCGGTCTCGGTCACAACTGTCTACTACATAAATGACTGC	400	ARL1	ENSG00000120805	OK	1
350	PHOX2A_24210	24210	AGCCGCCGGGCTGGCTGCAGGCGCCAAAGTCGCCGTAGGCGGACGCCTCC	401	PHOX2A	ENSG00000165462	OK	1
351	PHOX2A_5126	5126	CCTTGAGGACCTTCACTTTGAGGGCACTGTTAGGGACAGGCCTCATGTGA	401	PHOX2A	ENSG00000165462	OK	1
352	ARL2_18516	18516	AAGATGAGGAGGGTTGCTCCGGCCAGGCGCTCCTCCACCAGCAGGCTCTG	402	ARL2	ENSG00000213465	OK	1
353	ARL3_25327	25327	CCAGTTCATGCCATCCTGAACGCCCTCTCCTGTGAGAGCTGAGCAAGACT	403	ARL3	ENSG00000138175	OK	1
354	ARNT_14705	14705	CTGCTGTCCGTGTCTGGAATTGTCCTGCAGTCTGTCCAGTCTCAGGAGCA	405	ARNT	ENSG00000143437	OK	1
355	ARNTL_15032	15032	CTACATGAGAATGCAGTCGTCCAATTGCGACGAGGCAGCTGAGGTTACAC	406	ARNTL	ENSG00000133794	OK	1
356	ARR3_28250	28250	ACACCAGGATCCCCAGCAGCTCTTTGTCCATTCCCGGTCTAATAATTGTG	407	ARR3	ENSG00000120500	OK	1
357	ARRB1_22993	22993	GGTCAGCGTCACATAGACTCTCCGCTCTTTGAGATACTCAGGATCCACCA	408	ARRB1	ENSG00000137486	OK	1
358	ARRB2_23058	23058	GCCCAAGTACACGGTGAGCTTGCAGTTAGGGCTCGACTTCTTGAAGACCC	409	ARRB2	ENSG00000141480	OK	1
359	ARSA_25202	25202	AGAGCCCTGGGTGAAGAAGTGAGCCTTGTACTTTCCAGTCCGCACAGCAA	410	ARSA	ENSG00000100299	OK	1
360	ARSB_14369	14369	CTACTGCTTCATCCATAAGGGACACCATTCCTGCATAGTGATGCCTGTTC	411	ARSB	ENSG00000113273	OK	1
361	STS_28600	28600	AGTGCTGTTGAATAACCTTGATCCTTCAGAAGCTTAGCAAAGGTAATCTC	412	STS	ENSG00000101846	OK	1
362	STS_6860	6860	CTGGCTTGAGTGATATCTTGCAACACAGAACAGGTTCACGATGTCGGAAA	412	STS	ENSG00000101846	OK	1
363	ARSD_24861	24861	TTCGATGGCATTAAGAACCTTACCTATGAGCCAGTCCATCTCCTCCACAT	414	ARSD	ENSG00000006756	OK	1
364	ARSE_468	468	TGAGGCTGGTGTGAGGATGTGGGTCTCAGAAGGGTCTCTTGAGAGGTCAA	415	ARSE	ENSG00000157399	OK	1
365	ARSF_88782	88782	TGAACGGCATGCCATAGTAGTAGTCAAACCCATAATTATATGGATGGTGG	416	ARSF	ENSG00000062096	OK	1
366	ART1_19419	19419	CATTGGCTGCTTGCCAGTGTCCAGCTGTCTGCATACACCTGGTTGGCCTG	417	ART1	ENSG00000129744	OK	1
367	ART3_25022	25022	AAGGCATGTGTAGATGGATAACACAGTGAGCTGGTCATTAGCAGCCTGAG	419	ART3	ENSG00000156219	OK	1
368	ART4_87452	87452	AGGCCTCCAAGGAGCCAGATTCTCATCGTTGCAGGAGGTACAGTAGTTGG	420	ART4	ENSG00000111339	OK	1
369	ARVCF_17301	17301	CTGTGCATTGCGCACATTCCGCACAAGCTCAGCCATGGCGTAGCTCCCGA	421	ARVCF	ENSG00000099889	OK	1
370	ASAH1_474	474	CAGTCCCGCAGGTAAGTTTCGAATTGACCTTTGGTAACATCTATCAAGGT	427	ASAH1	ENSG00000104763	OK	1
371	ASCL1_11345	11345	ACTTTCAGCTGTGCGTGTTAGAGGTGATGGGAGTTACTATAACGCGTGTG	429	ASCL1	ENSG00000139352	OK	1
372	ASCL2_17196	17196	AGGTCATCTTTATTACGCCCCAGGTCAAGGGTTCTTTGTACAAAAATAGG	430	ASCL2	ENSG00000183734	OK	1
373	ASGR1_28300	28300	GGTCTTGATACTCCTTGGTCATGATAGGGCTGGCGCTGGACCTGGGATTG	432	ASGR1	ENSG00000141505	OK	1
374	ASGR2_22847	22847	CTGCTGCTGTTTCTCCAGCTTGGCTCCTAGGGATGTGATCTTGTCACCCA	433	ASGR2	ENSG00000161944	OK	1
375	ASIP_11977	11977	CACCACTTTCTTCATCGAAGCCTCCTTCTTAGAAGATCTTTTCTTTTCTG	434	ASIP	ENSG00000101440	OK	1
376	ASL_22313	22313	GAGAGCTGCACGAAGCTGAATTCCTTGGTGCAGTAGAGGATGAGGTCCTC	435	ASL	ENSG00000126522	OK	1
377	ASMT_18360	18360	TCCAGCAGGTGTGAGCACTTTCCGTCTGCCCAGTCATGGAGGACCCTGGC	438	ASMT	ENSG00000196433	OK	1
378	GET3_482	482	AGCTCCTGGATCAGCCTCTCTGTCTCATACAGGGACAGGAACTCAGCAAT	439	GET3	ENSG00000198356	OK	1
379	ASNS_12040	12040	GAGCCTTGTGAAAATATATGTAACCCTGCGTAAGTTCATCTGATCCTTCT	440	ASNS	ENSG00000070669	OK	1
380	ASPA_26516	26516	ATACTTGGCTATGGAACGAGTGGTCGCATATTTGAGGGAAGGATGCTCAA	443	ASPA	ENSG00000108381	OK	1
381	ASPH_20889	20889	AGTTTTCCTTGAAGCACCTCTGATAAGTTATAACGGAAGTCCTTTGCTTT	444	ASPH	ENSG00000198363	OK	1
382	ASS1_10887	10887	TCGAAGTCTTCCTTCTGGCCAATGTTGGCCAGATAGGCAATGACGTCATA	445	ASS1	ENSG00000130707	OK	1
383	ASTN1_11338	11338	AAGGAGACTTTGCTCCAGAGATGATGTCGTCCACAAAGCTCAGCACTGTT	460	ASTN1	ENSG00000152092	OK	1
384	SERPINC1_11069	11069	CCTTGTAGAACAGTTCCTTCCTTGTGTTCTCAGGGCTGAACTTTGACTTC	462	SERPINC1	ENSG00000117601	OK	1
385	ZFHX3_16847	16847	TACAGTTTATCGTAGTGGTCTCTGTACTGTTTGGCAAACCTCTCGAGCTG	463	ZFHX3	ENSG00000140836	OK	1
386	ZFHX3_24082	24082	TGGTGGCGCTGGTTCTGGAGTTAGACCCCCTGGGCTCCAATCCAGGTCCT	463	ZFHX3	ENSG00000140836	OK	1
387	ATF1_497	497	AACAGACATAGAAGTGACAGCAGCAGAAACTCCAGAATTTTCTCCGTCTC	466	ATF1	ENSG00000123268	OK	1
388	ATF3_499	499	CTTTCTGCTTTCTTCCTGTGACTTTGGAACTGAGTTTGCAACAGAGGACC	467	ATF3	ENSG00000162772	OK	1
389	ATF4_92695	92695	GGTCATCTATACCCAACAGGGCATCCAAGTCGAACTCCTTCAAATCCATT	468	ATF4	ENSG00000128272	OK	1
390	ATIC_507	507	GTTTGCCTTATCTCCTGCAAGGCGAGTGCAGTGTATACGAGACTGCTGTC	471	ATIC	ENSG00000138363	OK	1
391	ATM_16849	16849	TCTGAGGTCTCCTACTTCTGATAGTACATATTATTCTATTTGCAGCCTCT	472	ATM	ENSG00000149311	OK	1
392	RERE_22836	22836	TTTCATGCAGTGTGTTCAGTGCATTCAGAGTGGTGTCATCCCGAGAGGCT	473	RERE	ENSG00000142599	OK	1
393	RERE_27778	27778	ACGTAGCAAATCCGAGTGTGCACGCTGCCTCTGCCGCAGTGGAGTGAAGC	473	RERE	ENSG00000142599	OK	1
394	ATOH1_17197	17197	GTCGAAGGCGTGGTTCAGCCCATGCATCCTGCGCCGCTCCCTGGCGTTGG	474	ATOH1	ENSG00000172238	OK	1
395	ATOX1_11832	11832	CCACAGAGAACTCGTGCTTCGGCATGACTGAGGCAGCGGCGGTGTGGCGG	475	ATOX1	ENSG00000177556	OK	1
396	ATP1A1_12191	12191	GCAACCAGTTATGATTACAACGGCTGATAGCACCACACCCAGGTACAGAT	476	ATP1A1	ENSG00000163399	OK	1
397	ATP1A2_14227	14227	TCAGAGGCATCACCAGCTGTGTCCCGCTTAGACACGGAGATGTTCTCCTG	477	ATP1A2	ENSG00000018625	OK	1
398	ATP1A3_13306	13306	GACCAATTTGTCCGTCCGCGGGTTCCTGGGCTGTCTCTTCATGATGTCGC	478	ATP1A3	ENSG00000105409	OK	1
399	ATP12A_18495	18495	CTGGTTCACCAGCCTGTCCTTATTCTTGTGGCGAGGCTTCCTGTTCATGA	479	ATP12A	ENSG00000075673	OK	1
400	ATP1A4_19798	19798	GCCGTTTGGCATGTGAACTCCACAACTTTTCGTTGCTCATAGGTCCACTG	480	ATP1A4	ENSG00000132681	OK	1
401	ATP1B1_527	527	GAAAACGGTCTTTCTCACTGTACCCAATGTTCTCACCGTACGCCTTACAC	481	ATP1B1	ENSG00000143153	OK	1
402	ATP1B2_20801	20801	AAGTTGCCGAGATTCTCAGCATCTTCATCTCGCTTCCCAGCACAGGTAAC	482	ATP1B2	ENSG00000129244	OK	1
403	ATP1B3_92383	92383	AATGGCTGTAGATACCCAACCTGGGCTAGGAATCTGGTCACGGTATTTTG	483	ATP1B3	ENSG00000069849	OK	1
404	FXYD2_91752	91752	AACAGCAGTTTCCATACCTTCCACCCCACTGCTCCCCAGAGAGAAATGTG	486	FXYD2	ENSG00000137731	OK	1
405	ATP2A1_18046	18046	AACGAACTTGAGGATTTCGTCGAGCCCAATGACTGGCAGTGAGATCTTGA	487	ATP2A1	ENSG00000196296	OK	1
406	ATP2A2_11094	11094	AATCCACGCCTTCAAAGTCCGGGTTGTCCTCTTTACACTGTAGGAAATGA	488	ATP2A2	ENSG00000174437	OK	1
407	ATP2A3_18795	18795	GAACACCTCACAGTCGATGCCGGCAAAGAGCGGGTTGTCTTCGGAGCACT	489	ATP2A3	ENSG00000074370	OK	1
408	ATP2B1_11980	11980	ATTATCCCACTCTGGTTCTGGTTCTCCTGCTGGAAAATCTCTGAATGCAA	490	ATP2B1	ENSG00000070961	OK	1
409	ATP2B2_15049	15049	CGGCAAACCTTCAACAGGTGAGGTTTTGAGGCGCCGGCAGATGGCTTCGG	491	ATP2B2	ENSG00000157087	OK	1
410	ATP2B3_13298	13298	AACTATTGGCCATGTCGCCCATGCTGCCTGTCAGGCCTTCTCACAAGTGC	492	ATP2B3	ENSG00000067842	OK	1
411	ATP2B4_89868	89868	TGGCCCCACAGAAGTTCTCCAATCCCAATGAAGAGACACCACAGCCACTG	493	ATP2B4	ENSG00000058668	OK	1
412	ATP2B4_90294	90294	GTCATGAAGCTGTGGATGGACTTTTGGTTGTAGGGTTTCTGAATGCTTTC	493	ATP2B4	ENSG00000058668	OK	1
413	ATP4A_24067	24067	TGATGAAGAACACGGTGTAGCAGGTGTACTGCTGGTACAGGCGCTGCCCG	495	ATP4A	ENSG00000105675	OK	1
414	ATP4B_17917	17917	TGGGCTTTCTTCCCGTAATAAGGGAAGTAGTGCAGACTGAAGGTGCCGTT	496	ATP4B	ENSG00000186009	OK	1
415	ATP5F1A_90737	90737	CTTGAACATTCCTCAGCCCATGTACGCGGGCAATACCATCACCAATACTT	498	ATP5F1A	ENSG00000152234	OK	1
416	ATP5F1A_91414	91414	ACCAATAATCAGTTCACGCTGACCACGACCAATTGGCACCAAGCTATCCA	498	ATP5F1A	ENSG00000152234	OK	1
417	ALDH7A1_227	227	AGCAAGATCCTAAGCAAGTTAGGCTTTAGTGCCGTGGCAGAAGCAAGCAT	501	ALDH7A1	ENSG00000164904	OK	1
418	ATP5F1B_26124	26124	CCAAAGTCTCAGGACCAACAGGAATTTTGATTGGTGCACCAGAATCCAGT	506	ATP5F1B	ENSG00000110955	OK	1
419	ATP5F1C_17193	17193	ATGTTGGCCAGATTGTATTCTTGGTAATTTTGCAGCACGTCAGCATCAAT	509	ATP5F1C	ENSG00000165629	OK	1
420	ATP5F1C_537	537	AGCACGTCAGCATCAATATCGTCATAGATACTCATGCTGTCAGCACTTGC	509	ATP5F1C	ENSG00000165629	OK	1
421	ATP5F1D_538	538	AGTCGGCGTTCACTGCGATGGAACCGCTGCTCACAAAGTATTTGGAGGTG	513	ATP5F1D	ENSG00000099624	OK	1
422	ATP5F1E_23951	23951	TTTTTACGTTGCTGCCAGAAGTCTTCTCAGCATTTGCTTTGAATTCTGTC	514	ATP5F1E	ENSG00000124172	OK	1
423	ATP5PB_11098	11098	GGCAATTGTCTCCTTTTCCTGCTGTGTGGAGATGCTTTGCACCACGTGCT	515	ATP5PB	ENSG00000116459	OK	1
424	ATP5MC1_17194	17194	AGCGCTCGCCCGGCTCAAGGTGACAGACTCACCTCCCAGCTTTAGCCCTT	516	ATP5MC1	ENSG00000159199	OK	1
425	ATP5MC2_11144	11144	CATCTGTCAGTATCTCCGGTCGTTTCAGCACCACTGCAGATAGCGGACGG	517	ATP5MC2	ENSG00000135390	OK	1
426	ATP5MC2_543	543	AGAACTATGGGAGGTGGAGACGGCTCCTTCACATGGCAAAGAGGATGAGA	517	ATP5MC2	ENSG00000135390	OK	1
427	ATP5MC3_10460	10460	ACCAATAAATTTGGCAGCAGTATCAATGTCTCTGCTGATTGCACTGGTCT	518	ATP5MC3	ENSG00000154518	OK	1
428	ATP5MC3_546	546	CAGCACCTGCACCAATAAATTTGGCAGCAGTATCAATGTCTCTGCTGATT	518	ATP5MC3	ENSG00000154518	OK	1
429	ATP5ME_548	548	AATTCTCTGGCAATCCGTTTCAGTTCATCCTGCTTCTTCTTCTCTTCTGC	521	ATP5ME	ENSG00000169020	OK	1
430	ATP5PF_87731	87731	TGCATTACCAAACATTTGCTTGAGCTTAAAAAGCTCCCTCTCCAGCTCTT	522	ATP5PF	ENSG00000154723	OK	1
431	ATP6V1A_24059	24059	TTCAAGAAGTTGTGCATAGTCGCTTTTGATCTTTGCCTCACCATCTTTCA	523	ATP6V1A	ENSG00000114573	OK	1
432	ATP6V1B1_17791	17791	GATGGTGGCCAGGTCTGTGTACATATATCCAGGAAACCCTCGGCGCCCAG	525	ATP6V1B1	ENSG00000116039	OK	1
433	ATP6V1B2_17790	17790	GGAAAACCTCGTCGACCAGGTACCTCTTCCCTGGCTGCTGAAACCTCTCG	526	ATP6V1B2	ENSG00000147416	OK	1
434	ATP6V0C_563	563	AACAGACGATGGGCACTAGGACACTGCGCATGTACAAGACCAACTACTGG	527	ATP6V0C	ENSG00000185883	OK	1
435	ATP6V1C1_26870	26870	AGCTACTTTCTTAACCACTCCTTCTACAAATGCATCCAGTTTAGCCAGTT	528	ATP6V1C1	ENSG00000155097	OK	1
436	ATP6V1E1_92715	92715	TTAGTCTTTGGGTTTGCACAAGCCGACCTTTCTCTATGTTGAACTCTTCT	529	ATP6V1E1	ENSG00000131100	OK	1
437	ATP6V0B_562	562	AGATGGCCACAGCCTCACAGAAGATGATGCTGACCAGGTTCTTGGTCTTG	533	ATP6V0B	ENSG00000117410	OK	1
438	ATP6V1G2_17268	17268	GCCTGCTTCAGTCGCCGGGCCTTCCTTCTCCTCCTCCAGCTCGTTGCTGC	534	ATP6V1G2	ENSG00000213760	OK	1
439	ATP6V0A1_11775	11775	AGGAGAAGGGTAAGAACTTGAAACCGGTCCCGCTGTAGAATTTATTCTGG	535	ATP6V0A1	ENSG00000033627	OK	1
440	ATP6V0A1_558	558	AGGAGGTGGGAAGGGCTGTCTGGATGGATGGAGGCTAAGAGGGCAAGGCT	535	ATP6V0A1	ENSG00000033627	OK	1
441	ATP6AP1_14351	14351	GAGGGCCGCTGTGTATGGGACATCTTCGGACTTGAGTGTGCTCAGGACCT	537	ATP6AP1	ENSG00000071553	OK	1
442	ATP7A_16851	16851	AGTGCTAGTACATGAATGGCAGGTCATCCCTTCCACTTTCATCTTCAGCA	538	ATP7A	ENSG00000165240	OK	1
443	ATP5PO_552	552	ATAGCCCTGCCCAGCTTCTGAATCTTGGTCTTGACAGACATGTCAACATA	539	ATP5PO	ENSG00000241837	OK	1
444	ATP7B_90713	90713	GTCTTCGGGCTGAATGAGATAAGGCTGATAAGTGATGACGGCCTCTTGGT	540	ATP7B	ENSG00000123191	OK	1
445	ATR_88241	88241	CTTCTCCAGTTTCATTCAGTGGCGCTTTGGAATGCCCTTTCACTGGTTTA	545	ATR	ENSG00000175054	OK	1
446	ATR_90125	90125	GGAAATACTGCAGTAAATGGCACAAAGCTGCTTTTAGCAAATCAGACTTA	545	ATR	ENSG00000175054	OK	1
447	ATR_90413	90413	GGGAGGATTTCATGATATGCTGGATGAAATCAAGCAACATCACGGAGGTT	545	ATR	ENSG00000175054	OK	1
448	ATRX_14146	14146	GTTTACAGCATCCATCGCTCGAAACTCGGAATTTAAGTCTTCTTCCAATG	546	ATRX	ENSG00000085224	OK	1
449	KIF1A_18848	18848	GTCCTGGCCTTGTTCCCTGAGTCCATGAGGTCCTGGATGTCATTGTAGGA	547	KIF1A	ENSG00000130294	OK	1
450	AUH_17794	17794	GTTCTGTTCCAGAACGTGGCTGATTAAGCCCACTGCTTTGGCTTCTTTGC	549	AUH	ENSG00000148090	OK	1
451	AUP1_25968	25968	CTTCAGGCATGAAAGCTACGGCCCCCTCAAGCAGATTAGTGATAGTCAAG	550	AUP1	ENSG00000115307	OK	1
452	AVP_87900	87900	CTCTTGCCGCCCCTCGGGCAGTTCTGGAAGTAGCACGCGGAGGAGAAGGC	551	AVP	ENSG00000101200	OK	1
453	AVPR1A_24069	24069	ATGAATGCAAGGCTCAAGTTGAAACAGGAATGAATTTGATGGACTTGGAA	552	AVPR1A	ENSG00000166148	OK	1
454	AVPR1B_89649	89649	GGACCACATCTGGACACTGAAGAAGGGAGCCCAGCAAGCGATGTAGGCCA	553	AVPR1B	ENSG00000198049	OK	1
455	AVPR2_88365	88365	GATACCCAGGGTAGGTGCCACGAACACCATCAGGGCAATCCAGGTGACAT	554	AVPR2	ENSG00000126895	OK	1
456	AXL_16141	16141	TCATGCAGACCGCTTCACTCAGGAAATCCTCCAGCTCTGACCTCGTGCAG	558	AXL	ENSG00000167601	OK	1
457	AZGP1_14347	14347	AGGCTGGGATTTCTTTGTTGAATTCAATGTAGTCCTTTCCATCATAGTAA	563	AZGP1	ENSG00000160862	OK	1
458	AZU1_88531	88531	ATCTGGTGCCGGCTTCCACCGTGGCGTTCTGCAGAGGCAGTGGCAGTATC	566	AZU1	ENSG00000172232	OK	1
459	B2M_596	596	TGAAACCCAGACACATAGCAATTCAGGAAATTTGACTTTCCATTCTCTGC	567	B2M	ENSG00000166710	OK	1
460	BAAT_614	614	TTAGAGTTGACTGGTCACATCTGGAATGAGGTGCTTCCTGAGAAATCTCT	570	BAAT	ENSG00000136881	OK	1
461	BACH1_11331	11331	TTACTCATCAGTAGTACATTTATCAGTCATCTGCTGACAGAAATCTGAGA	571	BACH1	ENSG00000156273	OK	1
462	BAD_619	619	CTTCCGATGGGACCAAGCCTTCCGTGGCTTCACACGCACCGGAAGGGAAT	572	BAD	ENSG00000002330	OK	1
463	BAG1_18045	18045	AATCTCCTCCAAGATCTTCATAAACTGCTCTATTGTGGCTTTTACTCTCC	573	BAG1	ENSG00000107262	OK	1
464	ADGRB1_13817	13817	CTCCTGCCGGTCAACCACACGGCATTTCACAGCGTCCTGGACCTCTCTAC	575	ADGRB1	ENSG00000181790	OK	1
465	ADGRB2_18024	18024	TCACCTCAAAGTCCAGGTCTGAATACCGTAATTTCTTTCGCTCCAGGGAG	576	ADGRB2	ENSG00000121753	OK	1
466	ADGRB3_22765	22765	AGGAGCTCCAAAGAGACGCCATGGCGTTACTGGCGGTGGTGGCTGACAAA	577	ADGRB3	ENSG00000135298	OK	1
467	BAK1_14344	14344	AGTGATGCAGCATGAAGTCGACCACGAAGCGGGTCACCTGGCCTAGGAAG	578	BAK1	ENSG00000030110	OK	1
468	BAK1_631	631	CTGTGCCAGAGCCATGAGGGAGGATCCCACCTCTGGGATTCCTAGTGGTG	578	BAK1	ENSG00000030110	OK	1
469	NKX3-2_26299	26299	GGCAGTAGTACGGGTAATAGTAGGAGGGCTGCAGTGGCAGAAGCGAGGGT	579	NKX3-2	ENSG00000109705	OK	1
470	BARD1_22977	22977	CACTGCCTATAAGTACAAGAGGTCCATCCCTACGCTGCCCAGTGTTCATT	580	BARD1	ENSG00000138376	OK	1
471	BARD1_26880	26880	CGTCTTATTCCCACAGGAAACATCAAACCTCCCCAAATATCATCCTCTAG	580	BARD1	ENSG00000138376	OK	1
472	BAX_28222	28222	TCCACGGCGGCAATCATCCTCTGCAGCTCCATGTTACTGTCCAGTTCGTC	581	BAX	ENSG00000087088	OK	1
473	BBS1_24145	24145	TGGTGGTGATGACTGTCTGCCGCTTGATGGAGTTGGACTTGTGTTGGTTT	582	BBS1	ENSG00000174483	OK	1
474	BBS2_20596	20596	TTTCCAACCCGCAGACGACCTGCTCTTTGAATTGCTTGATTTACTGCTTT	583	BBS2	ENSG00000125124	OK	1
475	BBS4_91274	91274	TGCTTGAGGTTATCAGCACTCTGAGGACTAAGAACTGCACATGTCTGGAA	585	BBS4	ENSG00000140463	OK	1
476	BBS4_91564	91564	GAGAGCTATTGTCCTTGAGTAGGCTGACTTTCTTCTCCATCTCCTGATAT	585	BBS4	ENSG00000140463	OK	1
477	BCAT1_25914	25914	ACAATTGTCCAGTCGCTCTCTTCTCTTCCATACTGGATATCAGTTAATTT	586	BCAT1	ENSG00000060982	OK	1
478	BCAT2_651	651	GAACATCCACTCGTGGGCTCTGATTCCGTACTGGATCTCCTTCAGCTCCT	587	BCAT2	ENSG00000105552	OK	1
479	BCHE_16309	16309	GGAGCATTAAAGGATCCACTTTGCAGAATGGCTCTGGTGAACAATGAATG	590	BCHE	ENSG00000114200	OK	1
480	BCKDHA_24792	24792	AGGCCTCCATCACCTTCCTGCGGGACTGCTTCCTCCAGGCCTTCTCCTGC	593	BCKDHA	ENSG00000248098	OK	1
481	BCKDHB_16863	16863	CAGGCAACTAGAGTAACATCACTCCCTTCCTGTATGACTTCGGCCTGGGA	594	BCKDHB	ENSG00000083123	OK	1
482	CCND1_1062	1062	TTCAGACAGACGCCGCAGCCAGGATGGTTGAGGTAAGCGTGAGCCGTGTT	595	CCND1	ENSG00000110092	OK	1
483	BCL2_658	658	CTCCCGGTTGACGCTCTCCACACACATGACCCCACCGAACTCAAAGAAGG	596	BCL2	ENSG00000171791	OK	1
484	BCL2A1_17331	17331	CTGGACGTTTTGCTTGGACCTGATCCAGGTTGTGGTATCTGTAGGACGCA	597	BCL2A1	ENSG00000140379	OK	1
485	BCL2A1_28301	28301	CACATGATGATACATGGAGGCTGGTGGAATTTCTGTTTGCATCACTTTAT	597	BCL2A1		OK	1
486	BCL2L1_21647	21647	AACCAGTCCATTGTCCAAAACACCTGCTCACTCACTGAGTCTCGTCTCTG	598	BCL2L1	ENSG00000171552	OK	1
487	BCL2L1_660	660	CAAGGCAAAGATGCCACAGGCTGCTCTTGTAGGAAGTGAGGCAGCTGAGG	598	BCL2L1	ENSG00000171552	OK	1
488	BCL2L2_665	665	AGATCAGAGAAGGTGCGCCGGAAGCGGGTCTCGAACTCATCTCCAGCTGC	599	BCL2L2	ENSG00000129473	OK	1
489	BCL3_17192	17192	GCAGGGCGGAGCTGCCGGAGTACATTTGCGCGTTCACGTTGGCGCCGTGC	602	BCL3	ENSG00000069399	OK	1
490	BCL3_668	668	TGGAAGATGTGGGTGGCATTCCGGACAGGGACTGGTGCCTGAGAATGCTG	602	BCL3	ENSG00000069399	OK	1
491	BCL6_20016	20016	TTCTCTCCAGAGTGAATTCGAGTGTGGGTTTTCAGGTTGGCTGGCCGGTT	604	BCL6	ENSG00000113916	OK	1
492	BCL7A_18781	18781	CGAATGTTCCATCGAGGACTGTGAATTCTGCTCATCAGAAGCATCTTCAG	605	BCL7A	ENSG00000110987	OK	1
493	BCL9_18042	18042	GAAATATTGCAGCGTCTGGCTGGGCTTCTCAGATGGAATAATGCGGGATA	607	BCL9	ENSG00000116128	OK	1
494	TNFRSF17_21646	21646	TTGCATTACAATAACGCTGACATGTTAGAGGAGGAGTATTAGAAGAACAT	608	TNFRSF17	ENSG00000048462	OK	1
495	HCN2_21645	21645	CCCACCATGAACAGCAGCATGGTGAAGTCCCAGTAGAACCTGAAGTCGCT	610	HCN2	ENSG00000099822	OK	1
496	OPN1SW_4812	4812	TGATGGGATTGTAGATGCAAGCACTCTTGGAGAAGAATGAAGGAATGGTG	611	OPN1SW	ENSG00000128617	OK	1
497	BCR_11274	11274	AGAGAGTTCTTGGTCGTTGGATCCTTGGCATCTTTGTTGCTTCTGGCTCT	613	BCR	ENSG00000186716	OK	1
498	BCS1L_19491	19491	TCTCAGCTAAGGAAGGTGCCTGCCCTGGATAGAACCTCTGGAACATCTGG	617	BCS1L	ENSG00000074582	OK	1
499	BDH1_674	674	CAAAGTACTTCTTGCCGTAGTCCTTGCGCACGACCTCAGGCAGCTCCTCC	622	BDH1	ENSG00000161267	OK	1
500	BDKRB1_16593	16593	AGGCCGAAGAAACAGATGGAGATGATAAATGTTGGCAGCACTCTGTGCAG	623	BDKRB1	ENSG00000100739	OK	1
501	BDKRB2_21193	21193	AGCCAGCAGATGATGAATAGCAGCAGCACAACCAGGACTAGCACCGTGGC	624	BDKRB2	ENSG00000168398	OK	1
502	BDNF_25560	25560	GTACATACACAAGAAGTGTCTATCCTTATGAATCGCCAGCCAATTCTCTT	627	BDNF	ENSG00000176697	OK	1
503	BDNF_679	679	TAAGGAAAAGGATGGTCATCACTCTTCTCACCTGGTGGAACTCCAGTCAA	627	BDNF	ENSG00000176697	OK	1
504	CFB_872	872	AATAGGACTACTTCTATCTCCAGGTCCCGCTTCTCCCCTCCTACGCTGAC	629	CFB	ENSG00000243649	OK	1
505	BFSP1_22641	22641	TTCCAGCTCTGCACCATCTGGCTCAATCTCCTTGTCTATAGGCTGCTGGT	631	BFSP1	ENSG00000125864	OK	1
506	BGLAP_26896	26896	TAGAAGCGCCGATAGGCCTCCTGAAAGCCGATGTGGTCAGCCAACTCGTC	632	BGLAP	ENSG00000242252	OK	1
507	BGN_14858	14858	GGCCCAGCCTGTACAGCTTGGAGTAGCGAAGCAGGTCCTCCAGTTCGATG	633	BGN	ENSG00000182492	OK	1
508	CEACAM1_14669	14669	GAGGGTTTGTGCTCTGTGAGATCACGCTGGTCGCTTGCCCTGCCGGTCTT	634	CEACAM1	ENSG00000079385	OK	1
509	BHMT_14887	14887	CTGGCTTTGACATTGAAGGGTTGTATGGCCGGCCTGAGGCTATCCGAAGA	635	BHMT	ENSG00000145692	OK	1
510	BICD1_23150	23150	GCTGCCGATCTTGCTCTTTCCAAGTTTGCCTTTGCTGCGTCGGGACTGCT	636	BICD1	ENSG00000151746	OK	1
511	BID_26898	26898	TCATGAGTCCGTCAGTGCCCTTACTCATATGCGTCTCCAGTGGCCTCATG	637	BID	ENSG00000015475	OK	1
512	BID_696	696	CTGCGGAAGCTGTTGTCAGAACAGCTTTGGAGGAAGCCAAACACCAGTAG	637	BID	ENSG00000015475	OK	1
513	BIK_21644	21644	GAAACTTCTAAGAACATCCCTGATGTCCTCAGTCTGGTCGTAGATGAAAG	638	BIK	ENSG00000100290	OK	1
514	PRDM1_26490	26490	TGCACCCTGAGGAGAGGAGTCCATTCCCCATGTTTCTTTGCAAAGACACT	639	PRDM1	ENSG00000057657	OK	1
515	BLK_15102	15102	CATGTCAATCAGCCTTGGGAGTGACAATCTGCTCCCTTCATCTGTCTTCA	640	BLK	ENSG00000136573	OK	1
516	BLM_716	716	AATCGCACGTCCGGTTTGTCAATCCCCATTCCAAATGCAATTGTAGCACA	641	BLM	ENSG00000197299	OK	1
517	BLMH_719	719	CAGGTAACCTTTGTGGCCATGGTCTTCACCCCATGAATTCTCCACTCTCC	642	BLMH	ENSG00000108578	OK	1
518	CXCR5_88766	88766	AGAAGTTGACTTTGTGCAGGGCAATCACAGTTTTGCAGAGGAAGGTCCCC	643	CXCR5	ENSG00000160683	OK	1
519	BLVRA_731	731	AGACCAGCCAGGTCAGGCGAGAGATGCCGCTGAATGCAGGGAAGCCAAAC	644	BLVRA	ENSG00000106605	OK	1
520	BLVRB_21488	21488	ACTTCGTAACCTGCTTGCACCGCCTGCGCCAGGGTGGTGAGCCCGGTCTG	645	BLVRB	ENSG00000090013	OK	1
521	BNC1_88784	88784	CCATCCCAGGTGTGAAGTAGTGTTCATGGCCACCATCCTCGACCTCCCTT	646	BNC1	ENSG00000169594	OK	1
522	BMI1_26900	26900	ATATTCAGTAGTGGTCTGGTCTTGTGAACTTGGACATCACAAATAGGACA	648	BMI1	ENSG00000168283	OK	1
523	BMI1_732	732	CTTTGCTGGTAAGCAAGGCTCAACATAGGTTATGGGTATCTGCAAAGGTC	648	BMI1	ENSG00000168283	OK	1
524	BMP1_26901	26901	ACCCGTCAGAGACGAACTTGAGCCAGAGGCGGCTGGACGTGCTCTTGATG	649	BMP1	ENSG00000168487	OK	1
525	BMP2_22143	22143	GTCGGGACACAGCATGCCTTAGGAATCTTAGAGTTAACAGAGTTGACCAA	650	BMP2	ENSG00000125845	OK	1
526	BMP3_22144	22144	GATTTGGCCATATCCACTGACAGATGGCCAAGGAGTTGACTTTGGTTTCT	651	BMP3	ENSG00000152785	OK	1
527	BMP4_737	737	CGAAGGACCGCAGGGCTCACATCAAAAGTTTCCCACCGTGTCACATTGTG	652	BMP4	ENSG00000125378	OK	1
528	BMP5_18805	18805	CTGCTCTCACGGATCGAAGAAGTACCTCACTCGCCTTGAAGAAGGCCACC	653	BMP5	ENSG00000112175	OK	1
529	BMP6_21117	21117	GACGTGGACTCCATCCCTTGTCACCACGCTCAGCTGAAGCCCCATGTTAT	654	BMP6	ENSG00000153162	OK	1
530	BMP7_21118	21118	TTGGAGCGGTTCTGGCTGCGCTGTTTGCTCCCCGTGGACCGGATGCTGCG	655	BMP7	ENSG00000101144	OK	1
531	BMP8B_33598	33598	TGGACCACCTGGAACATGCTGACGTGGAGGGTCCTGTTGAGCAGGTGGAT	656	BMP8B	ENSG00000116985	OK	1
532	BMPR1A_18051	18051	GCCCAGCATTCTGACATTAGCTTCAAAACTGCTCGTAGACATTCATCACT	657	BMPR1A	ENSG00000107779	OK	1
533	BMPR1B_22142	22142	CATATAGCGTTTGGTGCCAACTCGAGTGTTAGGTGGTATGTCAACTTCAT	658	BMPR1B	ENSG00000138696	OK	1
534	BMPR2_89008	89008	GGGCTCACAGATTTGTTTCTTTCCCAAATCATCATAAGTTCAGCCATCCT	659	BMPR2	ENSG00000204217	OK	1
535	BMX_88855	88855	ATTCATCTTCTGACATGGAGCCCTCCTTGATCATCTTAACAGCAACATCA	660	BMX	ENSG00000102010	OK	1
536	POLR3D_87649	87649	CCCTGCTCAAAGATGGAGTGAGACTGGATCACTTCTGGACGGCCTCGCCC	661	POLR3D	ENSG00000168495	OK	1
537	BNIP1_14301	14301	TTTTCACAATATAGAGGACCGTAGCAAGAAACAGGGCTAGCGCAAGGAAG	662	BNIP1	ENSG00000113734	OK	1
538	BNIP2_23983	23983	CATCAGGTATCTATAGTTAGGCTGACTACTTTCAGGCATGAAACAGACAG	663	BNIP2	ENSG00000140299	OK	1
539	BNIP3_93079	93079	AATGAGAGAGCAGCAGAGATGGAAGGAAAACTTTCAGAAATTCTGCAGAG	664	BNIP3	ENSG00000176171	OK	1
540	BNIP3L_746	746	CTACTGGACCAGTCTGATACCCAGTCCGCACTTTTCTTCAAAGCCTCGAC	665	BNIP3L	ENSG00000104765	OK	1
541	BOK_25776	25776	CCGCATACAGGGACACCACCTTGCCCCACGTGATGCCTGCAGAGAAGATG	666	BOK	ENSG00000176720	OK	1
542	DST_17875	17875	TGCCAGCTTTGCTTCCAGCTCGACTTCCTGGTCGGCTGGGAGTCTTCTTG	667	DST	ENSG00000151914	OK	1
543	DST_27140	27140	GAGCCTCTTCTATTGATAACCGAGAGTGAACCTGTGGCTCTATCAACCCT	667	DST	ENSG00000151914	OK	1
544	FOXL2_87602	87602	GCCCTTCTTATTCTTCTCGTAGAACGGGAACTTCGCGATGATGTACTGGT	668	FOXL2	ENSG00000183770	OK	1
545	FOXL2_93344	93344	GACCCTGGGCGCTGGCTCCAGAGGCGGGCCCAGAGGGTGTGAGGTCAGGC	668	FOXL2	ENSG00000183770	OK	1
546	FOXL2_93345	93345	GCGCGTCCCTGCATCCTCGCATCCGTCTGCACCGGCATGCGGTGGGCTCT	668	FOXL2	ENSG00000183770	OK	1
547	FOXL2_93346	93346	TCGTGGTCCCAGTAAGAGCAATGCATCATGGCGAGCTCGGGCTGCCGGGC	668	FOXL2	ENSG00000183770	OK	1
548	BPGM_13689	13689	CTCCAGTAGGAAGAGTAATGTTGATGATGTCTTCATCTGAGATACCTTCC	669	BPGM	ENSG00000172331	OK	1
549	BPHL_28205	28205	AGGCTTTCTTGTTCTCTCACTCCATTTGGAAACATCTCGGATGCCCTCAT	670	BPHL	ENSG00000137274	OK	1
550	BPI_88275	88275	TCATCTGTACATCCAGGGTCTCAGCCGTGGTTGCTGGAGGTGCCACCAGA	671	BPI	ENSG00000101425	OK	1
551	BRCA1_26902	26902	CCACTCCAACATTTGAGAACTGCCCAAGGACTATTCTGACTTTAAGTCAC	672	BRCA1	ENSG00000012048	OK	1
552	BRCA1_757	757	AAGTCTCAGCGAGCTCACGCCGCGCAGTCGCAGTTTTAATTTATCTGTAA	672	BRCA1	ENSG00000012048	OK	1
553	BRAF_25111	25111	AACATTTTCACTGCCACATCACCATGCCACTTTCCCTTGTAGACTGTTCC	673	BRAF	ENSG00000157764	OK	1
554	BRCA2_14387	14387	TGCAGCCGGAGAAACAAATGTACAAATGGGACTAACAGGTGGAGGTAAAG	675	BRCA2	ENSG00000139618	OK	1
555	BRDT_89419	89419	ACTGAAGTTGATTTGTCAATCGCCCATTTTTCTTAGTATTTATATATTCT	676	BRDT	ENSG00000137948	OK	1
556	BRDT_90186	90186	TCTATACATTCTGAAGCCTTCGCATAATATTTATTCTCCAAGCGCTTCTT	676	BRDT	ENSG00000137948	OK	1
557	ZFP36L1_14656	14656	ATGGCGTGAGTGCTCTAAGGATAGACCTACGGTATTCTAGAGCAAAAACC	677	ZFP36L1	ENSG00000185650	OK	1
558	ZFP36L2_23682	23682	CCAGCATGTTGTTCAGGTTGAGGTTGGCCAGGGATTTCTCTGTCTTGCAC	678	ZFP36L2	ENSG00000152518	OK	1
559	BRS3_13353	13353	TGGAGGGCTGTCGCTCAAGTGGCTTCACAACTGCCTTGTATCTGTCAGCG	680	BRS3	ENSG00000102239	OK	1
560	BSG_778	778	CATGTTCAGGTTCTCAATGTGTAGCTCTGACCGGCCCTGCGAGGAACTCA	682	BSG	ENSG00000172270	OK	1
561	BST1_89690	89690	CGGTAATCATTAATACAGCTGTACTGGAACCCCATGTCCTTCAGCCTCTT	683	BST1	ENSG00000109743	OK	1
562	BST2_11225	11225	ATGTAGTGATCTCTCCCTCAAGCTCCTCCACTTTCTTTTGTCCTTGGGCC	684	BST2	ENSG00000130303	OK	1
563	BTC_87561	87561	CTGCACAGTTTTCCTCAGGGTCTCCACAGAGGAGGCCATTAGTTTCAGGA	685	BTC	ENSG00000174808	OK	1
564	BTD_24589	24589	TCATCACTTGCTGTTCATAGATGTCAAGGTTCTGGTTCATGAGCTCCAAG	686	BTD	ENSG00000169814	OK	1
565	KLF9_89514	89514	TGGTCACTCCTCATGAAGCGCTTCTCACACAGCGGACAGCGGAACTGCTT	687	KLF9	ENSG00000119138	OK	1
566	KLF5_20609	20609	GTCTCTGGGATTTGTAGAGGCCAGTTCTCAGGTGAGTGATGTCAGGGAGG	688	KLF5	ENSG00000102554	OK	1
567	BTF3_92848	92848	ACTTGATTCCCAGGCTTCTTCGGCTTAATTAGCTGCAAAGAATGAATTGT	689	BTF3	ENSG00000145741	OK	1
568	BTF3_92849	92849	CCTTGGTTTGTAAACATATTCACTTTCCCACCAATGCGCACTTGTGCCTG	689	BTF3	ENSG00000145741	OK	1
569	BTG1_26906	26906	ACTGGTGTCAATCATACTCCACAAAGTGTTGAGGAAATGGTATCAATCCT	694	BTG1	ENSG00000133639	OK	1
570	BTK_795	795	ATGCCAGCAACTGTACATGATGGTATATACCTTCTCTGAAGCCAGATGAG	695	BTK	ENSG00000010671	OK	1
571	BTN1A1_89663	89663	AGTGAACAAACCTTCTTCATCAGGATTCCTGGACTCTGATGTAGATGGAA	696	BTN1A1	ENSG00000124557	OK	1
572	BUB1_23980	23980	CTCCAAGAAGGTGATGGACATAGACCAGCTTAGAACCCAATTGAAATTCA	699	BUB1	ENSG00000169679	OK	1
573	BUB1B_800	800	CACCCTAAGGTCAACACTGTAGGAAAAGTCCACTATCTTCAAAGCTTGAT	701	BUB1B	ENSG00000156970	OK	1
574	BYSL_16106	16106	GAGTCGTTTGTATTCAGCAACGTCATCTCGTACTCGAGGGAGCAGGACAA	705	BYSL	ENSG00000112578	OK	1
575	BYSL_801	801	GCCTCTTTCTGGTCTGTGGCCAAGTCGGCCTTGTAGCGCTGGACCAAAGT	705	BYSL	ENSG00000112578	OK	1
576	TSPO_21571	21571	GGCCACGGTAGTGGCTGCCGCCGCCCCACTGACCAGCAGGAGATCCACCA	706	TSPO	ENSG00000100300	OK	1
577	TSPO_7381	7381	GTCATGAAAGCGTGACGGCCACCACATCACAAGCGTGATGGCACCTGCTG	706	TSPO	ENSG00000100300	OK	1
578	C1QBP_92528	92528	TGTCCCATTCAGTTCCAGCTCCCAACCTCCAGACATCTTAGGGAGGGTTT	708	C1QBP	ENSG00000108561	OK	1
579	SERPING1_25602	25602	CACTTGGCACTCAGGTAGATAGCATTGAGGAGGACAAGGCGGGTATCGGA	710	SERPING1	ENSG00000149131	OK	1
580	C1QA_867	867	ACAGATGTTTATTCCAGGAAGAGGTCTAAGAAACGAGCTTCTTAGAGCAT	712	C1QA	ENSG00000173372	OK	1
581	C1QB_12721	12721	AGGCCCAGGAGCAGGAGCAACATCAGTACTGGGATGCTGCCCCATGGGAT	713	C1QB	ENSG00000173369	OK	1
582	C1QC_20395	20395	TGATTGGTTTTGGACGTGTGGCCACAGAAGGTGACCACTTTGACGCCGCT	714	C1QC	ENSG00000159189	OK	1
583	C1R_871	871	CTGTGCTGTGCAGGTGTACACCCCTTGCTCAGACTCCCTGCTGCCAGCTC	715	C1R	ENSG00000159403	OK	1
584	C1S_20607	20607	GTTTCTCCACTTTCACTTCTTTGCATTTTCTTAAAGGAGCTACAGGTAAC	716	C1S	ENSG00000182326	OK	1
585	C2_26940	26940	CGTCATGGTCTTCCACCCTGGCTTTCAGCAGTTCATTCTCATGGTCCCTA	717	C2	ENSG00000166278	OK	1
586	C2_33678	33678	CCATCTGTCAGAAGGATGATGGCATGTCGGATTTCCTGCCAGGCCATCGT	717	C2	ENSG00000166278	OK	1
587	C2_93337	93337	GGCGGCAGATGGGCTCCGTTCCACTCCAGACCCCGTTGCCCTGGCACTCC	717	C2	ENSG00000166278	OK	1
588	C2_93338	93338	GCGATAGCGGACCTTGTCCCCATGACCAAAGCGGAAGCCTGTCCGCACTG	717	C2	ENSG00000166278	OK	1
589	C3_886	886	TCCAGGGTGACCTTGTCATCCGACTTTTGTATGAAGCAATTCTCCTCAGC	718	C3	ENSG00000125730	OK	1
590	C3AR1_16101	16101	GTAATAATCCTGGAAACCTTGTGGTAGCTCAGACTCGTAGAAGGAATTGC	719	C3AR1	ENSG00000171860	OK	1
591	C4A_12683	12683	TCGAACCAGGAAGTTGCGCATCTGATTAGCAGCGGCCTTGACATCCTTGG	720	C4A	ENSG00000244731	OK	1
592	C4B_33749	33749	AAATATTCTTTCCCAGGTTCCAAGCGAAGGCGGCAGGAGGCTCGAACCAG	721	C4B	ENSG00000224389	OK	1
593	C4BPA_10698	10698	CCTTAACACAGTCCCAACAACATACACATCCTCTTTTGTCGGCCTAGGAT	722	C4BPA	ENSG00000123838	OK	1
594	C4BPB_16156	16156	TTGCTGCCCTTGAGGATGTAGTGGTCATTGCACATAAACGTGATTTTGTC	725	C4BPB	ENSG00000123843	OK	1
595	CAPN5_88123	88123	TCTTAGTCTCATCGTTGGCAAAGTCACCCTCGGTCAGGTCGATGGGCTCA	726	CAPN5	ENSG00000149260	OK	1
596	CAPN5_90286	90286	GACTCCCGGGAGGCAAGTGACGAGCAGGCTGCCACAAACCAGCAGTTGCC	726	CAPN5	ENSG00000149260	OK	1
597	C5_890	890	TGGTGAGTAAAGCATAGGCAGTTGTTTCTACCATACGTGCCGTACCAGTG	727	C5	ENSG00000106804	OK	1
598	C5AR1_20605	20605	AGAGGAAGTCGGCTACCGCCAAGTTGAGGAACCAGATGGCATTGATGGTC	728	C5AR1	ENSG00000197405	OK	1
599	C6_89936	89936	ACTGAGTCCATGCATAGTGATCACAGAAGCAGGCTTGGCCCTTGTTGATC	729	C6	ENSG00000039537	OK	1
600	C7_89932	89932	CCACTAAACACCTTTCTACATTGACCACCAAAACTTTTGGTATTGATGAC	730	C7	ENSG00000112936	OK	1
601	C8A_15844	15844	TCTGAGGTGCTGGATTGTCACACTCTCTTCTCCTTTCCTGGATGCCTGCT	731	C8A	ENSG00000157131	OK	1
602	C8B_89788	89788	GAACTCGTAATGGAGCATGAGGCTTCTGGGTTTCAGCTTGTAATGTGCTA	732	C8B	ENSG00000021852	OK	1
603	C8G_91020	91020	GACAGCTGCCCCGCCCGCTCCAGGTACAGGACAGCGAAACTCTGGTAGTC	733	C8G	ENSG00000176919	OK	1
604	OSGIN2_25109	25109	TGTATCTATTTCCACAGGATTACCCTTACATGTGATTGGCTGGCTTGACT	734	OSGIN2	ENSG00000164823	OK	1
605	C9_20606	20606	TGTTTACTGATTTCACAGGCAATTCCCTCAAATTTGAATGGGCAGGCACA	735	C9	ENSG00000113600	OK	1
606	VPS51_28062	28062	CCAAAGGTGCGCAGCCGCACACACTCCAGCAGCGTCTTCAGGCTGATCTT	738	VPS51	ENSG00000149823	OK	1
607	MRPL49_90695	90695	TCATCTGCCGGTTGCCATGCGTGATGTCCTTGTAGACGGGGATGTTGTGC	740	MRPL49	ENSG00000149792	OK	1
608	MRPL49_91442	91442	ATCTGGGATCCTGGTAGCCGGTAACAGGCGCTCCACAAACTGATATTCAT	740	MRPL49	ENSG00000149792	OK	1
609	ZNHIT2_89110	89110	CTGCAACCGCGGAGCTCTCCCAGCACCTGGTCACGGTAGAAGTTTTCTGC	741	ZNHIT2	ENSG00000174276	OK	1
610	MPPED2_22969	22969	TTCACTGTTACCTCCGAATCTTGTAAGTAAATACTGTTTGTCAGGAGGGA	744	MPPED2	ENSG00000066382	OK	1
611	MYRF_19887	19887	CACCCGGAAGTGGTAGGTGAATTCACGGAAGGACAGGATGGTTATTGGCC	745	MYRF	ENSG00000124920	OK	1
612	TMEM258_18667	18667	CCATCTGGTTGTTACCCTTGGGTGCTCACACGTAGATGCCAACCCAGAGC	746	TMEM258	ENSG00000134825	OK	1
613	DAGLA_24265	24265	AGACCGCATCATGGCAGGAGGTATAGACGATGTCCACCGCAGTCATGTTC	747	DAGLA	ENSG00000134780	OK	1
614	FMNL1_11576	11576	TTCAATGGCCCCATCACGGTCGCTCTCATAAATGAGTGGCTCCTTCTGCT	752	FMNL1	ENSG00000184922	OK	1
615	LDLRAD4_25470	25470	TCAGACCAGGTTCCCAGGCTTCCTATCTTTGCCTTTGATGGGTACTATTG	753	LDLRAD4	ENSG00000168675	OK	1
616	LDLRAD4_27430	27430	GGTACTATTGTGCTCTCTGCATTGTTCTGCTGAAACTGCAGTCTGCTGCC	753	LDLRAD4	ENSG00000168675	OK	1
617	LDLRAD4_27431	27431	GACAGAAAGGAGGAAATCTGCAAGTCTCACACAATACTCCTTCCCTTGAT	753	LDLRAD4	ENSG00000168675	OK	1
618	LDLRAD4_27432	27432	TCCAGACAGAAAGGAGGAAATCTGCAAGTCTCACACAATACTCCTTCCCT	753	LDLRAD4	ENSG00000168675	OK	1
619	LDLRAD4_28880	28880	TGCTCTCTGCATTGTTCTGCTGAAACTGCAGTCTGCTGCCCCTGTGTGCG	753	LDLRAD4	ENSG00000168675	OK	1
620	PTTG1IP_25115	25115	GTGTTGCACCAAAGACAGGAGACGTTCTTCAGGCACTCTTCACAGGTTTT	754	PTTG1IP	ENSG00000183255	OK	1
621	CFAP410_13266	13266	TCCCTCACTCAGTGCACGGGACAGCTCCTCCTCCGTCACAGCCTGGTTGT	755	CFAP410	ENSG00000160226	OK	1
622	TMEM50B_23366	23366	CATTTATCATGAAGAAAGCCAATGTGGAAAATACACCACATGTGTGAAAG	757	TMEM50B	ENSG00000142188	OK	1
623	TMEM50B_7214	7214	GCACAGCGCTCCACAACTGCTTCATACTCTGTGCACAAGAAATCCTCTCA	757	TMEM50B	ENSG00000142188	OK	1
624	MPPED1_15355	15355	TGCACATTCTCATAGTTCTCCGGCTTCAGCTTCGACACAGATGGGAAGTA	758	MPPED1	ENSG00000186732	OK	1
625	CA1_90641	90641	AACACCAATAACTGCCAAACCATCAGCCTTTGAGGCAGCTTCAGCAAGGC	759	CA1	ENSG00000133742	OK	1
626	CA1_91562	91562	CGGCAGAATATTTGACTCCATCCACTGTATGTTCTGAACCATGCTCATTT	759	CA1	ENSG00000133742	OK	1
627	CA1_91692	91692	TGATCGGTTATCGTTGTCCTCAAAATTTACATGGAAGGAATGCCCCACAT	759	CA1	ENSG00000133742	OK	1
628	CA1_91697	91697	TGTCATGTTTGGTTTCACTGGTTTTAATATCAACAGGGGACTGGTTATTT	759	CA1	ENSG00000133742	OK	1
629	CA2_908	908	GGAATTTCAACACCTGCTCGCTGCTGACGCTGATGGGTTCCTTGAGCACA	760	CA2	ENSG00000104267	OK	1
630	CA3_26949	26949	TTATTCAGGATGGTCTTGGCAGAGCCACCATCATAAGACACAGACCATGG	761	CA3	ENSG00000164879	OK	1
631	CA4_16594	16594	ATGGGCTCCCGGAACACAGTCCAGACGACCTTCTCATCGCAGGTCGGTGT	762	CA4	ENSG00000167434	OK	1
632	CA5A_26950	26950	TGGCATCGTCAAATTCCACCTGGAAGAGGTAGCCAGTGTTCCAGATGTAC	763	CA5A	ENSG00000174990	OK	1
633	CA6_14811	14811	CAGCATGTCCTGAACGTCAAGGCCAGTCAGGGTTGTTCTTTGTCCTGGGT	765	CA6	ENSG00000131686	OK	1
634	CA7_21913	21913	TGCTGAGGGACATGCAGGCCTCATAGGAAAGCTCCAGTGGTTGCAGGCTG	766	CA7	ENSG00000168748	OK	1
635	CA8_16103	16103	CATGAAGACAGACTTGTTCCTGTCCTCTTTGGCTACTGAAATGCAGCTCT	767	CA8	ENSG00000178538	OK	1
636	CA9_14814	14814	TGAGCCTTCCTCAGCGATTTCTTCCAAGCGAGACAGCAACTGCTCATAGG	768	CA9	ENSG00000107159	OK	1
637	CA9_915	915	GCCTCTGGCTGGCTTCTCACATTCTCCAAGATCCAGCCTCTAGGCTCCAG	768	CA9	ENSG00000107159	OK	1
638	CA11_14813	14813	CTGGTTGAAGTGAATGAGCTGCACCTCAGCAGAGAAGCCCTGGTGGTTGA	770	CA11	ENSG00000063180	OK	1
639	CA12_20197	20197	GGACGAATGCTTCCTGGCCTTTGTACTTTACATGTTGAAGGTGACTGAAG	771	CA12	ENSG00000074410	OK	1
640	CA12_907	907	GGACACCTTCAGAGAGGCTAGTGAAGAGGAGAGGAATGTAGGGTGAATTT	771	CA12	ENSG00000074410	OK	1
641	CACNA1A_13444	13444	TGTTCCGGACTCCATGTGCCCGTCTTCTGGAACATCTCCTGGGCACGCTG	773	CACNA1A	ENSG00000141837	OK	1
642	CACNA1B_16590	16590	AAGGACGAGAACATGCCTTTGCTGACGCCGCCTTGCGATTCGATCCCGTG	774	CACNA1B	ENSG00000148408	OK	1
643	CACNA1C_13390	13390	CTTGACTGCGGCGCGGCACTTCCTTCTGCAGAACCGATTCCACCGGCGCC	775	CACNA1C	ENSG00000151067	OK	1
644	CACNA1D_23527	23527	GTGCTGGCTGCACTCTCCATCTCGTCGATGGTGAGGTCACAGGCATCAGC	776	CACNA1D	ENSG00000157388	OK	1
645	CACNA1E_15452	15452	AAGACACACAAAGGTGATCGCGGCCGAACACCCGCACACAGCAACAAGCA	777	CACNA1E	ENSG00000198216	OK	1
646	CACNA1F_87953	87953	TGCCTAGTAGCCCTTTTTCTTTCCTCCGCCGGAATTTGCGGAAATAGTCC	778	CACNA1F	ENSG00000102001	OK	1
647	CACNA1S_87664	87664	TTGAGGATCATCTCCAGGGTGAAGATGATAGTGAAGGCCACATTGAGGAT	779	CACNA1S	ENSG00000081248	OK	1
648	DDR1_1804	1804	ACAGGAGCAGGCACAAGGAAACATTTTCCTCTCCTTCTTGTCCTCCTCAC	780	DDR1	ENSG00000204580	OK	1
649	CACNA2D1_23525	23525	CCGTGAAGTCATCATCCTCCATCTCAACTGCCTCAAGGAGTCGTGGAAAG	781	CACNA2D1	ENSG00000153956	OK	1
650	CACNB1_23526	23526	GCTAATGCCTGGCGCTCTGCTTCCTTCCTTAAGGCTTCCCGGTCCTCCTC	782	CACNB1	ENSG00000067191	OK	1
651	CACNB2_20181	20181	CTGTGTCTGTGGTCACTGCTCCCGTGGGTCTCGTCTCTGTGGTTGTGGTC	783	CACNB2	ENSG00000165995	OK	1
652	CACNB3_14748	14748	GGGCAGAGGAGCGCTCAATGATGGTCCTCTTGCCCGGATTGTTGAGCACA	784	CACNB3	ENSG00000167535	OK	1
653	CACNB4_23521	23521	TTAGGACAGACCTCTTAGCAAGAGAAATGTCAGCTGTCACTCTCGTTATT	785	CACNB4	ENSG00000182389	OK	1
654	CACNG1_89646	89646	AGGAGTAATAGTACTCGATCCAGACGGTGTCCTCACTGTCAATCATGCGC	786	CACNG1	ENSG00000108878	OK	1
655	SLC25A20_16820	16820	TGTACTTGCTTTCTCCTGAAGAAGCCTGAATCTGTAATAAGCACTTGATC	788	SLC25A20	ENSG00000178537	OK	1
656	CAD_22434	22434	GCACTCCCCAACAATTCCCAGGTGCTGGGTCACCTTGATAGCTGTCTGCC	790	CAD	ENSG00000084774	OK	1
657	CALB1_21699	21699	GATCCTTCAGTAAAGCATCCAGTTCATTTTCATCTATGTATCCATTGCCG	793	CALB1	ENSG00000104327	OK	1
658	CALB2_22514	22514	GCCGGTTCGCCTTCTTCAGCAGGTCTGACAGGAATCCCTTGAGCTCATTG	794	CALB2	ENSG00000172137	OK	1
659	S100G_16104	16104	ACTTGGAATTCTTCAAAACTAACTTCTCCATCTCCATTCTTGTCCAGTTC	795	S100G	ENSG00000169906	OK	1
660	CALCA_91267	91267	CCAAGTCGCTGGACATATCCCTTTTCTTTCCAGGTGCTCCAACCCCAATT	796	CALCA	ENSG00000110680	OK	1
661	CALCB_10968	10968	ATTTCACGTCCCCCTAAGGTTTGGTGGAGCTGCATGATCAACAGGATGGC	797	CALCB	ENSG00000175868	OK	1
662	CALCR_22805	22805	GTGCCGCCATGACAGGTCCATGGATTATGTAAAGCAAATGGGTTTCCACA	799	CALCR	ENSG00000004948	OK	1
663	CALD1_18940	18940	CTTCTGGCGTTTCTCAGCAGCTTCTGCTCTTCGCCTTTCAATCTCTTCCT	800	CALD1	ENSG00000122786	OK	1
664	CALM1_934	934	TGCTGCTGCTGCTGCTGCTAAGGCGCGCTGTGCGCTATGCCGCCGCCGCC	801	CALM1	ENSG00000198668	OK	1
665	CALM2_937	937	CTTCAGTCAGTTGGTCAGCCATGCTGCAAGCGCTACCGGTTTCCGAGACG	805	CALM2	ENSG00000143933	OK	1
666	CALM3_940	940	GCTGCAGCAGTTCCAGCTCCGCCGCGCGTCCGCGCCTCCACACTCACTGC	808	CALM3	ENSG00000160014	OK	1
667	CALML3_90734	90734	CCGTGTCCGCGGCCCGGATCATCTCGTCCACCTCCTCGTCACTCAGCTTC	810	CALML3	ENSG00000178363	OK	1
668	CALR_943	943	CTTCCTCCTCATCTTCCTCCTTGTCCTCCTCATCCTCCTCATCCTCATCT	811	CALR	ENSG00000179218	OK	1
669	CALU_944	944	TGGATAGAAGAGAATTGGCAGTCCTTTCCAGCTGGGAGCACCTGCTAGTA	813	CALU	ENSG00000128595	OK	1
670	CAMK4_12797	12797	GTAAGATGTAGGTGATTATTCCTACAGACCACATGTCCACCTCAGGTCCA	814	CAMK4	ENSG00000152495	OK	1
671	CAMK2A_948	948	ATTCGCACCATGGTGGGCACAAACCCAGGAGAACACTTTCCTGTAAACGT	815	CAMK2A	ENSG00000070808	OK	1
672	CAMK2B_22665	22665	TGCCACTAGCTGCACCACCCGACCAAACCCCAAGCCCCAGGCTTCCCCAA	816	CAMK2B	ENSG00000058404	OK	1
673	CAMK2B_26957	26957	GCTTGCTGTTCTTGGCCAGCAGGTTCTCGAAGTAGAATCTGTGGAAGTCC	816	CAMK2B	ENSG00000058404	OK	1
674	CAMK2D_22666	22666	GTGTCTCTCAGCCTTCTGCTGAGACATTTGAGTCCGAGTATATCCTCAGC	817	CAMK2D	ENSG00000145349	OK	1
675	CAMK2D_26958	26958	GAGTCTCTTCTGACTGCATTGTCTTTGGCATTCCACTGCCATCCATGTAC	817	CAMK2D	ENSG00000145349	OK	1
676	CAMK2G_13629	13629	ACTTCAGTTGGTCAGTAAAGAGGCCTCTGTAAGGACACCTCTTCTTCTTG	818	CAMK2G	ENSG00000148660	OK	1
677	CAMLG_12796	12796	GATCGATTTATCACTTCGGCAGGAATTCCCGACAATAGAAGTGCAGCTGT	819	CAMLG	ENSG00000164615	OK	1
678	CAMP_28376	28376	AGATTTCCGGAAGAAATCACCCAGCAGGGCAAATCTCTTGTTATCCTTAT	820	CAMP	ENSG00000164047	OK	1
679	CANX_21472	21472	CCTCAATTTCACGTGAAGGATTTACAGGAGGAGTCATGTCATTGAGCAGA	821	CANX	ENSG00000127022	OK	1
680	CAPG_20144	20144	CTCCTTCTCATTCGCTTTTCGCCCCTTCCAGATATAGATCTTGCCACAGA	822	CAPG	ENSG00000042493	OK	1
681	CAPN1_957	957	TGAAGCCTGCCGACTCAATGGCCATCCGCATCTCGTAGGCACTCATGCTG	823	CAPN1	ENSG00000014216	OK	1
682	CAPN2_12803	12803	TCGTCCAGAGAATGTAGAACTCCTTCAGCCCCAGCTTGCCACTCCCGTCC	824	CAPN2	ENSG00000162909	OK	1
683	CAPN3_14633	14633	TACCGCATGGTAATGATGTCATAGAGCTGGTTGTTGAGGTGGAATCCTGC	825	CAPN3	ENSG00000092529	OK	1
684	CAPNS1_958	958	CTGAGTAGCGTCGGATGATCATGTTATAGAGATGCTCATTCAGGTGGAAC	826	CAPNS1	ENSG00000126247	OK	1
685	CAPN6_20765	20765	ATGGCATGAACTGTATTCTTCTGGACAGGAGAACGGACTTCCTCCTTTCC	827	CAPN6	ENSG00000077274	OK	1
686	CAPS_26136	26136	CTGCTCACAGCTGCCAGGCACTGGTCATCATGGCCACGAACTCCTCATCC	828	CAPS	ENSG00000105519	OK	1
687	CAPZA1_23364	23364	GTTGCCCATCGATAGTTTTAGCATAAACAGTACAGAAGCCGTTGGAATAA	829	CAPZA1	ENSG00000116489	OK	1
688	CAPZA2_93211	93211	AAATCCTCAAAGTGTAGCACTGACTTAGTCTTCTCTTCATCAGACAACTG	830	CAPZA2	ENSG00000198898	OK	1
689	CAPZA2_93212	93212	CACACACAAAGCTGCTACTGATGACTTACAGTGCAGACTCCATTCGGGTA	830	CAPZA2	ENSG00000198898	OK	1
690	CAPZA2_93213	93213	GGCATGAATGATGAATTTTGCTGCTATACGCACCTTCTCTTCATCAGACA	830	CAPZA2	ENSG00000198898	OK	1
691	CAST_28247	28247	GAAGGCCATGCCCTTTGGAAACAATAAATTCCCAATCTGTTTTATGTTAT	831	CAST	ENSG00000153113	OK	1
692	CAPZB_16384	16384	GACCGCTGGATTTCTCCTGCACTTCTACCACGTGGATGGAATCCCAGCAG	832	CAPZB	ENSG00000077549	OK	1
693	CARS_14910	14910	CTTCTCCTGAGCCTCGAAGAGCTTCTTCAGCTTCTTGGCTTGCCCTTTGC	833	CARS	ENSG00000110619	OK	1
694	CASP1_15797	15797	GTAAAGATAGGTTTCCAGAAACTCCTACTGAATCTTTAAACCACACCACA	834	CASP1	ENSG00000137752	OK	1
695	CASP1_26966	26966	TGGAACGGATAAACAGCTTTCTCTTCTCCTTCAGGACCTTGTCGGCCATG	834	CASP1	ENSG00000137752	OK	1
696	CASP1_977	977	ACATCACAGGAACAGGCATATTCTTGCATATGTTCAATGAGTCTTCCAAT	834	CASP1	ENSG00000137752	OK	1
697	CASP2_982	982	AGATGTGGTGACAGACACAGAAGTAGACTGCTCAGGGACTGAAGGGCCCG	835	CASP2	ENSG00000106144	OK	1
698	CASP3_983	983	ATTGCCTCACCACCTTTAGAACATTTCCACTTCACAAGTTTCTGATTTGC	836	CASP3	ENSG00000164305	OK	1
699	CASP4_22663	22663	GTTGCTTCTCTTGCATAGAGTCTGCCATGACCCGAACTTTGTCTTCAGTT	837	CASP4	ENSG00000196954	OK	1
700	CASP5_23661	23661	TTCCCTCTAGGATGCCATGAGACATGAGTACCAAGAACGTGCTGTCAGAG	838	CASP5	ENSG00000137757	OK	1
701	CASP6_24079	24079	CTCTAAGGAGGAGCCATATTTTCCCAACATCTCACACAAATCTTGAATGT	839	CASP6	ENSG00000138794	OK	1
702	CASP7_985	985	TTATCTGTCTCAGCTCACTCCATCTCAGTCAGTGGCTTTGTTCTTGTCAT	840	CASP7	ENSG00000165806	OK	1
703	CASP8_26967	26967	AAGTTCCCTTTCCATCTCCTCCTTTCTAGTGTTTAGGTAGGTAATCAGCA	841	CASP8	ENSG00000064012	OK	1
704	CASP8_989	989	GCTTACTTCATAGTTCACTTCAGTCAGGATGGTGAGAATATCATCGCCTC	841	CASP8	ENSG00000064012	OK	1
705	CASP9_992	992	TCCCTTTCACCGAAACAGCATTAGCGACCCTAAGCAGGAGGGACTGCAGG	842	CASP9	ENSG00000132906	OK	1
706	CASP10_978	978	TGAGTTGCCGCTAATAAAGTCAGCTGGAATTACGCACAAAGGAACTTAAG	843	CASP10	ENSG00000003400	OK	1
707	CASP10_979	979	GGCTGTGAAGTGAGACATGATCTCCCGAATGGGAATGAGGGCCTCATCCG	843	CASP10	ENSG00000003400	OK	1
708	CASQ1_15305	15305	CCCTTGAATACATACATGCTGTCCACTTCAGTTAGGCCTAGTTTCTTGGC	844	CASQ1	ENSG00000143318	OK	1
709	CASQ2_88936	88936	CATGGTAGTAGAGGCAAAGCAAGTCATATTTCTTTAAAACCTGCTTGAAG	845	CASQ2	ENSG00000118729	OK	1
710	CASR_88420	88420	CAGATATCCCTTTCCTCAGCTTCCTCTCGGAATTTCTCAATCCCCGGCCG	846	CASR	ENSG00000036828	OK	1
711	CAT_999	999	TCTCACACAGACGTTTCCTCTGTTCCTCATTCAGCACGTTCACATAGAAT	847	CAT	ENSG00000121691	OK	1
712	CAV1_20077	20077	GATCTCCTTGGTGTGCGCGTCGTACACTTGCTTCTCGCTCAGCTCGTCTG	857	CAV1	ENSG00000105974	OK	1
713	CAV2_15304	15304	GATAACATCTGTCACACTCTTCCATATTGTCTGCACTGAAGGCAGAACCA	858	CAV2	ENSG00000105971	OK	1
714	CAV3_88977	88977	ATCAGGTAGCTCTTAATGCATGGCACCACCGCCCAGATGTGGCAGAAGGA	859	CAV3	ENSG00000182533	OK	1
715	RUNX2_19601	19601	ACTGAGGCGGTCAGAGAACAAACTAGGTTTAGAGTCATCAAGCTTCTGTC	860	RUNX2	ENSG00000124813	OK	1
716	RUNX1_20078	20078	ACGTCCAGGTGAAATGGGCGTTGCTGGGTGCACAGAAGGAGAGGCAATGG	861	RUNX1	ENSG00000159216	OK	1
717	RUNX1_27815	27815	CTGAGGTCATTAAATCTTGCAACCTGGTTCTTCATGGCTGCGGTAGCATT	861	RUNX1	ENSG00000159216	OK	1
718	RUNX1_6059	6059	GTGTCTTCCTCCTGCATCTGACTCTGAGGCTGAGGGTTAAAGGCAGTGGA	861	RUNX1	ENSG00000159216	OK	1
719	RUNX1_6060	6060	CTCTCCTGTGCTATCTAGAAACACCTTGGAGAGAGGGTTCTGGGATATTC	861	RUNX1	ENSG00000159216	OK	1
720	RUNX1T1_21970	21970	CTTCAATTGTCAAAGTGGAGTTCACTAGTCCCAGAACGAGGGTGCGAACT	862	RUNX1T1	ENSG00000079102	OK	1
721	CBFA2T3_26969	26969	CTGTCTGTCCTTGTACTCGGTGCAAGCATGAATTTCTTTATCCCTTTATT	863	CBFA2T3	ENSG00000129993	OK	1
722	RUNX3_89007	89007	TTGCGCAGCTCAGCGGAGTAGTTCTCGTCATTGCCTGCCATCACAGTCAC	864	RUNX3	ENSG00000020633	OK	1
723	CBFB_20079	20079	TGTCTCTATCTTCAAATTCGCGTGTCCTTCTCCGAGCCTCTTCAAAGGCC	865	CBFB	ENSG00000067955	OK	1
724	SERPINA6_20080	20080	GCCTGGTTGGTGAACAAGTCTGCAATGCCCATTTCCTCCAGCACATCTCC	866	SERPINA6	ENSG00000170099	OK	1
725	CBL_21924	21924	GGGATTGTCTGGAGAATGTTCCCATCAGCAGTAACATACCCAATAGCCCA	867	CBL	ENSG00000110395	OK	1
726	CBLB_1005	1005	CTCCGGGCAACTTCGACATTATTCTGGGCTATCTCTAAGGCTCTCTTCAC	868	CBLB	ENSG00000114423	OK	1
727	CBLB_28242	28242	GGCTGGTGCCTGTGAACCATCTGAACATGAAGGAAGCTGATCATAGTCCT	868	CBLB	ENSG00000114423	OK	1
728	CBLN1_20907	20907	CCGCTCTGGACACTACACCTCTTCCTCGCACTCCGGGACTAGCGTCCCCT	869	CBLN1	ENSG00000102924	OK	1
729	SERPINH1_92867	92867	ACTTCTACCAGAGCACACGGACCCCAGGAGTCGAGACGATTTCACCTCCT	871	SERPINH1	ENSG00000149257	OK	1
730	SERPINH1_92868	92868	AGGTGTTTCTGCAGGTCATGGGTCACCTCCACCACACCCTTGGGCAAGGA	871	SERPINH1	ENSG00000149257	OK	1
731	SERPINH1_92869	92869	CCCTCCTGCCCGTCCCGAGAAACTTCTGGAAAGTTGGAAACGCTTCCGGA	871	SERPINH1	ENSG00000149257	OK	1
732	SERPINH1_92870	92870	GCTGCGCACGAAGTCATCAGCGAAGCTCACTGAGCTGGGTCCGTACAGTC	871	SERPINH1	ENSG00000149257	OK	1
733	CBR1_1006	1006	TCCTCTGCTCACTCAGTTTCCTGGCGTGGATCCTGGACAGAACGGTGACG	873	CBR1	ENSG00000159228	OK	1
734	CBR3_1007	1007	GCTCCGAAGCAGACGTTTACCAGTTTTGCACAACTTTGTCATGGACCAAC	874	CBR3	ENSG00000159231	OK	1
735	CBS_22126	22126	AGGCGGATCTGTTTGAACTGCTTGTAGATGACTTTGCCAACTTGGTCTGA	875	CBS	ENSG00000160200	OK	1
736	CCIN_20498	20498	ACTTCTTGAAATACTTCTCCCGATCCTCCTTCCGGAAGTACACCCAATTG	881	CCIN	ENSG00000185972	OK	1
737	KYAT1_34029	34029	GGTACATGGTGGAAGTCTACCGTCCGTCTCAGCCAAGCCTGGAGAGACCA	883	KYAT1	ENSG00000171097	OK	1
738	CCK_26607	26607	AAGGAGCTTTCCGGGCCTGCTGGATGTATCTTGCCAGCAGGGCGCCCAGG	885	CCK	ENSG00000187094	OK	1
739	CCK_26979	26979	GGTCCAGGTTCTGCAGGTTCTTAACGATGGACATTCGTCCAGAAGGAGCT	885	CCK	ENSG00000187094	OK	1
740	CCKAR_20486	20486	TGACCAGCGTGTTTCCCAGCACGCTGAGCAGGAATATCAAGGAGTACAAG	886	CCKAR	ENSG00000163394	OK	1
741	CCKBR_20018	20018	TCACTGTCGCCGTCAAAGCGAAGCCCTAAGTAGAGCTCGCGAGAGATAAG	887	CCKBR	ENSG00000110148	OK	1
742	KRIT1_24824	24824	GGTGTTTCCCTTTGAGGATCCAGATTAGTCAATTCAGCAAGTATTTCTGG	889	KRIT1	ENSG00000001631	OK	1
743	CCNA2_1050	1050	ATGCTGTGGTGCTTTGAGGTAGGTCTGGTGAAGGTCCATGAGACAAGGCT	890	CCNA2	ENSG00000145386	OK	1
744	CCNB1_1053	1053	AGTTTACAAGTTACACCTTTGCCACAGCCTTGGCTAAATCTTGAACTAGT	891	CCNB1	ENSG00000134057	OK	1
745	CCNC_28233	28233	ATTGCCTGGCATCTTTCTGCTGTACAACACAGGCTACATGTAGGCAAGCT	892	CCNC	ENSG00000112237	OK	1
746	CCND2_1063	1063	TCTGAGTCCACACCAATAGAAACCTGCACTCATTCTATAGCTACAGAGGG	894	CCND2	ENSG00000118971	OK	1
747	CCND2_23334	23334	GCCACCATTCTGCGCATGTAGGGTTGGATGTCCTTCTGCACGCACTTGAA	894	CCND2	ENSG00000118971	OK	1
748	CCND3_90502	90502	GGAGCAGGCACCCAGGCCTTGCACTGCAGCCCCAATGCTGCCCGTGGCGA	896	CCND3	ENSG00000112576	OK	1
749	CCND3_91346	91346	CTTTCGGGTGGGGACGCAAGACAGGTAGCGATCCAGGTAGTTCATGGCCA	896	CCND3	ENSG00000112576	OK	1
750	CCNE1_1070	1070	TGCCATCCACAGAAATACTTCTGTTGTGGAAGAAACACTCTTCCATTCAG	898	CCNE1	ENSG00000105173	OK	1
751	CCNE1_22579	22579	CGACGCCCCTGAAGTGCTTCAGTTTTGAGCTCCCCGTCTCCCTTATAACC	898	CCNE1	ENSG00000105173	OK	1
752	CCNF_1076	1076	ACTTCTTATGGAGGCTCAAGACGCAGGGAATGAGGTCTTCATAGGAGAAT	899	CCNF	ENSG00000162063	OK	1
753	CCNG1_1079	1079	ATTTCTCCTTTCAAGTGGCAAGTTCTCTTGAAGGAGTGAATAATACAGTT	900	CCNG1	ENSG00000113328	OK	1
754	CCNG2_20708	20708	GAGGTTGGAATCTCTCTTCTTGTTCCAGGTAGACGTTCAACAACCCGAGA	901	CCNG2	ENSG00000138764	OK	1
755	CCNH_92748	92748	TGGTTAGAGAGATTCTACCAGGTCGTCATCAGTCCATTCTTCCTAAGAAG	902	CCNH	ENSG00000134480	OK	1
756	CCNT1_15105	15105	AGTTGCCTCTTCTGGGCAGCCAATTCTTCTGCATGCTTCGCGCGGTATTC	904	CCNT1	ENSG00000129315	OK	1
757	CCNT2_90856	90856	CATCACATTTAGTATCCAGCAGTGGCTCTAGAGGATGAAGACAAGCATGT	905	CCNT2	ENSG00000082258	OK	1
758	CCNT2_91298	91298	CCAATTGGACCATTTGCAAGCCAAATGAATGCATACACATGCTATCACTG	905	CCNT2	ENSG00000082258	OK	1
759	CCT6A_92854	92854	TAGGATGAAGGCCCATTTCGTGAAGCAGCACATTGCCGTCTTTAGTAAGT	908	CCT6A	ENSG00000146731	OK	1
760	CD1A_12306	12306	ACAGCGTTTCCTGAACCAAAGCGCAAGACCTATCAGAAGAAGTAAAGGCA	909	CD1A	ENSG00000158477	OK	1
761	CD1B_18382	18382	AAGTTACCTTTAGACCAAGGCTTCAGGAATATGGCAGTGCCTGAGTCGCT	910	CD1B	ENSG00000158485	OK	1
762	CD1C_18380	18380	GTTTCTGTGACGCCTTCATACTGATGATTGAGTAGATGACAGACACTTTG	911	CD1C	ENSG00000158481	OK	1
763	CD1D_12309	12309	GAACAGCAAGCACGCCAGGACTGCCAAGGCAATCAAGCCCATGGAGGTGT	912	CD1D	ENSG00000158473	OK	1
764	CD1E_15601	15601	CCAATATGACCAGGGTAACTATCACAGTCAAACAGATCAGGATGAGAAAG	913	CD1E	ENSG00000158488	OK	1
765	CD2_12308	12308	CCTTTCTCTGGACAGCTGACAGGCTCGACACTGGATTCCTTGCTGACTTT	914	CD2	ENSG00000116824	OK	1
766	CD3D_1127	1127	GATAATGAACTTGCACGGTAGATTCTTTGTCCTTGTATATATCTGTCCCA	915	CD3D	ENSG00000167286	OK	1
767	CD3E_16113	16113	GGTGGTGGCCTCTCCTTGTTTTGTCCCCTTTGCCTGCCGCCAGCACCCGC	916	CD3E	ENSG00000198851	OK	1
768	CD3G_13642	13642	AGAAGTACCGAACCATCTTCTTGATAGTCATACACCTTAACCAAGTGGTT	917	CD3G	ENSG00000160654	OK	1
769	CD247_89613	89613	CAGGAACAAGGCAGTGAGAATGACACCATAGATGAAGAGGATTCCATCCA	919	CD247	ENSG00000198821	OK	1
770	CD4_1128	1128	AGAAGAGCCAAAGGCTTTGTCCTCTGGTAACAGATTCTGCCACCAGCGGG	920	CD4	ENSG00000010610	OK	1
771	CD5_18668	18668	AAATGGCGTGGAGAAAGGACCTGTCTTAGGATGTGTTCCCATGTTGCTTC	921	CD5	ENSG00000110448	OK	1
772	CD5L_20497	20497	TTCTTCTTGCTCACACTGAGCCAATGTATCTTCTGTTCCTGTGCAACTGA	922	CD5L	ENSG00000073754	OK	1
773	CD6_90957	90957	CAGGTCCCAAGTGTCATCGCACACTGATCCCCACTCGCCATGCTCCAGCA	923	CD6	ENSG00000013725	OK	1
774	CD7_23368	23368	CGGTGCATGGTGATAGTCAGGTTGTCCTGGGACCCTGAGAAGTCGATGCG	924	CD7	ENSG00000173762	OK	1
775	CD8A_1152	1152	GCAGGCATTGCTTGTACCATACCTTAAGCAAGGAAGTGCATGTTTGGGAC	925	CD8A	ENSG00000153563	OK	1
776	CD8B_26542	26542	ATTGAGAATGAACCGGCTTGCATCCCGAAACACAGCTATCTTCTCCTGTT	926	CD8B	ENSG00000172116	OK	1
777	CD8B2_88471	88471	GCGCTGTCTCAGCCAGTAGATGCACATGTTACTGAGGGAGATTTTAGCCT	927	CD8B2	ENSG00000254126	OK	1
778	CD9_12310	12310	TGAGAGTCGAATCGGAGCCATAGTCCAATGGCAAGGACAGCAATCCCGGC	928	CD9	ENSG00000010278	OK	1
779	CD14_18823	18823	TGCGGCGCCCTGTTCAGTCTGTTGCAGCTGAGATCGAGCACTCTGAGCTT	929	CD14	ENSG00000170458	OK	1
780	CD19_28252	28252	TGCCCAAGGTTGGAGTCGTTCTCATAGAACTCGGAGTCCTCCTCACTGTC	930	CD19	ENSG00000177455	OK	1
781	MS4A1_14568	14568	GGGTCTGGAGCACGTTCTTTTCCATTCATTCTCAACGATGCCAGCTATTA	931	MS4A1	ENSG00000156738	OK	1
782	MS4A3_26548	26548	TTGCATTGCACCACATGGCTATGGTAGAGATGGTTACGCATAATTCCAGC	932	MS4A3	ENSG00000149516	OK	1
783	CD22_19920	19920	ATCCAGTGTCAATGTTTGAGGATCACATAGTCCACATTTTCTTGTGCCTG	933	CD22	ENSG00000012124	OK	1
784	CD27_87841	87841	TGCACTCCTTGTCCCTGCACTGCCAGCCATTGCGACAGGCACACTCAGCA	939	CD27	ENSG00000139193	OK	1
785	CD28_18351	18351	AGCATGGGCGACTGCTTCACCAAAATCTTGTTTCCTGTTACTTGAATTGA	940	CD28	ENSG00000178562	OK	1
786	CD80_88562	88562	ATAACGTCACTTCAGCCAGGTGTTCCCGCTTGAAAGCGTCTTTTTCATAC	941	CD80	ENSG00000121594	OK	1
787	CD86_28351	28351	TTCCCTCTCCATTGTGTTGGTTCCACATTTATAAGAGTTGCGAGGCCGCT	942	CD86	ENSG00000114013	OK	1
788	TNFRSF8_21113	21113	CTCCGGCAGCTCAGCCTTCACGGTCCCCACGATCACGGTGTCAGCCTTCA	943	TNFRSF8	ENSG00000120949	OK	1
789	TNFSF8_25479	25479	TGACTCCATGGAGAATGCCATCTTTGTTCCAAGACAACTTGGTTTTGTTT	944	TNFSF8	ENSG00000106952	OK	1
790	CD33_14604	14604	AGTCTCCTCCTGTACTTCTTGATCTAGCTTGTTTGTGGCCACTGGAGAGT	945	CD33	ENSG00000105383	OK	1
791	CD33_26984	26984	GTGACGTTGAGCTGGATGGTTCTCTCCGTAGTCACACCAGCTCCAGCGAA	945	CD33	ENSG00000105383	OK	1
792	SIGLEC6_15113	15113	GGAGGGACGAGGTGTTTTGCAGGATTTTGAAGGCTGCGCTGTTTCCTTGG	946	SIGLEC6	ENSG00000105492	OK	1
793	CD34_14176	14176	GATGTCACTTAGGATAGGAGAAGATGATGTATAGGGTTTAGTGGGAGATG	947	CD34	ENSG00000174059	OK	1
794	CD36_25102	25102	TGAACAACATTAACTTCGCCAGGGCAAAACAAAGTCACACATGTAACATA	948	CD36	ENSG00000135218	OK	1
795	CD36_26985	26985	TCTGAACATGTTTGCCTTCTCATCACCAATGGTCCCAGTCTCATTAAGCC	948	CD36	ENSG00000135218	OK	1
796	SCARB1_6117	6117	GCATCTTGTGCTCACTCCATTGTTTTCCGAGGCCTGTGTAAAGGCGCTTT	949	SCARB1	ENSG00000073060	OK	1
797	SCARB2_20034	20034	GTATTGGCTAATATTTCTGCAGGAACTTTATACCGAAAGGCAGGCAGTCC	950	SCARB2	ENSG00000138760	OK	1
798	CD37_21072	21072	GGCGATGCCCATGGTGAAGATTCCTGAGATGGCCAGGACTTTGGACCAGA	951	CD37	ENSG00000104894	OK	1
799	CD38_19506	19506	GGCTCAGATCTCAGATGTGCAAGATGAATCCTCAGGATTTTTCACACACT	952	CD38	ENSG00000004468	OK	1
800	ENTPD1_15887	15887	AGGCACACTGGGAGTAAGGGCAGTAACTGGTGTTGAAGAGCTCCAGGATG	953	ENTPD1	ENSG00000138185	OK	1
801	ENTPD2_21688	21688	GCTGGCCGTAGAGATGCAGCTGGACCTCGCTGGCTCTGTCCTCAGCTGGA	954	ENTPD2	ENSG00000054179	OK	1
802	ENTPD6_21115	21115	CTCCTGGAGTTTTCAAGCTGCCTGTCAGGAAGTTGATGGTGATCCACGCC	955	ENTPD6	ENSG00000197586	OK	1
803	ENTPD3_11024	11024	TTCTGGCCTCTGGTCCACAGTGCACAGGCTATCAAATACATGGCCCATGG	956	ENTPD3	ENSG00000168032	OK	1
804	ENTPD5_89158	89158	GCATTTTCTGCACAAAGGTGTAAACATGAATTCGAGTTCCAGTGCTCCCT	957	ENTPD5	ENSG00000187097	OK	1
805	ENTPD5_90288	90288	CAGCTCGGTCATAATAGTAAGAGAAAGCATAGAAGGAACCTCTCTGGACC	957	ENTPD5	ENSG00000187097	OK	1
806	CD40_1129	1129	TACAAGTTGGGAGACTGGATGGGCTCCAGGGTGAAGTGAGAGGTTCTTCA	958	CD40	ENSG00000101017	OK	1
807	CD40LG_13651	13651	AAATACTCCTCCCAAGTGAATGGATTGTTGCCCGCAAGGTTTGGCGGAAC	959	CD40LG	ENSG00000102245	OK	1
808	CD44_1134	1134	GTCTCAAATCCGATGCTCAGAGCTTTCTCCATCTGGGCCATTGTGGGCAA	960	CD44	ENSG00000026508	OK	1
809	CD47_10612	10612	CTAGGAGGTTGTATAGTCTTCTGATTGGAAGCCACAAATTTCATATAAAC	961	CD47	ENSG00000196776	OK	1
810	CD48_87484	87484	TTGTTTGTAGTTCTCAGGCAGGCTCTCAGAGATGTTCAGAGTCACGTTGC	962	CD48	ENSG00000117091	OK	1
811	CD53_21070	21070	TCCAATCACTCGTGCCATTTATACCACAACACTGCAGAAATGACTGGATG	963	CD53	ENSG00000143119	OK	1
812	CD58_1144	1144	GAGTACATTATAAGTCCTCGATGGCTGTTGTAATGCTCTGGTATCATGCA	965	CD58	ENSG00000116815	OK	1
813	CD59_22225	22225	TGTGACGTCGTTGAAATTGCAATGCTCAAACTTCCAACACTTGTTATACA	966	CD59	ENSG00000085063	OK	1
814	CD63_15546	15546	TCGGTTCTTCGACATGGAAGGGATTTTCTCCCAATCTGTGTAGTTAGCAG	967	CD63	ENSG00000135404	OK	1
815	CD68_20756	20756	GGTTTGAAGCAAATGCTCAGAGGGCCTGGTAGGCGGATGGGCGTCTCCGG	968	CD68	ENSG00000129226	OK	1
816	CD69_1145	1145	TGGGCATGGTTATTGGTCAACCTGTGATGCTTCTAGCTCATGGCAATAAA	969	CD69	ENSG00000110848	OK	1
817	CD69_11844	11844	CAGTGTTCCTCTCTACCTGCGTATCGTTTTAGAAAGTTCATGTCCTTTTC	969	CD69	ENSG00000110848	OK	1
818	CD70_20799	20799	AGCCTGTGCGAAGCGCTGGATGCACACCACGAGGCAGATCACCAAGCCCG	970	CD70	ENSG00000125726	OK	1
819	CD72_11843	11843	GCTGCCTCAGGCTGCTGTTAGTGACTTCCAGAACCCTGTTCGTCTGCTGG	971	CD72	ENSG00000137101	OK	1
820	CD74_1146	1146	GCTGTTCCGACTTGGTTTGTCTTGTCCAAGGGTGACGAAAGAGCCAGGCA	972	CD74	ENSG00000019582	OK	1
821	CD74_19947	19947	AAGGCCACTCCGCCCACTTGGTAGATGTGGAAGTGAAAGCTACAAAGGCT	972	CD74	ENSG00000019582	OK	1
822	CD79A_87745	87745	CCAGGTGACGTTGGCGTTGTTGCTGCTATTGTGCGGGCATTGGAAGTGGG	973	CD79A	ENSG00000105369	OK	1
823	CD79B_90964	90964	GAAGATAGGCACGATGATGAAGAGGATGATCAGCAGCGTCTGGATCATGA	974	CD79B	ENSG00000007312	OK	1
824	CD81_20898	20898	CAGTGTGCTGGAGCCACAGCAGTCAAGCGTCTCGTGGAAGGTCTTCACCA	975	CD81	ENSG00000110651	OK	1
825	ADGRE5_1154	1154	AGGCAGTTGAGGATGGTAAACACATAGGTCAGCACCAAGCTCCGATCGTC	976	ADGRE5	ENSG00000123146	OK	1
826	CD151_15809	15809	TCAGTAGTGCTCCAGCTTGAGACTCCTGTACAGGCAGCACGTGAAGATCA	977	CD151	ENSG00000177697	OK	1
827	CDA_1155	1155	CAATATACGTACCATCCGGCTTGGTCATGTACACGGGCCAGTTGGTGCCA	978	CDA	ENSG00000158825	OK	1
828	CDA_11848	11848	GGGCCAGTTGGTGCCAAACTCTCTCATGACTTGCCTGCAGGCCCCACATG	978	CDA	ENSG00000158825	OK	1
829	CDK1_1196	1196	AGAATCCAAGTATTTCTTCAGATCCATGGAAAGAAACTCAAAGATGAGAT	983	CDK1	ENSG00000170312	OK	1
830	CDK11B_1198	1198	CTCTTGAGGTCGTGCTCCACATAGTTCATCACGATGTAGATCTTGTCCAT	984	CDK11B	ENSG00000248333	OK	1
831	LRBA_89040	89040	GAGGAAGTTCGACATCAGACACTACTGTCCCATCATCCATCACTCCAAGA	987	LRBA	ENSG00000198589	OK	1
832	LRBA_90214	90214	GGAATAAGGCTATGCATTGGTTTCAAGGCTTTATCTCCCCTAGTTTTCAG	987	LRBA	ENSG00000198589	OK	1
833	LRBA_90403	90403	GCGGGTTTGGTATTCATGATGCCACCGGTTAAAGTCGTTGTAAAATAGCA	987	LRBA	ENSG00000198589	OK	1
834	CDC5L_1174	1174	TGCATCTCGTATGGCCTGCTTTCGAGCATCCACATCAGCAGCATCTTCAA	988	CDC5L	ENSG00000096401	OK	1
835	SEPTIN7_22931	22931	CATCCTCGAACTGACGACGTTTTTCCTCCAATTCTTTGTGCTGTGCTTCC	989	SEPTIN7	ENSG00000122545	OK	1
836	CDC6_1177	1177	GCTCCTTCTTGGCTCAAGGTCATCCTGTTACCATCAACTTCTGAGATGAC	990	CDC6	ENSG00000094804	OK	1
837	CDC20_33762	33762	CTCAATCTTAGATAGGAAGAGGAGACAGATATCTGTGCTCAGCCCTGGAG	991	CDC20	ENSG00000117399	OK	1
838	CDC25A_1158	1158	CAGTGGTGGGTCTGGGAGATTTAGCTTATGTCAGGCAGCCAAGCCTGGGT	993	CDC25A	ENSG00000164045	OK	1
839	CDC25B_1161	1161	TTAGAGTAATCTCCAATCAGCTCTCGGTGGTCACTGTCCAGGAGGTTCTC	994	CDC25B	ENSG00000101224	OK	1
840	CDC25C_19441	19441	CATGATTCATCCCAGCTAAATGCACTTCCTGAAGTCCTGAAGAATCCAGG	995	CDC25C	ENSG00000158402	OK	1
841	CDC27_92328	92328	ATTTCACATAATGATTCAAAGGGAGACCAGAGGAAAGGATTTAAACTAAG	996	CDC27	ENSG00000004897	OK	1
842	CDC27_92329	92329	GTGACGGACGATGACACCGCCAGCTCAAGAGTAAAGACTCAGTATACAGA	996	CDC27	ENSG00000004897	OK	1
843	CDC34_1163	1163	CATCTTGGTCAGGAACCGAAAGGCTGGTGGAGAGTATGGGTAGTCGATGG	997	CDC34	ENSG00000099804	OK	1
844	CDC42_93297	93297	ACTTTAAATATTTCAAATCTGATGATGACCCGTGCTCCCGGGCCCCCCAC	998	CDC42	ENSG00000070831	OK	1
845	CDC42_93399	93399	GTAAGTGCAGAACACTCCACATACTTGACAGCCTTCAGGTCACGGGCCAG	998	CDC42	ENSG00000070831	OK	1
846	CDC42_93400	93400	TCTTGGCAAGTTTCTCAATAGTAGAGGGGTCATCTCTGAGATCAATTTGA	998	CDC42	ENSG00000070831	OK	1
847	CDH1_1186	1186	CACGGATCTTGTGTCAGAAACACATGTTGAGACTCCTCCATTCCTTCCAG	999	CDH1	ENSG00000039068	OK	1
848	CDH2_25558	25558	AAAGTTGTTTGGCCTGGCGTTCTTTATCCCGGCGTTTCATCCATACCACA	1000	CDH2	ENSG00000170558	OK	1
849	CDH3_1191	1191	CTCCGCCAAGTTGCTACGGCCACTTCCTGACAAGCTCCGAAGTCCTCAGC	1001	CDH3	ENSG00000062038	OK	1
850	CDH4_16942	16942	TTCATCCACATGACAAACAGCAGGACCATGGTCAGCAGGATGAGGATGCA	1002	CDH4	ENSG00000179242	OK	1
851	CDH5_1192	1192	CCAAGGTGTGTTTGCAGTGAAACGTTCCAGTGGAAGATGCATGGGTGACC	1003	CDH5	ENSG00000179776	OK	1
852	CDH5_16945	16945	CCCGGTCAAACTGCCCATACTTGACTGTGATGTTGGCCGTGTTATCGTGA	1003	CDH5	ENSG00000179776	OK	1
853	CDH6_26200	26200	GAAGAGATCTCCTGCTCCATCTCCTGAAAGGATATATTTAAGTGATCCAT	1004	CDH6	ENSG00000113361	OK	1
854	CDH7_20540	20540	GTCCCATACATGTCCGCGAGTCGTTTAAAGCGAGGTCCCCAGTCACTTAG	1005	CDH7	ENSG00000081138	OK	1
855	CDH8_19001	19001	GCTTCGACATTGCAAGACTGGACGACACCGTCATTGCTGCAGCCACAGAC	1006	CDH8	ENSG00000150394	OK	1
856	CDH9_21418	21418	CCGTCTAAGTTTACTGTCTTCTCTTGCCTCTGGATTCCTTAATGTGCCAA	1007	CDH9	ENSG00000113100	OK	1
857	CDH10_15582	15582	CTGCAGGATTGCATGTTGCCTTGGCTGTCACAAGCACACACTCGAATGGT	1008	CDH10	ENSG00000040731	OK	1
858	CDH11_23329	23329	CGTTGACATCAAGGACCCTAATGGCCACTGGGACTTTGGCTTCCTGATGC	1009	CDH11	ENSG00000140937	OK	1
859	CDH12_26668	26668	CTCGAATAGTCATTGTGTTTGTGCTGCTCTGGACAGGGTAGCTGCTGTCT	1010	CDH12	ENSG00000154162	OK	1
860	CDH13_91009	91009	CTGGTCCTCAATGAATTCAGCTGGCTGATTGATATGGAACACTTTCTGCT	1012	CDH13	ENSG00000140945	OK	1
861	CDH15_14413	14413	GTCAGATTGTACACCGCGACCACCTCGCGGTCCAGCCCCACTTGCACTGT	1013	CDH15	ENSG00000129910	OK	1
862	CDH16_89784	89784	GGCACCTGGTCATTCTCATCCTTCACGTGCACAAGCACAGGCTGTGGACC	1014	CDH16	ENSG00000166589	OK	1
863	CDH17_89783	89783	AGGCTCTGTTGTAATACAGAAGTCCCTCCCGTTCTATCACAAATATGTTG	1015	CDH17	ENSG00000079112	OK	1
864	CDH17_90254	90254	CCCAGTAAATGGCTCATCAGCATCAGTGGCCTGGATGGTTAAGATGGTGG	1015	CDH17	ENSG00000079112	OK	1
865	CDH18_24708	24708	ACATCCTGAACAGTTCGACTAAATCTCCTCCGCCTTGTCAGAATGCTGGC	1016	CDH18	ENSG00000145526	OK	1
866	CDK2_1202	1202	AAATTCAAACATCTCTCACCTGCCTCATAAGGCCATGGTGAAGCAATAGA	1017	CDK2	ENSG00000123374	OK	1
867	CDK3_13632	13632	GTACACCACCCCATAGGTGCCCTCTCCGATCTTCTCTACCTTCTGGAACA	1018	CDK3	ENSG00000250506	OK	1
868	CDK4_1203	1203	AGTGTCCAGAAGGGAAATGGCAGCTTTTCTTCCTTCCATGGCAGCCACTC	1019	CDK4	ENSG00000135446	OK	1
869	CDK5_1206	1206	CACAGTGTGACCACCTCAGCTGAGTAACAGCGGACGGGAATCCCAAAGGC	1020	CDK5	ENSG00000164885	OK	1
870	CDK6_1213	1213	CTGTGGTTTTAGATCGCGATGCACTACTCGGTGTGAATGAAGAAAGTCCA	1021	CDK6	ENSG00000105810	OK	1
871	CDK7_92744	92744	AAGGAAGTCCAGCTTCTCATAACGCTTTGCCCGAGACTTCACGTCCAGAG	1022	CDK7	ENSG00000134058	OK	1
872	CDK7_92745	92745	TTCTTATCTCTGGCCTTGTAAACGGTGGCAAACTTAAAGCCTCCAACACC	1022	CDK7	ENSG00000134058	OK	1
873	CDK8_10896	10896	TGAAGAGAAATGACGTTTGGATGCTTAAGCTCTCGAAGTAATGCTATTTC	1024	CDK8	ENSG00000132964	OK	1
874	CDK9_21619	21619	TCTGCATCACCCTCTTGATCTCAGACAGCGTGAACTTGACCAAAACATTG	1025	CDK9	ENSG00000136807	OK	1
875	CDKN1A_1219	1219	GGAAGGTAGAGCTTGGGCAGGCCAAGGCCCCGCACACGCTCCCAGGCGAA	1026	CDKN1A	ENSG00000124762	OK	1
876	CDKN1B_1222	1222	AATCGAAATTCCACTTGCGCTGGCTCGCCTCTTCCATGTCTCTGCAGTGC	1027	CDKN1B	ENSG00000111276	OK	1
877	CDKN1C_1223	1223	AGATGTGGGAGATGGAGAGTGCCTTTGGCATAACCAATAACCGAGCTAGT	1028	CDKN1C	ENSG00000129757	OK	1
878	CDKN1C_15785	15785	CCGCGATGAAAATAAAGTTACACTTGTCAATAACCAGATGTGGGAGATGG	1028	CDKN1C	ENSG00000129757	OK	1
879	CDKN2A_28291	28291	GCGAGGCTCGCAAGAAATGCCCACATGAATGTGCGCTTAGGGCGTGAGTG	1029	CDKN2A	ENSG00000147889	OK	1
880	CDKN2B_14415	14415	GGACGCAGCCGAGCTCAAAGCCGCTCTGGCCGCAGGGTGCGGACGCGTCG	1030	CDKN2B	ENSG00000147883	OK	1
881	CDKN2C_21620	21620	TGCTTCACCAGGAACTCCACCACCCGGAGGTGGCCTTCTTTGGCAGCCAA	1031	CDKN2C	ENSG00000123080	OK	1
882	CDKN2D_22758	22758	CACCTTGCTTCAGCAGCTCCAGGGCGATGGCGGTGCTGCCAAACATCATG	1032	CDKN2D	ENSG00000129355	OK	1
883	CDKN3_17690	17690	ATGATAGATGTGCAGCTAATTTGTCCCGAAACTCATGAAGATAATTGTAT	1033	CDKN3	ENSG00000100526	OK	1
884	CDO1_19925	19925	GCTTCCATGATGGCCTGCACCTCCTCTACATTGACCTCATCGCCGGCAAA	1036	CDO1	ENSG00000129596	OK	1
885	CDR1_22959	22959	ACGTCTTCCAACAAAGCCATGTCTTCCATCAAATTAATGTCTTCCAGCCT	1038	CDR1	ENSG00000184258	OK	1
886	CDR2_19505	19505	ATACAGAGAGTCTGGCACCAGCTTCTCAACTCCATTCACAAATGGATGCT	1039	CDR2	ENSG00000140743	OK	1
887	CDS1_21621	21621	TTTAACTGCTGTTCAGGTTGAAGCACCAACAACTGCTGTAGCACTTTGCT	1040	CDS1	ENSG00000163624	OK	1
888	CDSN_21622	21622	TAGCCCACAGGGTAGATTTTACCCTTACTGTAGGTCATGCCTGGAACCAG	1041	CDSN	ENSG00000204539	OK	1
889	CD52_13919	13919	TCATTTTGGTAGGATCTTCGTGGCTGTCTTGGTAGCAGCTTTTTAGGTGA	1043	CD52	ENSG00000169442	OK	1
890	CDX1_89141	89141	AGATTGGCAGCCAGCTCTGATTTCCGCCGGATTGTGATGTAACGGCTGTA	1044	CDX1	ENSG00000113722	OK	1
891	CDX2_25634	25634	TGTTGATTTTCCTCTCCTTTGCTCTGCGGTTCTGAAACCAGATTTTAACC	1045	CDX2	ENSG00000165556	OK	1
892	CDX4_26445	26445	CTCTGGATGGTGATATATCTATTGCAATGGAATTCCTTTTCCAGCTCCAA	1046	CDX4	ENSG00000131264	OK	1
893	CLGN_17323	17323	AGGTTTGATAGGAGGAACCACATCCTCTAGGAGGCTTCCTTTGTTTACAA	1047	CLGN	ENSG00000153132	OK	1
894	CEACAM5_25783	25783	AAGGCTGACTTCAGACTTTGTTTGTAGTACCTGTGGGTTTATTACCTATG	1048	CEACAM5		OK	1
895	CEBPA_1240	1240	CCTTGGCCTTCTCCTGCTGCCGGCTGTGCTGGAACAGGTCGGCCAGGAAC	1050	CEBPA	ENSG00000245848	OK	1
896	CEBPB_10745	10745	GCTCACGTAGCCGTACTCGGCCGGCTTCTTGCAGTTCTTGCCCCCGTAGT	1051	CEBPB	ENSG00000172216	OK	1
897	CEBPD_1242	1242	TCTCGCAGTTTAGTGGTGGTAAGTCCAGGCTGTAGCTTCTTTGCGCTCCT	1052	CEBPD	ENSG00000221869	OK	1
898	CEBPE_89621	89621	AGAATGCGCCTCTTGGCCTTGTCTCGGCTCTTGCGCACGGCGATGTTGTT	1053	CEBPE	ENSG00000092067	OK	1
899	CEBPG_16478	16478	GTTCACCCCTGGAGTGCTGTTTTGCTGCGATATCTTGCTCATTTGGGCAC	1054	CEBPG	ENSG00000153879	OK	1
900	CEL_26356	26356	TATTCCTCTTCACCCAAGCAATGGCCATGTGCTGATCCCGAAGGCCATAG	1056	CEL	ENSG00000170835	OK	1
901	CENPA_1247	1247	CTGCCACTAATGGTGAGGCTACTCTGAAGGGCAGAGGTCTATATGATGGA	1058	CENPA	ENSG00000115163	OK	1
902	CENPB_1248	1248	CCTGGTCACATGAACCAGATCGTGTTCCAAGTGGAGGATGTGGCTCTGCA	1059	CENPB	ENSG00000125817	OK	1
903	CENPB_25706	25706	ATGTCCAAGACCTCGAACTCCCGCCTGCCTGGCGTGGTTCTTCCTGGTCA	1059	CENPB	ENSG00000125817	OK	1
904	CENPC_12305	12305	TCTTAGCCAAGTCTGCCTCATCACTTTCCAATGGCTCACTCAGCGAACAT	1060	CENPC	ENSG00000145241	OK	1
905	CENPE_88817	88817	TAGCCTTGTATGGCAGAATCGATGATTGGTGCTGCTATTTCTTCATACAC	1062	CENPE	ENSG00000138778	OK	1
906	CENPF_1252	1252	GTCTTTCCTGTCGGGATGTCAGCAAACCCTTTCTTTACAACTTCTGGAAG	1063	CENPF	ENSG00000117724	OK	1
907	CES1_1259	1259	GGCAAAGAGGTTGGTCCAGAAAGCTACTTCTTTGTCCTTCAGCTTCTGGG	1066	CES1	ENSG00000198848	OK	1
908	CETN1_23919	23919	TAAAGGCTGGTCTTCTTCATGATCCGAAGGAACTCCTCCTCGTTCACTTC	1068	CETN1	ENSG00000177143	OK	1
909	CETN2_17541	17541	TAAGCTCAGGCTTAGGGCTCATTCTTTTTCGCTGAGAACTTGATGCCATG	1069	CETN2	ENSG00000147400	OK	1
910	CETN3_1262	1262	CCCGATTTAGACTGAGGCATCTAGACCAAATAGGAAGCAAGAGTATGTTC	1070	CETN3	ENSG00000153140	OK	1
911	CETN3_27006	27006	TGTCACCAGTCATAATAGCAATGAACTCCTCTTGGTTTATTTCTCCATCA	1070	CETN3	ENSG00000153140	OK	1
912	CETN3_28289	28289	TGTTTTGTCCACTACAAGCTCACTTCTCAGAGCTAAACTCATTATCTCTT	1070	CETN3	ENSG00000153140	OK	1
913	CETP_89677	89677	CTTGAAGACCACAGACACGTTCTGAATGGAGACATCAATGGACTTGGCTT	1071	CETP	ENSG00000087237	OK	1
914	CFL1_1268	1268	CATAGAGGGCATAGCGGCAGTCCTTATCTGGCAGCATCTTGACAAAGGTG	1072	CFL1	ENSG00000172757	OK	1
915	CFL2_15015	15015	TGTAAGTCGTCCAATCAGATTTGTCACATTTTAAGAATCAGTAGACGATA	1073	CFL2	ENSG00000165410	OK	1
916	CFL2_27008	27008	TGGCTAACAGCAAACCGCTCACACTGAGCAGATCAAATTCTCTATAAGGA	1073	CFL2	ENSG00000165410	OK	1
917	CTSC_18388	18388	TAGGAATTGGTGTGGCTGCCACTGCTATGCTCTCAATTGCACACTCATCA	1075	CTSC	ENSG00000109861	OK	1
918	CFTR_20862	20862	ACTTTCGAGAGTTGGCCATTCTTGTATGGTTTGGTTGACTTGGTAGGTTT	1080	CFTR	ENSG00000001626	OK	1
919	CGA_1272	1272	CAACATCGTCTTCTTGGACCTTAGTGGAGTGGGATATGCTCTAGAGAAGC	1081	CGA	ENSG00000135346	OK	1
920	CGB3_16109	16109	ACGCCGCGCGGGCAGCCAGGGAGCCGGATGGACTCGAAGCGCACATCGCG	1082	CGB3	ENSG00000104827	OK	1
921	CEACAM3_90716	90716	TATGACTTGTAGGGTGTAGAATCCTATGTCATTCTGGGTGACATTCTGGA	1084	CEACAM3	ENSG00000170956	OK	1
922	CEACAM7_25412	25412	GCATTTAGCATGACTGGCTCCATTCTGGAGTCACCAGGCTGTCACCTAAA	1087	CEACAM7	ENSG00000007306	OK	1
923	CEACAM8_25347	25347	TTTGGTGGGCAACTTCACAAAGGTATCAGCCTGTTTGCAAGTTCATAGAC	1088	CEACAM8	ENSG00000124469	OK	1
924	CEACAM4_12307	12307	ATAGTTTCTGAAATATTGCAGGCCAGTAGAAGAACATCCTTTCCCTCTGC	1089	CEACAM4	ENSG00000105352	OK	1
925	CHAD_21623	21623	GGGTGGAGGTGAGAAGGTCAGTAGTCTCTCCGGTGGAAGGCAGAGGCCAG	1101	CHAD	ENSG00000136457	OK	1
926	RCBTB2_17908	17908	GTCTGCAGTGTCCGGGTTGTCAAATTCCCTCTTCAGTGACTCAGCCACTG	1102	RCBTB2	ENSG00000136161	OK	1
927	CHAT_90701	90701	GTGTCGCTGAGCTCCACGCCTCCTGGCGCGTCCAGGCATACAAGGCAGAT	1103	CHAT	ENSG00000070748	OK	1
928	CHAT_91437	91437	GGGGGTGTGAGCCGGAAGGGGTGGGGGGCGTGTCGCAGCGCGGGGGTGGG	1103	CHAT	ENSG00000070748	OK	1
929	RCC1_19989	19989	AGATGGCAAAGGTGAAATAGGCACCACAAAAGGCATCCTGGAATCTCACG	1104	RCC1	ENSG00000180198	OK	1
930	CHD1_14319	14319	CCAAATTTGACCTGTGATCTCTACTCCTGTGATCATCCAGTTTTCTGTGT	1105	CHD1	ENSG00000153922	OK	1
931	CHD2_14318	14318	TTTGGAACCTGCTGATTCGCTCTCAGATTCCGACTGACTCTCAGAAGATT	1106	CHD2	ENSG00000173575	OK	1
932	CHD3_20578	20578	CTTATTGGCTTCAGTTTTAAATGGCTCGTTGATAATGGCAAATTGAGCAT	1107	CHD3	ENSG00000170004	OK	1
933	CHD4_1284	1284	GACTGCATTGGCTGGCTTGTTTCCTGCCATTGACTCCTTGGACAGGTGCT	1108	CHD4	ENSG00000111642	OK	1
934	CHD4_1285	1285	GTGAGGAAGGTCACTGCTCAGCGGTGGAGGTGGTATCAGTCTGCATCTTC	1108	CHD4	ENSG00000111642	OK	1
935	AKR1C4_89565	89565	TTGAGGATCATCTCCAGCTGCCTGCAGTTGAAGTTTGACACCCCGATGGA	1109	AKR1C4	ENSG00000198610	OK	1
936	CHEK1_1288	1288	CTGGCTGCTCACAATATCAATCAGCTTCCCTTTAATCTTCAGGAAGTGTC	1111	CHEK1	ENSG00000149554	OK	1
937	FOXN3_17109	17109	TCAGGATCTTGGAGAAGGGCTCCATTTCTCTTGAAGAAGGTACTGCCCGG	1112	FOXN3	ENSG00000053254	OK	1
938	CHGA_16529	16529	TTGGAATCCTCTCTTTTCTCCATAACATCCTTGGATGATGGCTCTTCCAC	1113	CHGA	ENSG00000100604	OK	1
939	CHGB_12311	12311	ACCGTAGTTGAGATAATTTCTGTCCAGCTCTTTCCACGCACCTTGTGGAT	1114	CHGB	ENSG00000089199	OK	1
940	CHI3L1_14316	14316	AGTAGCAGACCAGTTTGTATGCAGAGCAGCACTGGAGCAGCACCAGGACC	1116	CHI3L1	ENSG00000133048	OK	1
941	CHI3L2_1294	1294	TGGAGAAGCAGCAAGACCACTACACCTGCCCAGAGAGACTTCTGGTCCAT	1117	CHI3L2	ENSG00000064886	OK	1
942	CHI3L2_26507	26507	CAGTGAAGTCATCCATGTCAATAGACCAGATCATGGCTCCTCCCAGGTTT	1117	CHI3L2	ENSG00000064886	OK	1
943	CHIT1_89795	89795	GTCAAAGCTGTATTTGCGCAGAAACCTGATGGCCGAGTTGACAAAGGTCT	1118	CHIT1	ENSG00000133063	OK	1
944	CHKA_14315	14315	TAGAGTTTTGGCCCAAGTGACCTCTCTGCGAGAATGGCAAACATAACGCT	1119	CHKA	ENSG00000110721	OK	1
945	CHKB_88047	88047	GACTTCTACCAGCAAATCTTCTTCCAGTTTTCTCTGCTCCTCTTGGGAGA	1120	CHKB	ENSG00000100288	OK	1
946	CHM_16732	16732	TTGTCCTTCCTGCTAAGAGCAATGGCTTCTTCATTTTCAAGGATCTGGTC	1121	CHM	ENSG00000188419	OK	1
947	CHML_27014	27014	TCTAGCTAGTCTTTCCACCAGCAGTTATTAATATTTCTTTCTTTCCATTG	1122	CHML	ENSG00000203668	OK	1
948	CHN1_1312	1312	AAAGCAAAGTCACAACAGGCTTACTCTGTGAAACATGCTGGATTACAAGC	1123	CHN1	ENSG00000128656	OK	1
949	CHN2_16908	16908	CCAGTGATGATGTTTATGTCTGGATAGACATTGGCAGATATATCGGCCTT	1124	CHN2	ENSG00000106069	OK	1
950	CHN2_27017	27017	GCACTTCATGGACGGCTTCCAGCCTCTCATCTGCATTGGAGATTTCTCTT	1124	CHN2	ENSG00000106069	OK	1
951	CHRM1_16114	16114	TCCACCATTGGCATCTTGATCACCACTTCGGAGCCAGGCTCCTCTCCCTC	1128	CHRM1	ENSG00000168539	OK	1
952	CHRM2_21110	21110	TTGTTGACGGTCTGGAGGTGGCGGTTGACTTTAATGGAAACCATGACTAG	1129	CHRM2	ENSG00000181072	OK	1
953	LYST_10831	10831	TCTCCATTTCTATTTCTGATGGCGTGCTGCTTGTAAATCTGTTTGTGTAG	1130	LYST	ENSG00000143669	OK	1
954	CHRM3_23000	23000	CTTCAGAGCAAACCTCTTGGCCAGAGTGGCTTCCTTGAAGGACAGAGGTA	1131	CHRM3	ENSG00000133019	OK	1
955	CHRM4_23196	23196	TGTCACACACTCATTGCCTGTCTGCTTCGTCACAATCTGGATCTTGGACC	1132	CHRM4	ENSG00000180720	OK	1
956	CHRM5_13557	13557	CAGCCATTGTTGGTCTCCTGGTTCCCGTCAGCTTTTACCACCAATCGGAA	1133	CHRM5	ENSG00000184984	OK	1
957	CHRNA1_13829	13829	GTCACGATCTGATTTACTTCATCCACATTGATGAGCTGTATCAGCTGCAG	1134	CHRNA1	ENSG00000138435	OK	1
958	CHRNA2_91209	91209	GTTTGAAGAGCCGGTCCTCAGTCTCGGTATGCGAGCCTCCCTGCGGCAAT	1135	CHRNA2	ENSG00000120903	OK	1
959	CHRNA3_91210	91210	CTTATCGTAGGACCAGGAACCGAACTTCATGGTACAGTTTTGGTAATCAA	1136	CHRNA3	ENSG00000080644	OK	1
960	CHRNA4_1328	1328	ACCCACTCGCCACTCTCCCAGAAGTCCAGCTGGTCCACGCGGCTGTGCAT	1137	CHRNA4	ENSG00000101204	OK	1
961	CHRNA5_13742	13742	TCTCTTGTCTACATCTTGGTCCTCTAGAATTATATCAACCTGTGATCCAT	1138	CHRNA5	ENSG00000169684	OK	1
962	CHRNA7_23495	23495	TAGAGAAGAATGTCTGGTTTCCAAATCTGGCCATCTGGGAAACGAACAGT	1139	CHRNA7	ENSG00000175344	OK	1
963	CHRNB1_23006	23006	AAGTGGTACGTGGCGTCCAGGAAGATGACTAGGGTCCCAACGCTGGTGAA	1140	CHRNB1	ENSG00000170175	OK	1
964	CHRNB2_23007	23007	GGAGCCGAACTTTCTTCATGTTGTCAAACTCTTCAGGCTTCCAGGTGAGG	1141	CHRNB2	ENSG00000160716	OK	1
965	CHRNB3_1333	1333	AAAGAGCCACAGGAAGATTCGGTCAAGAACTTGAGCTACAAATTTCCAGT	1142	CHRNB3	ENSG00000147432	OK	1
966	CHRNB4_89755	89755	GTGGCTGGGCGGATCAGGTTATTGTAACGGGTTTTGTTCAGAAGGTCGTC	1143	CHRNB4	ENSG00000117971	OK	1
967	CHRND_90643	90643	CTTTGTGTGCCACGGGCCGGAGCTCCTTGTTGTAGCCCTTCTCTTGAAAC	1144	CHRND	ENSG00000135902	OK	1
968	CHRNE_88789	88789	CTGCCCCTCAAACACGAGCTCGCTCCGTGGCTTTTTCAGTATCAGCTCCT	1145	CHRNE	ENSG00000108556	OK	1
969	CHRNG_88788	88788	TCAGGGTCAATGAAAATCCACTCGATGGTCTGGCCATCTTCCTGACTCAG	1146	CHRNG	ENSG00000196811	OK	1
970	CHUK_1342	1342	AACCAACTCCAATCAAGATTCATCATACTATTGCCCTGTTCCTCATTTGC	1147	CHUK	ENSG00000213341	OK	1
971	CIDEA_14322	14322	TTCCTTGTCATCCAGCACCCGGAGCATGTATGTGCCCAGATAGATGAGAA	1149	CIDEA	ENSG00000176194	OK	1
972	CKB_19004	19004	CCCAGGTTGGATGGGCAGGTGAGGATGTAGCCCAGGTGAGGGTTCCACAT	1152	CKB	ENSG00000166165	OK	1
973	CIRBP_1351	1351	CTGACGACTTGCCTGCCTGGTCTACTCGGATCTGCCGTCCATCTACAGAC	1153	CIRBP	ENSG00000099622	OK	1
974	CISH_15441	15441	CTGGCCGTAATGGAACCCCAATACCAGCCAGATTCCCGAAGGTAGGAGAA	1154	CISH	ENSG00000114737	OK	1
975	TBCB_6971	6971	ACTGCTGGCTTGACAAAGGCGCCATACTTGGCCTGGCATTCGAAGTAGCG	1155	TBCB	ENSG00000105254	OK	1
976	CKM_16946	16946	TGAAGCCAGATGGAGTCTCCTTGTCCCGCAGCTTCTTGTAGAGTTCAAGG	1158	CKM	ENSG00000104879	OK	1
977	CKMT1B_33715	33715	GTCAAGATGTATCCCAAACGCTCATTCCACATGAACTCCCAGCCACGTTC	1159	CKMT1B	ENSG00000237289	OK	1
978	CKMT2_19002	19002	TCACAATCCACCAGGTAATTGACTCCATCGATGACTATCTGAACAAGCTC	1160	CKMT2	ENSG00000131730	OK	1
979	ERCC8_12457	12457	CTGAACCACCTGATAACATGTATCTCCCTTCAACAGGTTCAATGTCAAGG	1161	ERCC8	ENSG00000049167	OK	1
980	ERCC8_2220	2220	ACAGCATTTCATGTTTAAGCCAGATTCCCTGCCAGGATATTTTCTGCTTG	1161	ERCC8	ENSG00000049167	OK	1
981	CKS1B_1362	1362	TCTCAAACTCAGATGCTTCCTCCATCTGCCAAGTGTGTTCTGGATACAGA	1163	CKS1B	ENSG00000173207	OK	1
982	CKS2_92658	92658	ACATCTTACAGTAACCTACTTGCAGTTGCATTTAACTGAGCTCTGTTGCT	1164	CKS2	ENSG00000123975	OK	1
983	AP2M1_322	322	TGCCTAGTGGCAGCTAGCAGCGAGTTTCATAAATGCCACTGCGGCCAATG	1173	AP2M1	ENSG00000161203	OK	1
984	AP1S1_318	318	ATGAGCTCGCGCACCATCTTCTTCCGTTCCTTGTCCGAAGTGGCCAGGTA	1174	AP1S1	ENSG00000106367	OK	1
985	AP2S1_12316	12316	TCAGCACCTTCGTCTGGCTGGTCTCTCGGATTTCGCCAGCCAGGAACATC	1175	AP2S1	ENSG00000042753	OK	1
986	AP3S1_93087	93087	TCTCCAATACCATTCCCCCCATCACCATTTCTGCAAGAATATTGTGAACC	1176	AP3S1	ENSG00000177879	OK	1
987	CLC_16940	16940	GCAACATGAAGTCTGGTTATCTCTTTAAATAGCTGACATTAAATTTGGTC	1178	CLC	ENSG00000105205	OK	1
988	CLCA1_89400	89400	AGTCACTGTAATTGGAGGCAGGGTAGCATTGGACGCACGGGACGTGACAG	1179	CLCA1	ENSG00000016490	OK	1
989	CLCN1_89453	89453	TCAGGGCGACAACCTTGGCCACAAAGGCTTTCATTGTGAGGTATTCCTTC	1180	CLCN1	ENSG00000188037	OK	1
990	CLCN2_19352	19352	GTGACAGAGCCCTCGATGGCCTTCCGGAGCTCCTTTAGAGTAACGATTCC	1181	CLCN2	ENSG00000114859	OK	1
991	CLCN3_10952	10952	CAGCACTGTTCGTGGTTGTACCACAACGCACTAAGGCAAATGCCCTCCTT	1182	CLCN3	ENSG00000109572	OK	1
992	CLCN4_11847	11847	AGTGTGCGGTGAGTAAACTCGTCCTTCACGTCAAGGAAAGGGTACCCATT	1183	CLCN4	ENSG00000073464	OK	1
993	CLCN5_18001	18001	TCCACTGACGTTATCGCACGGGCACAGGTACAACTTCACTGGGAACTCCA	1184	CLCN5	ENSG00000171365	OK	1
994	CLCN5_27018	27018	TATTCCACTCTGGACATTTGTCTCTCTCTTCAAAGGTGACATGCTCAGAG	1184	CLCN5	ENSG00000171365	OK	1
995	CLCN6_20026	20026	TCTGCTGCAGGAGGTCCTCCTTCTCGGCTGGCTCCTCAGAGGCGATGTGC	1185	CLCN6	ENSG00000011021	OK	1
996	CLCN7_89457	89457	CTGTACTTGAGGCCAGCCAGGTTTTCCACCACGATGTCAATGAAGCAGGC	1186	CLCN7	ENSG00000103249	OK	1
997	CLCNKA_13392	13392	AGTTTGGAGCTGTACCGATTGGTCTTGATGAAGCTGAGGAAGGTTCGCTG	1187	CLCNKA	ENSG00000186510	OK	1
998	CLCNKB_27019	27019	GTGGAGGTCACAACCTTGACCACCTCCTCCAGTGGCATGTCCTTGGCCAG	1188	CLCNKB	ENSG00000184908	OK	1
999	CLCNKB_28715	28715	TGGCCAGCAGTTTGGAGCTGAACCTATTGTTCCTGATGAAGCCAAAGAAG	1188	CLCNKB	ENSG00000184908	OK	1
1000	CLU_1406	1406	GTGGTCCAGGGAAAGGTATGAAGATCATATAAACCGGCGGTGGACAGGAA	1191	CLU	ENSG00000120885	OK	1
1001	CLU_15548	15548	ACCACCTCAGTGACACCGGAAGGAACGTCCGAGTCAGAAGTGTGGGAAGC	1191	CLU	ENSG00000120885	OK	1
1002	CLIC1_93228	93228	TTCTGCACTGTCTCGGTCCGCCTTTTGGTGTCAACGGTGGTAACATTGAA	1192	CLIC1	ENSG00000213719	OK	1
1003	CLIC2_20030	20030	AAAGACTCAAGTAATGTTGGTGCTTTAAGAAGACCGTCTAGCTTGTAGTG	1193	CLIC2	ENSG00000155962	OK	1
1004	CLK1_27025	27025	AAGAGACGCTCATGTTCAACATCTTGAGAAAGCATAAATTCCTTCAGAGG	1195	CLK1	ENSG00000013441	OK	1
1005	CLK1_28270	28270	CTTTGAGTGTCTCATTCCAGACAACGTTTCCCCACAGCTGCTTGGCTCAC	1195	CLK1	ENSG00000013441	OK	1
1006	CLK2_21215	21215	TAGGAATGCCGATAGTCTGTGTCATAGTAGGCATCTCCCCGATCCCGGCT	1196	CLK2	ENSG00000176444	OK	1
1007	CLK3_17667	17667	TCGCTCTTGGAGCCAATCGCCGATCCGGCACACCAGGTGACCCTCCTTGT	1198	CLK3	ENSG00000179335	OK	1
1008	TPP1_23812	23812	TGTTGACCCGCTGGATGTAGGCGCTGCTGAGGGAGTCCTCATCATCTCCA	1200	TPP1	ENSG00000166340	OK	1
1009	CLN3_1392	1392	GTAGATGCTTGGCAGAAAGCCGAACCACACGTCTGCCAGCAGGAACACCA	1201	CLN3	ENSG00000188603	OK	1
1010	CLN5_24028	24028	TCCTGTTTCATTGTCCTGTTTCACCCACTTTGCCATTTGGTTGAACATGT	1203	CLN5	ENSG00000102805	OK	1
1011	CLNS1A_90930	90930	CTCTCAGCGATGTAAAGGGTACCAGTGCCGAGGCCCTTCCCGTTCAGCAC	1207	CLNS1A	ENSG00000074201	OK	1
1012	CLNS1A_91396	91396	ATCTCTTATTGAATCTTCTGTCCTGACCCCAGCCATATTATACTGGCTGC	1207	CLNS1A	ENSG00000074201	OK	1
1013	CLPS_12741	12741	AGGCCCAGCGCACTTGAATGCTGGCAGCAATTGCTCTTACACTGGGCACT	1208	CLPS	ENSG00000137392	OK	1
1014	CLPS_27026	27026	TTGGAGCGTCCAGCGTCATGGCAGATGCCAAAGTTGGTGTTGGTGATGGA	1208	CLPS	ENSG00000137392	OK	1
1015	CLPTM1_28582	28582	CGATGAGGACCCCAATGAAGACGCTGACCTGGACCACGAAGTTGGTCTCG	1209	CLPTM1	ENSG00000104853	OK	1
1016	CLTA_92653	92653	CACCACGCCCGGCAGCCACCGCTGTGGTGCCGACTGGGAGAGGAGGACAA	1211	CLTA	ENSG00000122705	OK	1
1017	CLTB_1402	1402	CCGGTTGTTGATCTTGTTCTTCTCTACTTGTTCACTCTGGCGCTGGTTCC	1212	CLTB	ENSG00000175416	OK	1
1018	CLTB_28914	28914	TTCTCTACTTGTTCACTCTGGCGCTGGTTCCACTCCTCCAGGTCCTTCTT	1212	CLTB	ENSG00000175416	OK	1
1019	CLTC_1405	1405	TCACACAGTTGAGCAATATGAGCCCGGTCATAATGTGTGAACATCTGATT	1213	CLTC	ENSG00000141367	OK	1
1020	CMA1_11845	11845	ACGGAATTGCTTTATAACCTCAAGCTTCTGCCATGTGTCTTCTTCCTCTG	1215	CMA1	ENSG00000092009	OK	1
1021	CCR1_12794	12794	TTGGATTTCTTCTCATTTGGTCGTCTTAGCAGAATCTTTATAATCCCTGT	1230	CCR1	ENSG00000163823	OK	1
1022	CCR3_90958	90958	TATCAGCTTTTTCACAGAGCAGGCCCACGTCATCATAGTAGGATGTGGTA	1232	CCR3	ENSG00000183625	OK	1
1023	CCR4_89744	89744	GACCATGTAGCCAAACTGGTGATGACCCCATAAGTCAAGGTCCTTGCCCT	1233	CCR4	ENSG00000183813	OK	1
1024	CCR5_88516	88516	CTTCTCATTTCGACACCGAAGCAGAGTTTTTAGGATTCCCGAGTAGCAGA	1234	CCR5	ENSG00000160791	OK	1
1025	CCR6_11947	11947	TTGTACTTCCTTCTCACACACCACAGGTCCTTCAAGATCTTCAGAAAGTA	1235	CCR6	ENSG00000112486	OK	1
1026	CCR7_89746	89746	GACCAGCCCATTGCCCAGTAGGCCCACGAAACAAATGATGGAGTACATGA	1236	CCR7	ENSG00000126353	OK	1
1027	CCR8_89747	89747	TGTAGAACACCATCTTCAGAGGCCACTTGGTAAAACACTAGCAATGGGAT	1237	CCR8	ENSG00000179934	OK	1
1028	ACKR2_24299	24299	GAAAAGCAGCAGTGAAGGAAGGCGATGCTCTCTGTTACCTGGAGTGCGTA	1238	ACKR2	ENSG00000144648	OK	1
1029	CMKLR1_18524	18524	AAGACGTTGAACAGGAAATCTGCCACTGCCAGGTTGAGGAACCAGACCAT	1240	CMKLR1	ENSG00000174600	OK	1
1030	LTB4R_27468	27468	TGTAGCCGACGCCCTATGTCCGAGTAGCTGGCCACCACAGCCAGGAAGGG	1241	LTB4R	ENSG00000213903	OK	1
1031	ABCC2_22	22	CAGTTCTTCAGGGCTGCCGCACTCTATAATCTTCCCGTTGTCTAGGACCA	1244	ABCC2	ENSG00000023839	OK	1
1032	ABCC2_26620	26620	GCTACCGATGTCACAAGTGATCCCTCTGAGGACCAGATCCAGCTCAGGTC	1244	ABCC2	ENSG00000023839	OK	1
1033	CNGB1_21994	21994	TACCACATCTCTCATCTGTCCGATCATCACAGAGAAAGCAAAGACGCCCG	1258	CNGB1	ENSG00000070729	OK	1
1034	CNGB1_27035	27035	TCCTTCCATCCATGTGTCCATCTGAGCTCTCCCAGATTCCCTTCTCCCTT	1258	CNGB1	ENSG00000070729	OK	1
1035	CNGA1_23367	23367	TTGGAAATCCTGAAGATGTTTGGATAGTTTGTCCTTGTTTCTGTTCTCTG	1259	CNGA1	ENSG00000198515	OK	1
1036	CNGA2_23707	23707	GTGTGGACAAGTGGACATTGATGGCTATCTCAGCCCTGAGCTTGGCTGGC	1260	CNGA2	ENSG00000183862	OK	1
1037	CNGA3_12801	12801	CCTTGCGGAACTGCATGTACTGCTTGATGGAATCAATCTTGGCCTGGAAC	1261	CNGA3	ENSG00000144191	OK	1
1038	CNGA4_23348	23348	GCCACTCCAGCCGTTCAATGCGGTAAGCAATCTTAAGTGCGCTGGACTCC	1262	CNGA4	ENSG00000132259	OK	1
1039	PLK3_19099	19099	AGCATGAGGAGAGCCTGATCCGTCTTGACCCACTGCAGCAGCAAGGGCGG	1263	PLK3	ENSG00000173846	OK	1
1040	CNN1_12800	12800	CCTGCTGGCTGGCAAACTTGTTGGTGCCCATCTGCAGCCCAATGATGTTC	1264	CNN1	ENSG00000130176	OK	1
1041	CNN2_17048	17048	CGTAGGCAGTCATGCCCGACTGGCTGGCGCATTTGTTGGTGCCCATCTGC	1265	CNN2	ENSG00000064666	OK	1
1042	CNN3_11840	11840	CCTCTTCTATCCAATTGCGAAGATCTTCTTCTGCCTGATGATCATACTTG	1266	CNN3	ENSG00000117519	OK	1
1043	CNP_17462	17462	GCAAGATGAAGAGCGTCTTGCACTCTAGCAGCGTGGCCACTGTGTCCTCA	1267	CNP	ENSG00000173786	OK	1
1044	CNR1_12673	12673	CTGAGCAAACAGATTGCAGTTTCTCGCAGTTCCAGCCCAGGAGAGGCAGC	1268	CNR1	ENSG00000118432	OK	1
1045	CNR2_18506	18506	TTGATGAGGCACAGCATGGAGCAGAAAGCAAAGGCCTTCTTGACCTGGTC	1269	CNR2	ENSG00000188822	OK	1
1046	CNTF_13849	13849	GAAGGTACGATAAGCTTGAAGGTTCTCTTGGAGTCGCTCTGCCTCGGTCA	1270	CNTF	ENSG00000242689	OK	1
1047	CNTFR_18507	18507	CCAGGGCATTGCTGACACTTATGGAGACCTTGTACTTGATGGTGGAGAAC	1271	CNTFR	ENSG00000122756	OK	1
1048	CNTN1_18508	18508	GATGATCCTTGGAGGCTGGCTAGGAGGTGCTTTCTTGGTGAAAGCCTCAA	1272	CNTN1	ENSG00000018236	OK	1
1049	CNTN1_27043	27043	ATCGATCACATAGCCATTGAAGGACCAAACAAATGTGAGATCCAAGGCAG	1272	CNTN1	ENSG00000018236	OK	1
1050	COL1A1_1466	1466	TGCCCCAGGCTCCGGTGTGACTCGTGCAGCCATCGACAGTGACGCTGTAG	1277	COL1A1	ENSG00000108821	OK	1
1051	COL1A2_20081	20081	GAGAGACTTCAGAGTAGCATCAACTTCATAGTCCTTGGGTCTGAGAGAAG	1278	COL1A2	ENSG00000164692	OK	1
1052	COL2A1_18509	18509	TCTAGGGCCAGAAGGACCAGCAGGACCAGAAGCACCTTGGTCTCCAGAAG	1280	COL2A1	ENSG00000139219	OK	1
1053	COL3A1_26690	26690	TCAGGATTGCCGTAGCTAAACTGAAAACCACCATCCATGGACTCTCCAAA	1281	COL3A1	ENSG00000168542	OK	1
1054	COL3A1_28516	28516	CTGAAAACCACCATCCATGGACTCTCCAAACCAAACGTGTTTCTTCTCAG	1281	COL3A1	ENSG00000168542	OK	1
1055	COL4A1_1472	1472	AAGCGTTTGCGTAGTAATTGCAGGTCCCACGGCCGTGACACTCGATGAAT	1282	COL4A1	ENSG00000187498	OK	1
1056	COL4A2_1473	1473	GAACAATGTGAGTTGTCTGTGGCATTGGAAAGTGCAGTGGTTACATGGGT	1284	COL4A2	ENSG00000134871	OK	1
1057	COL4A3_28532	28532	CCGGCTGGACCAGGAATTCCATCACGTCCTTGGTCACCTCTTATACCCAT	1285	COL4A3	ENSG00000169031	OK	1
1058	COL4A4_13364	13364	GGAGCACCTCTTTCACAGGAATGGCCAGGTGGACCTGGGACACCTGGAAA	1286	COL4A4	ENSG00000081052	OK	1
1059	COL4A5_1479	1479	GAACATGTCTGACACATCTACAGTTGCCAGCCAAAAGCTGTAGGAGTTGG	1287	COL4A5	ENSG00000188153	OK	1
1060	COL4A6_11442	11442	ACAGCTTCTGCAGTTGGTGTTTGTCCAGGATCACCTTGGAGGCCAGAAGA	1288	COL4A6	ENSG00000197565	OK	1
1061	COL5A1_1480	1480	CTGGGTGGCTTGTTTGTGGCTTCCTAAGCTGGAACTGCATTCTGGTGGTG	1289	COL5A1	ENSG00000130635	OK	1
1062	COL5A2_1483	1483	TATGATGGGCAAGCGTGCCACATTCTGTGTTCTATATTCAAAGACAGTCT	1290	COL5A2	ENSG00000204262	OK	1
1063	COL6A1_18500	18500	AGAGCACGTTGAGCGGTGTGGTGTCCCTCTGAGTGTCTGAGCGCCCGTCA	1291	COL6A1	ENSG00000142156	OK	1
1064	COL6A2_14013	14013	CTTGACAGCCTCCTTGAAGCTCGACAGGGAGTCGATACGTTCGTCGTCCA	1292	COL6A2	ENSG00000142173	OK	1
1065	COL6A3_13292	13292	CTATCTGTGGATGAAGATCTCCAATCTTGGGAAGCGACTCTGCAGCCAGG	1293	COL6A3	ENSG00000163359	OK	1
1066	COL7A1_90501	90501	GCTGAATATGTCACCTCTCAAGGGTTCATCCACTAGCAGAACCATCACCC	1294	COL7A1	ENSG00000114270	OK	1
1067	COL8A1_11324	11324	TTCACCAAGGAAACCTGGCTTTCCTGGGAAGCCTTGAAGCCCTGGCTCAC	1295	COL8A1	ENSG00000144810	OK	1
1068	COL8A2_89961	89961	GCCCTTCTTGTACTCATCGTAGGTATAGGTGGCCGGCACGTTGTTCTTGT	1296	COL8A2	ENSG00000171812	OK	1
1069	COL9A1_91205	91205	CCTAGTTGGAATCCTGAAGTCTACATTATTTCCCAACTTGTAAGCCACCT	1297	COL9A1	ENSG00000112280	OK	1
1070	COL9A1_91467	91467	TTCTCCCTGCACACCCCGGGGTCCAGGTGGTCCTCTTGGTCCTTCCACTC	1297	COL9A1	ENSG00000112280	OK	1
1071	COL9A2_11322	11322	GGGCTTCCCGCTTGGCACTCACGGCGACCTCTGCCAGTTGCTCTTGCAGC	1298	COL9A2	ENSG00000049089	OK	1
1072	COL9A3_11321	11321	CCTTCTGGCCATCGAGTCCTGGCACGCCATTCTGGCCGTCCTTGCCCGGC	1299	COL9A3	ENSG00000092758	OK	1
1073	COL10A1_90593	90593	CTGTGGGCATTTGGTATCGTTCAGCGTAAAACACTCCATGAACCAAGTTC	1300	COL10A1	ENSG00000123500	OK	1
1074	COL11A1_12599	12599	AAGTGCTTTGTCATAACTTCCTGATGACACATCATACCAGGCTGCTGACT	1301	COL11A1	ENSG00000060718	OK	1
1075	COL11A2_89482	89482	CCCTCGCATTCCAGCTCCTTCTGTTCACATGATTCATAGGCTGCCTGGAC	1302	COL11A2	ENSG00000204248	OK	1
1076	COL12A1_1461	1461	ATTTGCCCGGCCGATGCTCCATGATCCATCCACCAGCAACACAATGTCTG	1303	COL12A1	ENSG00000111799	OK	1
1077	COL13A1_28459	28459	TAAACCAGGAAGCCCAGCTGCTCCCGTTGGTCCTGTCATCCCAGGGTCTC	1305	COL13A1	ENSG00000197467	OK	1
1078	COL15A1_25820	25820	TTACTTCCTAGCGTCTGTCATGAAACTGTTTTCGATACATAGGACAATTA	1306	COL15A1	ENSG00000204291	OK	1
1079	COL16A1_11319	11319	TCAGCCAAAAGGCCCCTTCATGGTTTTCATGGGTGGGTACTGCTGCTCCA	1307	COL16A1	ENSG00000084636	OK	1
1080	COL17A1_12727	12727	GTAATCCAGATCTCCAGCAAAGTCAGCTCCCAATAGTCCGCCATTGCCAG	1308	COL17A1	ENSG00000065618	OK	1
1081	COL19A1_10469	10469	ATGACTCTTCTGTCTTGTCCCTAACGGTCACGGAAGTGGAAGCAGGAAGC	1310	COL19A1	ENSG00000082293	OK	1
1082	COMP_24949	24949	CCTGGCCATCGTGGTCTGAGTCCTCCTGGGCACTGTTAGGCACCGTGGGA	1311	COMP	ENSG00000105664	OK	1
1083	COMT_20113	20113	GTCCCCTTCCGCAGCAGGCCACATTCCTCCAAGAGAAGCGTGTCCGGCAG	1312	COMT	ENSG00000093010	OK	1
1084	COPA_88291	88291	TCTAGTACATGCTTCACCACTGCATCTGTAGTTCCAAATAGATCAACCCC	1314	COPA	ENSG00000122218	OK	1
1085	COPA_90162	90162	ATCAAACTTGTCAATGAGAGTGCACATCCGATAGTCCCATAACTGGATGA	1314	COPA	ENSG00000122218	OK	1
1086	COPA_90442	90442	CCTTTGGATACAGTCAATAAAGGCCAATTGGTATCCAATGGCATGATAGG	1314	COPA	ENSG00000122218	OK	1
1087	COPB1_23465	23465	CTCTTTCCTCTGTGTGTTACCCATTGCTGCCAGTAAACTCAGCTGAAACT	1315	COPB1	ENSG00000129083	OK	1
1088	KLF6_3626	3626	TCCAGCTCTAGGCAGGTCTGTTGCCAGTACTCCTCCAGAGACGGCAGCGC	1316	KLF6	ENSG00000067082	OK	1
1089	SLC31A1_11327	11327	AGTAGCTTATGACCACCTGGATGATGTGCAGCACTGTTTGCAGGAGGTGA	1317	SLC31A1	ENSG00000136868	OK	1
1090	SLC31A2_18009	18009	TGGATTAGAGACTGGCCAAAGTGACACAAATACCACCTGTGGTGGGTTCT	1318	SLC31A2	ENSG00000136867	OK	1
1091	CORT_27050	27050	CTCAAACCACCAAGCGAGGAAAGTCAGGAGGCTGCTTTTCCTTATTCCTG	1325	CORT	ENSG00000241563	OK	1
1092	MAP3K8_18158	18158	AAAATCAAGTCCCTTGAGAACATGCTTTGTCACCCAAATAATTTCAAATT	1326	MAP3K8	ENSG00000107968	OK	1
1093	COX4I1_1515	1515	CCTTCTCCTTCTCCTTCAATGCCTTCTGGCTGGCAGACAGGTGCTTGACA	1327	COX4I1	ENSG00000131143	OK	1
1094	COX5B_18008	18008	GAGCCCTCAGGGCCTGCGCGGCCAGCGTTCCAGCTCCGCGAAGTAACCTT	1329	COX5B	ENSG00000135940	OK	1
1095	COX6A1_24049	24049	GAGCCCTCTTCGCCATGGGCGCCACTCGACATAGGCCGCCCCAGCTGTGG	1337	COX6A1	ENSG00000111775	OK	1
1096	COX6A2_89337	89337	TGGCCCGAGTGGAGATAGGAGTTGAAGGTGCAGAGGGCCACGCTGGGCAG	1339	COX6A2	ENSG00000156885	OK	1
1097	COX6B1_1519	1519	GTAGTTCTTGATTTTGGTCTCCATGTCTTCCGCCATGGTGCTGAATCCTA	1340	COX6B1	ENSG00000126267	OK	1
1098	COX6C_1522	1522	CTCCTTATTTATCGACCTCTTTATCTTCTTAGTAAATTGAAGATATTAGT	1345	COX6C		OK	1
1099	COX7A1_18012	18012	ATTGTCCTCCTGGAAGAGCTTCTGTTTCTCGCGCACTCGGTTCTGAAAGC	1346	COX7A1	ENSG00000161281	OK	1
1100	COX7A2_1523	1523	CAATCTGACGAAGAGCCAGCAGATTCCGCAGCATCTTGGCTGTTACTGAC	1347	COX7A2	ENSG00000112695	OK	1
1101	COX7B_1524	1524	AAGGTGAAGCTAGAACTGCGGCAATACAGCTGCTGCTTTGGTGCCAATTC	1349	COX7B	ENSG00000131174	OK	1
1102	COX7C_1525	1525	TATGGCATATGAGTTCTAGTTTGATCCACTTCCAGAGGCTGCACCTCTTA	1350	COX7C	ENSG00000127184	OK	1
1103	COX8A_19058	19058	CGGCCAATTCCATGATCCCAAGCTTCCCCTCCGGCGGCAACGAATGGATC	1351	COX8A	ENSG00000176340	OK	1
1104	COX10_90743	90743	CATGCGTTTGAGGAAGCTAAAGTGCTGAAATGTAATCCACTGCTTATTGA	1352	COX10	ENSG00000006695	OK	1
1105	COX11_24051	24051	AGTGATAAGATCAACTTTAATCATTCTTGGATCTTCAGCAAATTCAGGAT	1353	COX11	ENSG00000166260	OK	1
1106	COX11_27051	27051	CTCTCCTGGCACCACATATATTTCTGTTTGCTGAGGTCTAAAGTTCCACT	1353	COX11	ENSG00000166260	OK	1
1107	COX11_27052	27052	CAGTCTCTCCTGGCACCACATATATTTCTGTTTGCTGAGGTCTAAAGTTC	1353	COX11	ENSG00000166260	OK	1
1108	COX15_24054	24054	TACTCCACCAAGAATAACTGCTCCAGCCACTGTTCCACTGCAGACCAGGA	1355	COX15	ENSG00000014919	OK	1
1109	CP_10542	10542	CATTCCAGCATGAATGTGGTCGGTCACATGGCAGTGGAGTAACCAAATTC	1356	CP	ENSG00000047457	OK	1
1110	CPA1_18015	18015	AGCCATCAGGGTTGGTGACGATCTCCAGGAAGATGTCCAAGGTGTCGAGA	1357	CPA1	ENSG00000091704	OK	1
1111	CPA2_18016	18016	GTCCACTATGGATTTCACTTCAACTTCAGAGTTGGCACTGGGTCCGTGGT	1358	CPA2	ENSG00000158516	OK	1
1112	CPA3_25077	25077	ACAGAGGGCAGTTCTTTAGGAAGTATGCTTGAGGATATACTTGGCAATAA	1359	CPA3	ENSG00000163751	OK	1
1113	CPB1_25076	25076	AGCTCTGTCACTTGGATCTCACGTCCATAGGTACGAACAGCCTCTCTTAC	1360	CPB1	ENSG00000153002	OK	1
1114	CPB2_25079	25079	GATAAAGTCCACAGTAGGTTTCCGAGCATGAGGAACTGGATGCACCTTCC	1361	CPB2	ENSG00000080618	OK	1
1115	CPD_20201	20201	GGTGGTGAAAGTCCTTTGGCTGAATTGGCTGGTAGGAGGATGATGTTCCA	1362	CPD	ENSG00000108582	OK	1
1116	CPE_25078	25078	CGGATGTAACATCGTGGTCTATTCCTTCCACGGAGATGGTGGCATTCGCA	1363	CPE	ENSG00000109472	OK	1
1117	CLDN4_89537	89537	GCTTTCATCCTCCAGGCAGTTGGTACACTTGCCCCCCACCACGGACAGCA	1364	CLDN4	ENSG00000189143	OK	1
1118	CLDN3_28314	28314	CGAAGGCGGCCAGCAGGATGGCCACCACGATGAGGGCGCGGGCCGCCTGA	1365	CLDN3	ENSG00000165215	OK	1
1119	CLDN7_93109	93109	GGCCAAACTCATACCTGCCACGATGAAAATTATGCCTCCACCCATGGCTA	1366	CLDN7	ENSG00000181885	OK	1
1120	CPM_25081	25081	CTGGGCCCAGATGTAGTTGTAATCTTGCATTCCACCTTGGAGTGGATACC	1368	CPM	ENSG00000135678	OK	1
1121	CPN1_88915	88915	CTGAAGTGACATCATGGTTAATCCCACTGACAGAAATGACAGCATTGGCG	1369	CPN1	ENSG00000120054	OK	1
1122	CPN2_20630	20630	ATAGACACGGTGAGCCGCAGAGAACCGCAGCTCGACCTCAGGTCCCACTC	1370	CPN2	ENSG00000178772	OK	1
1123	CPOX_28209	28209	ATGTTGGAGTGAGGTCACATCCACCACCAAACCACCACTGCTTGTTGCCA	1371	CPOX	ENSG00000080819	OK	1
1124	CPS1_15784	15784	GGTGTCTGCATCTCTATGCTGCTTTTCCAGCACTGTACTGCCTGTAGTGG	1373	CPS1	ENSG00000021826	OK	1
1125	CPT1A_25083	25083	CTTCATGGCTCAGCCGCAGGTCAATCCCGTCCGGAGTGACCGTGAACTGA	1374	CPT1A	ENSG00000110090	OK	1
1126	CPT1B_21939	21939	CACACATTTCAAAGCAGGTCACACAAGTCCCTCATGAACAGTCTTCCAGC	1375	CPT1B	ENSG00000205560	OK	1
1127	CPT2_13359	13359	AAGGCATCAGTCAGCTCGAAGTTGAGTTTCTGCACCGTGACAGTAGAGTC	1376	CPT2	ENSG00000157184	OK	1
1128	CR1_12878	12878	CCATTGGATATGGTTGGAGGTGGCTCACAAGATATGATCTCACAAATAGG	1378	CR1	ENSG00000203710	OK	1
1129	CR1_1543	1543	ATATACTCACCACCTATTTGCCCTTCTTTCTTGGTGACCTAGCTGTATGT	1378	CR1	ENSG00000203710	OK	1
1130	CR1L_19139	19139	TTGATTCTGGATCCAACATGGATGTCTGTGATCACATGCACCATGCCATT	1379	CR1L	ENSG00000197721	OK	1
1131	CR2_11533	11533	GGAAGTGATCGCTTATGACATCATTTCATTGATCTTGAGGCCATATAAAG	1380	CR2	ENSG00000117322	OK	1
1132	CRABP1_24043	24043	CCAGCTGCCTTCACTCTCGGACATAAATTCTGGTGCAGACCACGTCATCG	1381	CRABP1	ENSG00000166426	OK	1
1133	CRABP2_10904	10904	CCGCGGTTCTACCTGTGGCCACTCACTCTCGGACGTAGACCCTGGTGCAC	1382	CRABP2	ENSG00000143320	OK	1
1134	CRAT_11181	11181	TCTTTGATGAGGGTGTTGTATGCCTTGGCCCAGGAGTTGCGGTGGTTGGA	1384	CRAT	ENSG00000095321	OK	1
1135	CREB1_28364	28364	AGTGGTGATGGCAGGTGCTGAAGTCTCCTCTTCAGACTTCTCTTCTTCAA	1385	CREB1	ENSG00000118260	OK	1
1136	ATF2_91283	91283	CATTCTCAAATGGACTCGCCAACTCATTAAACAAACCCACTTCTTCACAG	1386	ATF2	ENSG00000115966	OK	1
1137	ATF2_91572	91572	GATTACAGTACTTGAGGTTGGTGAAGGTACTGCCTGCTGAATAATTACAC	1386	ATF2	ENSG00000115966	OK	1
1138	ATF2_91696	91696	GAACTGACTCCATTGGATGTGCTGACCGAACTATGCTGTATAGCTTCTGT	1386	ATF2	ENSG00000115966	OK	1
1139	CREBBP_1553	1553	CCAAATGGACTTGTGTTCCCAGTTATTCCCATCTTGGCCATGCCTCCTGC	1387	CREBBP	ENSG00000005339	OK	1
1140	ATF6B_23130	23130	GCAGCATTCTCTCGGCGGAGCTGCTGGTTGTCAGCCAGTACTGCTTGCAG	1388	ATF6B	ENSG00000213676	OK	1
1141	ATF6B_503	503	GTTCTAAGTCAGTGTGAATGGCAGAGGTCAGGGATGATTGAGGTAGAGGG	1388	ATF6B	ENSG00000213676	OK	1
1142	CREBL2_12094	12094	TATATAATCTTCACCAGGAATTGCTATTAGCATCTGTCTTCCCAGCCTTG	1389	CREBL2	ENSG00000111269	OK	1
1143	CREM_13826	13826	CTGATTCTGCAGATTCATCTGTCTCTGCAATTGCTGCTACCTGAGCTAAA	1390	CREM	ENSG00000095794	OK	1
1144	CREM_27058	27058	GCTCGGATCTGGTAAGTTGGCATGTCACCAGTGGCAGCTGTGTCATCTCC	1390	CREM	ENSG00000095794	OK	1
1145	CREM_27059	27059	CGTGCTAGTCTGATATATGCTAGTTGGTACTGCCATGGTAGCAATACTAG	1390	CREM	ENSG00000095794	OK	1
1146	CREM_27060	27060	CATCACCACTCCCTGTGGCAAAGCAGCAGTAGGAGCTCGGATCTGGTAAG	1390	CREM	ENSG00000095794	OK	1
1147	CRH_89703	89703	GAGATGGGAGGCTCCTCGGACCGCCTTTCTCTCTCCGGTGCCTCCTGGTG	1392	CRH	ENSG00000147571	OK	1
1148	CRHBP_17514	17514	ACGGCTCCAGCTGACGATACTCAAAAGTCACACGATTTACGTGTTTTCCA	1393	CRHBP	ENSG00000145708	OK	1
1149	CRHR1_33895	33895	CTCTTCCGGATGGCAGAACGGACCTGTACTGAATGGTCTCAGACGTGGTG	1394	CRHR1	ENSG00000120088	OK	1
1150	CRHR1_93383	93383	CCGGCCCAGTCCTGTAGGTGACTTTCCACTCATGAGCTAGAGTCCTGCAC	1394	CRHR1	ENSG00000120088	OK	1
1151	CRHR1_93384	93384	CCAGCTGCTCCTGGGGGAGTGGGCATGAGACCTAACAGGTCACCTCCACA	1394	CRHR1	ENSG00000120088	OK	1
1152	CRHR1_93385	93385	CACAGCTCTTTGGGGGCTGCTCCATGACCTGCCAGCTCAGACTGCTGTGG	1394	CRHR1	ENSG00000120088	OK	1
1153	CRHR2_11708	11708	CTCTCGTGCACTTCATGGTCAACGAGCTGCAGCAGGAACCACATGACATT	1395	CRHR2	ENSG00000106113	OK	1
1154	CRIP1_12095	12095	TTCGTGCTCAGCGTGGCCCCCAGAGGTCAGCGTCTTCCCACATTTCTCGC	1396	CRIP1	ENSG00000213145	OK	1
1155	CRIP2_12594	12594	CTGCAGCCACTGCCATTTCCATGGTGACAGCAGGCCAGAAACATGCCCCC	1397	CRIP2	ENSG00000182809	OK	1
1156	CRIP2_27061	27061	TCCCGGTCATAGATGTAGCTGCCCACCGCACCGGTGTTCACTCCCTTGGG	1397	CRIP2	ENSG00000182809	OK	1
1157	CRK_1571	1571	TCACCGACCTCCAATCAGAGCCGATACTGAGGCGGAGGCAGGTCTATACT	1398	CRK	ENSG00000167193	OK	1
1158	CRKL_87359	87359	ATGCCAAGGCAGTCTTGTCATAAGCACAGGGTACTCTTTTCTGGATTGCT	1399	CRKL	ENSG00000099942	OK	1
1159	CRMP1_11856	11856	AGAGCTGGCTGTCGGACATTTGGTAGACATCCTTATAGGCCATGTAGACT	1400	CRMP1	ENSG00000072832	OK	1
1160	CRP_89694	89694	TTGGTGAACACTTCGCCTTGCACTTCATACTTCAGTGCCCGCCAGTTCAG	1401	CRP	ENSG00000132693	OK	1
1161	HAPLN1_17510	17510	GTCCAGTGCTACCACAACAGTATCATCTTCTAATCCTTCAATCACCTCAC	1404	HAPLN1	ENSG00000145681	OK	1
1162	CRX_90898	90898	AGCCTGGTGCATCAGATCCACACTGGGGCCACTTAGGGCCAAGGCGTTGA	1406	CRX	ENSG00000105392	OK	1
1163	CRY1_15619	15619	GAAGGTACTGATGCCAGAAGACCTAGTCCTCTATATCGTGAAAGCTGCTG	1407	CRY1	ENSG00000008405	OK	1
1164	CRY2_22678	22678	TGCTTTAGTTGGCCACCGTCGTCCTTTTGCATGACATCTTTCTCAACACA	1408	CRY2	ENSG00000121671	OK	1
1165	CRYAA_17246	17246	GCATGCCATCGGCAGACAGGGAGCAAGAGAGGGCCGACTGGTCCACGTTG	1409	CRYAA	ENSG00000160202	OK	1
1166	CRYAB_1582	1582	CATCAGATGACAGGGATGAAGTAATGGTGAGAGGGTCTACATCAGCTGGG	1410	CRYAB	ENSG00000109846	OK	1
1167	CRYAB_17511	17511	CCTGTCCTTCTCCAGGCGCATCTCTGAGAGTCCAGTGTCAAACCAGCTGG	1410	CRYAB	ENSG00000109846	OK	1
1168	CRYBA1_89354	89354	CCACTTTCCACCTTCAGGGACCGGACATTATCAAAACTGCGCTCAGAGAC	1411	CRYBA1	ENSG00000108255	OK	1
1169	CRYBA2_15787	15787	CTGACTTTGAGGGAACCCACATCCTTGCTGGCCCAGCCCATGGAGGGCAG	1412	CRYBA2	ENSG00000163499	OK	1
1170	CRYBA4_89356	89356	GAAATGTTTGTAGTCACCGGAATGGTGATCGCATTCCAGCACATACTGAA	1413	CRYBA4	ENSG00000196431	OK	1
1171	CRYBB1_88778	88778	AGACAATGATGCTGCGCACACGGTCGAAGCCACGGTCTGCCAGATTTGAG	1414	CRYBB1	ENSG00000100122	OK	1
1172	CRYBB2_18253	18253	CCCGCACAGATGACACCTTCTCCTGGTAGCCATGGGCGTGGAAGCTGGGT	1415	CRYBB2	ENSG00000244752	OK	1
1173	CRYBB3_19037	19037	TCCCGTTGATGGCACGGACACTCGCCACACGGTCCTGGAAGCCATGAGCC	1417	CRYBB3	ENSG00000100053	OK	1
1174	CRYGA_26210	26210	GTGAGCTCAGACATAAGGCCTCGGTAGTCATCTCTCTCGTACAGCCTTAA	1418	CRYGA	ENSG00000168582	OK	1
1175	CRYGB_25929	25929	GTACAAATCCATGACTCGTCTAAGAGAGCCAACTTTGGCATTTGGAGCCC	1419	CRYGB	ENSG00000182187	OK	1
1176	CRYGC_90606	90606	TCGCCGCAGCAAGTATTGTTGACCTTGGTAGTTGGGACGCTCATAGAGCA	1420	CRYGC	ENSG00000163254	OK	1
1177	CRYGD_88413	88413	ATCTATGACTCTCCTCAGAGAGCCCACTCTGGCATTCGTGGCCCCCCAGT	1421	CRYGD	ENSG00000118231	OK	1
1178	CRYGS_22522	22522	ACGGTAGTTGGGTAGCTCATAGAAAATCCAGACACCCTCCAGCACCTTAC	1427	CRYGS	ENSG00000213139	OK	1
1179	CRYM_27062	27062	GCCTTCTAACCTCAGTCTCCGCACCGCGATCCACGTACCCTCGGCTGTGC	1428	CRYM	ENSG00000103316	OK	1
1180	CRYZ_1586	1586	TAGTACCTCTGCTGCCAACAACTATCACTCGTCCTCCATGTGACAGAAGA	1429	CRYZ	ENSG00000116791	OK	1
1181	CS_24503	24503	TCAGACCCTCTGTGCTCATGGACTTGGGCCTTTCTAGAGGGAAGCCTAAG	1431	CS	ENSG00000062485	OK	1
1182	MAPK14_4000	4000	TGGTCTGTACCAGGAAACAATGTTCTTCCAGTCAACAGCTCGGCCATTAT	1432	MAPK14	ENSG00000112062	OK	1
1183	CSE1L_12096	12096	GGTACTGCAGAGTTCAATAGTGGCCTTAAAAAGATTAGTCAAAGGCAAAG	1434	CSE1L	ENSG00000124207	OK	1
1184	CSF1_1590	1590	GCAAGACCAGGATGACACTGGGCACCAGCAGGTGGAAGACAGACTCCTGG	1435	CSF1	ENSG00000184371	OK	1
1185	CSF1_25149	25149	GCAATCAGGCTTGGTCACCACATCTTGGCTGGAGCATTCAGCAAAGCTGT	1435	CSF1	ENSG00000184371	OK	1
1186	CSF1R_25745	25745	ACAGGCCTCATCTCCACATAGGTGTCCACACCCTGGCTGGAGAAGCCACT	1436	CSF1R	ENSG00000182578	OK	1
1187	CSF1R_27064	27064	TGATGTCCCTAGCCAGCCCGAAGTCCCCAATCTTGGCCACATGACCATTG	1436	CSF1R	ENSG00000182578	OK	1
1188	CSF2_88827	88827	CATCTCAGCAGCAGTGTCTCTACTCAGGTTCAGGAGACGCCGGGCCTCCT	1437	CSF2	ENSG00000164400	OK	1
1189	CSF2RA_18592	18592	AGACGTTAATCCTGACAGGTTATCCAGGTGACATCCCACATGGGTTCCTG	1438	CSF2RA	ENSG00000198223	OK	1
1190	CSF2RB_23809	23809	ATCTCAAATGTGTGGTCTATGTGTTCGTATCGCATTTTCATTGTTTCCCA	1439	CSF2RB	ENSG00000100368	OK	1
1191	CSF3_1592	1592	GTGGAGGGTGACAGTGGAGCTTCCTTTCACACACAGGCCTGACATGATTC	1440	CSF3	ENSG00000108342	OK	1
1192	CSF3_25152	25152	AGGGCTTGGCTCAGGGCTGGGCAAGGTGGCGTAGAACGCGGTACGACACC	1440	CSF3	ENSG00000108342	OK	1
1193	CSF3R_25969	25969	GAGTGAAGCTGGTGGGTAGGTGGGTCTCAGGTCCTGGCTCCCACTGGCAG	1441	CSF3R	ENSG00000119535	OK	1
1194	CSH1_19746	19746	TGCACCATGCGCAGGAATGTCTCGACCTTGTCCATGTCCTTCCTGAAGCA	1442	CSH1	ENSG00000136488	OK	1
1195	CSH2_21582	21582	CCATCAGCGTTTGGATGCCTTCCTCTAGGTCCTTTAGGAGGTGATAGTCA	1443	CSH2	ENSG00000213218	OK	1
1196	CSH2_27066	27066	AGCAGTGCGTCATGGTTGTGTGAGTTTGTGTCAAACTTGCTGTAGGTCTG	1443	CSH2	ENSG00000213218	OK	1
1197	CSHL1_18226	18226	CCATCAGCATTTGGATGCCTTCCTCTAGGTCCTTTAGGAGGTGATAGTCA	1444	CSHL1	ENSG00000204414	OK	1
1198	CSK_89541	89541	ACGTCTCCTTTGCAGAAGGGCAGGTCCTGCTCGGCAGTGCCGTGGAAGTT	1445	CSK	ENSG00000103653	OK	1
1199	CSK_90070	90070	AGCTGCATGAGGTTCTCAAAGTACACCTCCTCGTCGATGCTGAGCTTGCT	1445	CSK	ENSG00000103653	OK	1
1200	CSN1S1_33997	33997	TCCGCACACTTACTGAGAGACATTTCCTCACTCGATGAACTGATGCTGGA	1446	CSN1S1	ENSG00000126545	OK	1
1201	CSN2_24556	24556	GTTGGAGATTTAAGGACAGGCATCACTCTGCCCTTAGTGTAGACAGTGTC	1447	CSN2	ENSG00000135222	OK	1
1202	CSN3_24859	24859	CGTACCACAGTGGGTGGGTGGCTATTTGGCAGGTATTGCCGCTGAGGAAT	1448	CSN3	ENSG00000171209	OK	1
1203	CSNK1A1_27068	27068	ACTAACAGTCATGCTTCTTTTCCTCTTCCCCACTGGAGATTCTAAACACT	1452	CSNK1A1	ENSG00000113712	OK	1
1204	CSNK1D_1599	1599	CATCGGTGCACGACAGACTGAAGACCACTGGAAGCCACCCGACCAGGAAT	1453	CSNK1D	ENSG00000141551	OK	1
1205	CSNK1E_1602	1602	CAAACCGCAGGGAGCGGCAGAAGTTGAGGTATGTTGAGAATTCGGAGGGA	1454	CSNK1E	ENSG00000213923	OK	1
1206	CSNK1G2_1605	1605	GCCCAGTCGTACTCATAGTCGAACACGAAGCCACTGCGGTCGAAGAGGTC	1455	CSNK1G2	ENSG00000133275	OK	1
1207	CSNK1G3_24389	24389	ACTTGAGGTATACCATCTCCAGATCCTAACTGCTTATAGAATCTGTATTC	1456	CSNK1G3	ENSG00000151292	OK	1
1208	CSNK2A1_27069	27069	TCAGCTTCAATGGAGATAGTGGCTCTGCTCCTACCTCTCAAGATACATTT	1457	CSNK2A1	ENSG00000101266	OK	1
1209	CSNK2A2_1609	1609	TCTGCTCACGGAACGTGATCTCTCTATACGCGTTAAGACGTTTGATTTGG	1459	CSNK2A2	ENSG00000070770	OK	1
1210	CSNK2B_12680	12680	CGTAGAGCCTGGGCACAAACTGGTTGGCAGGTCTCTTGGGCCGGTACTCG	1460	CSNK2B	ENSG00000204435	OK	1
1211	CSNK2B_1610	1610	TGTCTGAAAGGCCAATGGGAAGCATTGGCTGGTTCTCACAGTACACACGA	1460	CSNK2B	ENSG00000204435	OK	1
1212	VCAN_20627	20627	TGTCATTGAGGCCTATCCACTGATAATCATGGCCCACACGATTAACAAAC	1462	VCAN	ENSG00000038427	OK	1
1213	NCAN_20628	20628	TCCTTCATTGCACTGGTACCTTACAGTGGCATGGACATTGTACTTGGCCT	1463	NCAN	ENSG00000130287	OK	1
1214	CSPG4_24558	24558	AGCCGGCCACGCAACAGGTCTTCATTGGTGAAGGATGTCACCATAGTGGT	1464	CSPG4	ENSG00000173546	OK	1
1215	CSRP1_89341	89341	CCATACTTCTTGCCGTAGCAGGACTTGCAGTAAATCTCCTCACCATGCAC	1465	CSRP1	ENSG00000159176	OK	1
1216	CSRP1_90001	90001	AAGCTGTTGCCTTCGCACTGAACCTCTTCGGCAAAGTAAACCGTCTTCTG	1465	CSRP1	ENSG00000159176	OK	1
1217	CSRP2_21921	21921	TCCTGCAAACCATGCAGAGAAAGCAGCAGCGGTGGAAGCTCCTGCCATCA	1466	CSRP2	ENSG00000175183	OK	1
1218	SLC25A10_21880	21880	CACAGTCTCGTAGATGGCGAACCGAGTCAGGGAGTAGGTCATCTGTCTGC	1468	SLC25A10	ENSG00000183048	OK	1
1219	SLC25A10_6388	6388	CTCAGCAGACACGAAGTGCAGAGCTAGCACTTGGGTGAGCAACAGCCAGG	1468	SLC25A10	ENSG00000183048	OK	1
1220	CST1_11926	11926	GGATTCTTGACACCTGGATTTCACCAGGGACCTTCTGTTCTCCCAGGGAA	1469	CST1	ENSG00000170373	OK	1
1221	CST2_18241	18241	CAACTGTTTCTTCTGCAGTTCTGGCTGTTCATGGAAGGCACAGGTGTCCA	1470	CST2	ENSG00000170369	OK	1
1222	CST3_17033	17033	GGCACAGCTACACTTCTGGCTGACCACAGCTTAACGATGAGCCCGATTAT	1471	CST3	ENSG00000101439	OK	1
1223	CST3_27071	27071	CCCTAGGCGTCCTGACAGGTGGATTTCGACAAGGTCATTGTGCCCTGCCA	1471	CST3	ENSG00000101439	OK	1
1224	CST4_24552	24552	TGTTCATGGAAGGCACAGGTGTCCAAGTTGGGCTGGGACTTGGTACATAT	1472	CST4	ENSG00000101441	OK	1
1225	CST5_17018	17018	GTAGTACTCATCCTTATTAATGACCTTGTTGTACTCGCTGATGGCAAAGT	1473	CST5	ENSG00000170367	OK	1
1226	CST6_1613	1613	CTGCGCCTTGATGATGTGCGTGTCTCGGAAGTAGTAGATGCTGTTGCTGC	1474	CST6	ENSG00000175315	OK	1
1227	CST6_18240	18240	TTGTGCTTTAGGAGCTGAGAGGAGTTCTGCCAGGGAACCACAAGGACCTC	1474	CST6	ENSG00000175315	OK	1
1228	CSTA_25241	25241	GGGTTTGGCCTCAGATAAGCCTCCAGGTATCATTTTGGCTGATTGCTTCT	1475	CSTA	ENSG00000121552	OK	1
1229	CSTB_17311	17311	TCAGAAATAGGTCAGCTCATCATGCTTGGCTTTGTTGGTCTGGTAGTTAG	1476	CSTB	ENSG00000160213	OK	1
1230	CSTF1_22294	22294	GAGGCTTGATTTCATTGATGAGGCCATTGGCGATGCTGATGTAGCCGTCA	1477	CSTF1	ENSG00000101138	OK	1
1231	CSTF2_18242	18242	TGGTATTCACAGAAGCCATAACCCTTTGGCTTTCCTGTCTCTCTATCGTA	1478	CSTF2	ENSG00000101811	OK	1
1232	CSTF3_25576	25576	CATACTCAGCTGCCTGCTCCGTGGCTCCGTCTCCTGACATGGCCTCAGCT	1479	CSTF3	ENSG00000176102	OK	1
1233	NKX2-5_89148	89148	AGCGTAGGCCTCTGGCTTGAAGGCGGCCAGCATGCAGGAGGAGGGCGCCA	1482	NKX2-5	ENSG00000183072	OK	1
1234	CTAG1B_13687	13687	AGGCTGAGCCAAAAACACGGGCAGAAAGCACTGCGTGATCCACATCAACA	1485	CTAG1B	ENSG00000184033	OK	1
1235	CTBS_10855	10855	CTTCTGTCTATGTTCTTTGGAGACCAAGCTACATCAAAGGTTACCTGTGA	1486	CTBS	ENSG00000117151	OK	1
1236	CTBP1_1620	1620	CTACAACTGGTCACTGGCGTGGTCTCTATCCGCCTCGGGCTTGACGGTTT	1487	CTBP1	ENSG00000159692	OK	1
1237	CTBP1_18247	18247	CCGGGCTGTGTTCACCAGGAAGGCCCCTTGTCTCATCTGCTTGACGGTGA	1487	CTBP1	ENSG00000159692	OK	1
1238	CTBP2_22258	22258	CCAGGAACTCAGGGAGCACGGTCCTCTTGCCACCAGGACCCTGGAAGGTG	1488	CTBP2	ENSG00000175029	OK	1
1239	CTBP2_27072	27072	ATTAATTGTCAGCGGTCTTGAGTCTGGTTATGGAACCCTGTAGTAACAAG	1488	CTBP2	ENSG00000175029	OK	1
1240	CTF1_88099	88099	GGGCAGCAGCTGGCCCAGGTCGCCCTCGGTGCGGCTCAGCCACTCGCGGT	1489	CTF1	ENSG00000150281	OK	1
1241	CCN2_17007	17007	CACAGGTCTTGGAACAGGCGCTCCACTCTGTGGTCTGGACCAGGCAGTTG	1490	CCN2	ENSG00000118523	OK	1
1242	CTH_17043	17043	CTCTGTCATTCTTAAGAACTGATGCATGAGTCATGATTGCCGGAAGCTCA	1491	CTH	ENSG00000116761	OK	1
1243	CTLA4_25244	25244	ATGGAATCATCTAGGAAGGTCAACTCATTCCCCATCATGTAGGTTGCCGC	1493	CTLA4	ENSG00000163599	OK	1
1244	CTNNA1_27077	27077	ACGGCTGCTTCTACTTGCTCAGTAAAACGTGGCATGACTGTGTTGGAGAG	1495	CTNNA1	ENSG00000044115	OK	1
1245	CTNNA2_18947	18947	GCTGCAGATATTAAGCTGATGGCAATACAAGGCAATTCGTTGAAGGTAGG	1496	CTNNA2	ENSG00000066032	OK	1
1246	CTNNA2_27078	27078	TATCGTCCTAGAAGGAATCCATTGCTTTGAATTCACTTAAAGCCTGTACA	1496	CTNNA2	ENSG00000066032	OK	1
1247	CTNS_20119	20119	ATGGAGAAGACCCCGAGTCCAAACTTGGTTGGGTCTCCGAAGATCAGCGT	1497	CTNS	ENSG00000040531	OK	1
1248	CTNNB1_1633	1633	AAGAATTCCAGCTGCACAGGTGACCACATTTATATCATCTGAACCCAGAA	1499	CTNNB1	ENSG00000168036	OK	1
1249	CTNND1_27079	27079	CCAAAACCAACACATCCAACTCTTCCTCCAGAGATTCCTGCCCCTCGTCC	1500	CTNND1	ENSG00000198561	OK	1
1250	CTNND2_25594	25594	TGGACCTGGTCCTCGAAGAAGGACTCATCGTAATTTCTTGTGGAATTCTG	1501	CTNND2	ENSG00000169862	OK	1
1251	CTNND2_27080	27080	GAACAGTTAACATTTACTAGGCACCTATTGGCCTCAGCCACTTGCATCTA	1501	CTNND2	ENSG00000169862	OK	1
1252	CTPS1_16302	16302	CTGGTTTCATGGCTTAGTGGCAAGCAATACCCTGAGGTTCCCAGCACCAA	1503	CTPS1	ENSG00000171793	OK	1
1253	CTPS1_1637	1637	CCAACTCAGGGCAGTATAGAGATTTTGTCTCTGGTTTCATGGCTTAGTGG	1503	CTPS1	ENSG00000171793	OK	1
1254	CTRB1_91208	91208	TTCTGCACCCAAGGTATGAGCTTGGTGACACGGGCGTACACGCCAGGGCT	1504	CTRB1	ENSG00000168925	OK	1
1255	CTRL_16990	16990	AGGCGAGCTTCAGCAGCGTCACGTCATTGTTCATGGTGGTAGAGTTCCAG	1506	CTRL	ENSG00000141086	OK	1
1256	CTSB_23180	23180	CCATGATGTCCTTCTCGCTATTGGAGACGCTGTAGGAATTGTATCCGTAG	1508	CTSB	ENSG00000164733	OK	1
1257	CTSD_1642	1642	CCAGGATGCCATCGAACTTGGCTGCGATGAAGGTGATGCCTGGCTGCTTG	1509	CTSD	ENSG00000117984	OK	1
1258	CTSE_23727	23727	GCTCATGTAGACAGAAAACATCGGCAAGTCCACCAGGTTCTGAGCCATCA	1510	CTSE	ENSG00000196188	OK	1
1259	CTSG_1643	1643	CTGCTCAGCTGCAATAACATGATGTCATTCTGGATGGTCCGCTGATTATA	1511	CTSG	ENSG00000100448	OK	1
1260	CTSH_13373	13373	ACCAGTACCTCGAAGGTAGTTACTTTTGGTGGCTGAGCAATTCTGAGGCT	1512	CTSH	ENSG00000103811	OK	1
1261	CTSH_1644	1644	TTTGCGTCATAGACACGGGTGAGCTCATGGTGGAACTCCTCCTTGTCTGT	1512	CTSH	ENSG00000103811	OK	1
1262	CTSK_10977	10977	TCTGTACCCTCTGCATTTAGCTGCCTTGCCTGTTGGGTTGTACATACAAC	1513	CTSK	ENSG00000143387	OK	1
1263	CTSL_1645	1645	ACTGCCTTCATCAGGGCCTTCTCCTGCTTAGGGATGTCCACAAAGCCGGT	1514	CTSL	ENSG00000135047	OK	1
1264	CTSL_1647	1647	GACCGCGTCCTCTCTTCCAGTCCCTGTCCGGCCACAGCTGGGCCTGGCCG	1514	CTSL	ENSG00000135047	OK	1
1265	CTSV_25837	25837	TTCTCAGGTCTGTACTTACAGATTTCATCCACTGCTACATATGGATAGGA	1515	CTSV	ENSG00000136943	OK	1
1266	CTSO_11581	11581	AGAAACGGAATCTGCAATACCACAAACATTACTTCCCATTTTGACATGGG	1519	CTSO	ENSG00000256043	OK	1
1267	CTSS_25157	25157	CTGTTTTTCACAAGCCAGTATTCTTTCCCATTAAGATCACCATAGCCAAC	1520	CTSS	ENSG00000163131	OK	1
1268	CTSW_88348	88348	CTGTGAGGTCACTGAATGGAGTCACCCCAAACTCAGCTGTGCCCAAGTCC	1521	CTSW	ENSG00000172543	OK	1
1269	CTSZ_14144	14144	TCCTGGTATTCGGCATAGATGCCTCCGGTGTAGTTAGCCAGTCTTTCTGT	1522	CTSZ	ENSG00000101160	OK	1
1270	CUX1_13434	13434	ACCGTTGCGGTGGCATCGAGTTCTCTCTGCAGCTGCTGTAAATCAAAGCG	1523	CUX1	ENSG00000257923	OK	1
1271	CX3CR1_26402	26402	GTAAAATTGCTGCTCAGAACACTTCCATGCCTGCTCCTTTGTGATTCAGA	1524	CX3CR1	ENSG00000168329	OK	1
1272	CXADR_15307	15307	GTGGGAGAGTCGGACTCTGAGGAGTGCGTTCAAAGTCTTCACTTGGTACT	1525	CXADR	ENSG00000154639	OK	1
1273	TEX28_19305	19305	TCTTGAAGGTCTCCGTGATCTCCCATATTTCCTTGGCTCTCTCATAGGAT	1527	TEX28	ENSG00000278057	OK	1
1274	CYB5A_23723	23723	GCGATACATCAAGGCGACGGCCACTGCAGAGATGGCAGGGATCACCCAGT	1528	CYB5A	ENSG00000166347	OK	1
1275	CYB561_1683	1683	AGGTCAGCGTAGCCCTTCTTCCTGTGGTAGTCGAACACCGCCACCAAGCC	1534	CYB561	ENSG00000008283	OK	1
1276	CYBA_21021	21021	CCACTGCTCGCCACGCACAGCCGCCAGTAGGTAGATGCCGCTCGCAATGG	1535	CYBA	ENSG00000051523	OK	1
1277	CYBB_23808	23808	AAAGTGATTGGCCTGAGACTCATCCCAGCCAGTGAGGTAGATGTTGTAGC	1536	CYBB	ENSG00000165168	OK	1
1278	CYC1_27087	27087	TAGGCCACGAAGTCCATGCTGTGGCAGGAGGCGCACACCTGCTTATATAC	1537	CYC1	ENSG00000179091	OK	1
1279	CYLC1_22680	22680	CCAGTCCTTCCATCTTTGAATTTGCAGATGTGCCATCTGATTCATCAATT	1538	CYLC1	ENSG00000183035	OK	1
1280	CYLC2_19752	19752	ATTTCTGCTGCTTTAGAATCCACCTCGACAGTACGAGTTGGTTTGAGAGG	1539	CYLC2	ENSG00000155833	OK	1
1281	CYLD_17180	17180	CATGCACATATATGCATCACAAAGCAGTCTTCGTGCACAGCCTTGGATTC	1540	CYLD	ENSG00000083799	OK	1
1282	CYP1A1_10775	10775	CTCCAAAGAGGTCCAAGACGATGTTAATGATCTTCTCATCTGACAGCTGG	1543	CYP1A1	ENSG00000140465	OK	1
1283	CYP1A1_1698	1698	TAGTTCAAGCAGTGAGACTACCTCTGTGCCAGTATCCTGGGCTGTCTCTT	1543	CYP1A1	ENSG00000140465	OK	1
1284	CYP1A2_1699	1699	CCTCAGAATGGTGGTGTCTTCTTCAATTGATGGAGAAGCGCAGCCGCGCC	1544	CYP1A2	ENSG00000140505	OK	1
1285	CYP1A2_82402	82402	CACGCCCGGCGGCACGCTGAACTCCAGTTGCTGTAGCAGGATGGCCAGGA	1544	CYP1A2	ENSG00000140505	OK	1
1286	CYP1B1_17315	17315	AGTGCCTCAAGAACTTGTCCAGGATGAAGTTGCTGAAGTTGCGGTTGAGC	1545	CYP1B1	ENSG00000138061	OK	1
1287	CYP2A6_91045	91045	CCCTTGCTCTTCCTCTGCTGCCAAACAGACATCAAGACCATTACAGTCAG	1548	CYP2A6	ENSG00000255974	OK	1
1288	CYP2A7_91044	91044	CACATATGTGCTCTGTGTTCAGCTGGAGGTAGTTTCCAATGAAGGGCAGT	1549	CYP2A7	ENSG00000198077	OK	1
1289	CYP3A7_33787	33787	GTGCTAGTGATCACATCCATGCTGTAGGCCCCAAAGACGTGTTTCAAGGT	1551	CYP3A7	ENSG00000160870	OK	1
1290	CYP2A13_28366	28366	AAACCGTAGCGCAGGGTGGTGCTCACGGTCTCAGTGCCCGCAAAGAAGAG	1553	CYP2A13	ENSG00000197838	OK	1
1291	CYP2B6_14401	14401	TAGCGGAGAGTGGTGCTGGTGGTCTCAGTGCCAGCAAAGAAGAGCGAGAG	1555	CYP2B6	ENSG00000197408	OK	1
1292	CYP2B6_1710	1710	TCTCACTCCTGCACTCACTTGCAATGTGACCTCAGACAACTGGTGCCATG	1555	CYP2B6	ENSG00000197408	OK	1
1293	CYP2B7P_28166	28166	GGTGCCATGGGAGTTAGGGTGACGCTGAACCAGGAGTAGCAAGAGGCCTG	1556	CYP2B7P	ENSG00000256612	OK	1
1294	CYP2C19_1714	1714	GCACAGGAGCAGCCAGACCATCTGTGCTTCTTCAGACAGGAATGAAGCAC	1557	CYP2C19	ENSG00000165841	OK	1
1295	CYP2C19_22478	22478	CTGTGCTTCTTCAGACAGGAATGAAGCACAGCTGATAGAAGGGCGGGACA	1557	CYP2C19	ENSG00000165841	OK	1
1296	CYP2C8_15146	15146	TCGTGTAAGAGCAACATTTTTAAGCACTTTGTTGTGAGTTCCTGGGAAAC	1558	CYP2C8	ENSG00000138115	OK	1
1297	CYP2C9_12062	12062	GCCATCTGCTCTTCTTCAGACAGGAATGAAGCACAGCTGGTAGAAGGGCG	1559	CYP2C9	ENSG00000138109	OK	1
1298	CYP2C9_1720	1720	TCCTGCTGAGAAAGGCATGAAGTATTTACTTTTCTTAAAATTGCCACCTT	1559	CYP2C9	ENSG00000138109	OK	1
1299	CYP2C18_88963	88963	GATGTCAATATCCTTTGGGTCAACCTGAGATTTCAGGTTAAAGTTCTGCA	1562	CYP2C18	ENSG00000108242	OK	1
1300	CYP2D7_33567	33567	CAGCGTGGTCGAGGTGGTCACCATCCCGGCAAGGAACAGGTTACCCACCA	1564	CYP2D7	ENSG00000205702	OK	1
1301	CYP2D6_17313	17313	GGTCATCCTGTGCTCAGTTAGCAGCTCATCCAGCTGGGTCAGGAAAGCCT	1565	CYP2D6	ENSG00000100197	OK	1
1302	CYP2E1_1722	1722	TCGGCCACAGTCACGGTGATACCGTCCATTGTGTACAAGCGCTCTGCACT	1571	CYP2E1	ENSG00000130649	OK	1
1303	CYP2F1_91073	91073	TGAAGGCTGGACTCTTCTTGAAGGACTGATTGGCATCCAAAAAATGCTCG	1572	CYP2F1	ENSG00000197446	OK	1
1304	CYP2F1_91307	91307	CTGCAAAGCGCTGCACCTCGTGGATCACCGCGTCTGTGTAAGGCATGGCC	1572	CYP2F1	ENSG00000197446	OK	1
1305	CYP2J2_15148	15148	TTCTCCGAGGCATGCCCGCTTTCCTATTGAGAAAGGCATAAAGGCTTCCC	1573	CYP2J2	ENSG00000134716	OK	1
1306	CYP3A4_88797	88797	CAGACCCTCTCAAGTCTCATAGCAATTGGGAATAATCTGAGCGTTTCATT	1576	CYP3A4	ENSG00000160868	OK	1
1307	CYP3A4_90076	90076	AGGTTGGAGACAGCAATGATCGTAATCTCTTCCATTCTTCATCCTCAGCT	1576	CYP3A4	ENSG00000160868	OK	1
1308	CYP3A5_27090	27090	AGTAATCACATCCATGCTGTAGGCCCCAAAGATGTCTTTCAAGGTGACAG	1577	CYP3A5	ENSG00000106258	OK	1
1309	CYP3A5_28493	28493	CATGTTGTGACTGTAGGACAGCAGGAGGGAGCCACATGGTGACGGAATGG	1577	CYP3A5	ENSG00000106258	OK	1
1310	CYP4A11_89302	89302	GACACGAACTTTGCCTCCCCATAGCCAATGAGGACAGGCACTTGGGAATG	1579	CYP4A11	ENSG00000187048	OK	1
1311	CYP4B1_15139	15139	GAGTGTGTTCAGCGCCATGTGACCCACATCGCAGAAGATGTCAAAGGACT	1580	CYP4B1	ENSG00000142973	OK	1
1312	CYP7A1_89758	89758	ATCAGTTCTGAGATGCTTTCCCTCTTTTGGAGGTTCTCGTGCCTCAAGCT	1581	CYP7A1	ENSG00000167910	OK	1
1313	CYP8B1_13372	13372	GAGTAGACAAACCTTGGGAAAAGAAGGTCAAACTTGCGGAACTCCATGAA	1582	CYP8B1	ENSG00000180432	OK	1
1314	CYP11A1_11890	11890	TGTCCTCGAAGGACATCTTGCTGTCTCCCAGGAGTCTGTAGAGGATGCCA	1583	CYP11A1	ENSG00000140459	OK	1
1315	CYP11A1_1693	1693	CCAGCATATTGATGAGGAAGATGGTCATCTCTAGCTCAGCGATCCGCCGT	1583	CYP11A1	ENSG00000140459	OK	1
1316	CYP11B1_12735	12735	GTGTCCACGCTCCCTGCAGTGAGTTCCATAGAGTTGGCCTTGATGGCATC	1584	CYP11B1	ENSG00000160882	OK	1
1317	CYP11B2_18255	18255	GATGGCTTCTAGTGACAGTTCCGCCTTCAACAGGAGCTCCGCCACGATGC	1585	CYP11B2	ENSG00000179142	OK	1
1318	CYP17A1_17310	17310	CAGAGTCAGCGAAGGCGATACCCTTACGGTTGTTGGACGCGATGTCTAGA	1586	CYP17A1	ENSG00000148795	OK	1
1319	CYP19A1_25213	25213	GGTAAAGATCATTTCCAGCATGTTTTTAGTCTCATCTGGGTGCAAGGACA	1588	CYP19A1	ENSG00000137869	OK	1
1320	CYP21A2_16320	16320	CTGGATACATTTGTAATAGGCAGGCATTAAGTTGTCGTCCTTGATCTTGT	1589	CYP21A2	ENSG00000231852	OK	1
1321	CYP24A1_11891	11891	TGCTGACACAGGTGAAGTGTAAACCAGCAGTGAACCCTGTAGAATGCCTT	1591	CYP24A1	ENSG00000019186	OK	1
1322	CYP26A1_11892	11892	GTGAGGCAGCATGAATCGGTCAGGATTAAATTCTTCCTTGTTGGTGAAGA	1592	CYP26A1	ENSG00000095596	OK	1
1323	CYP27A1_11888	11888	AAGAAGTGCAGGTAGCCAGACACCTGGATGCCATCTGGCCCTGCTGCCTG	1593	CYP27A1	ENSG00000135929	OK	1
1324	CYP27A1_1707	1707	CCAGGACCACCTTGTACTTCTGGATCAGCCTTGCGAGGAGTAGCTGCATC	1593	CYP27A1	ENSG00000135929	OK	1
1325	CYP27B1_11889	11889	AGGATCTGGGCCAAAGCCATTTGCAATTCAAGCTCTGCCAGGCGTCTCCC	1594	CYP27B1	ENSG00000111012	OK	1
1326	CYP51A1_92318	92318	GCAGCATCCCAGCCGCCGCCGCCATTCACTCCGTCGGAAACACTGAAGGC	1595	CYP51A1	ENSG00000001630	OK	1
1327	CYP51A1_92319	92319	GGAGAAAATGTATGGAGGACTTTTCTGAAGAGGCGATCAATCCCTGAGAA	1595	CYP51A1	ENSG00000001630	OK	1
1328	CYP51A1_92320	92320	TGGCACATAGGCAAACTTTTCCCCTGATGCTGGGTTATCCTGATGTCCTG	1595	CYP51A1	ENSG00000001630	OK	1
1329	DAB1_12605	12605	CACAATGTACTGGTACACAGGATCTTCAACATCCTCTTCCAATATTGTCT	1600	DAB1	ENSG00000173406	OK	1
1330	DAB2_19751	19751	AAGGATATAGGTTGTGCCCATTTGCAATTCTAGTTCTTGGGACTAGCAAT	1601	DAB2	ENSG00000153071	OK	1
1331	DACH1_21321	21321	GTTTTAGCGTCTGTTCTGCTTGTTCACGCCGTTTCGTCTCAAACTCAAGT	1602	DACH1	ENSG00000276644	OK	1
1332	DAD1_1749	1749	GCCTTGGAAATCCGCTTTGTTCTGTGGGTTGATCTGTATTCTCAGGCAAA	1603	DAD1	ENSG00000129562	OK	1
1333	CD55_1141	1141	CATTCTATATTCCTCCCTTATCACCATCAACACCCCTGGTTCACCAGCAT	1604	CD55	ENSG00000196352	OK	1
1334	CD55_28297	28297	CTGGAGTGACCTAGAGGATGCACATCATCTTTTTTGAAGAAATGTGGGAT	1604	CD55	ENSG00000196352	OK	1
1335	DAG1_1750	1750	AACACTTGAATGTGAGATTGGCTCTCCATCTCACAGAGTCCAACGGCCAT	1605	DAG1	ENSG00000173402	OK	1
1336	DGKA_23732	23732	CCCAGAGGTTGGAGCCACCATGCATGCTAGGGATGTTTAGCACTGCGATG	1606	DGKA	ENSG00000065357	OK	1
1337	DGKB_19829	19829	GCCACACGTGCTGTCCATCATCCTTCACGTTATTTTCTAAGCCCAGGAGC	1607	DGKB	ENSG00000136267	OK	1
1338	DGKG_19754	19754	CACACAGCGTTCGTGGACAGTGTATTTACAGTAAGTGCAGCACAGGCCTT	1608	DGKG	ENSG00000058866	OK	1
1339	DGKQ_19753	19753	GCCTTGGGAGGAGTAGATGTGACTCACGGACACCACGGTGGCTTTGGTAG	1609	DGKQ	ENSG00000145214	OK	1
1340	DAO_23957	23957	ATTCTTGCATTCTTCAGTGTGGGCTCCAGTCTGCAGCAGCCTTCCCAAAT	1610	DAO	ENSG00000110887	OK	1
1341	DAP_33810	33810	CTGCACAATTCGCATTCCACCAGCTTTCACGGCGGGCGGGTGTCCAGCTT	1611	DAP	ENSG00000112977	OK	1
1342	DAPK1_1752	1752	TGTGTCAACCTTCTACCTGAGATGAGAGGGAATGATGAAGCATGACAGTG	1612	DAPK1	ENSG00000196730	OK	1
1343	DAPK1_28743	28743	CCATGGTGTTGGTCAGTGAGGTTTCCTTCAGAGTCTGTGCCCGGAAGAAG	1612	DAPK1	ENSG00000196730	OK	1
1344	DAPK3_19757	19757	AGGCTCTGGGCAATGGTCATTCTCCGCTTGGGATCTTTGACGAGCAGCCG	1613	DAPK3	ENSG00000167657	OK	1
1345	DARS_19756	19756	CTCTGTTAGCAGTTGAGGATCATGTATTCTTTGAGCTCCTGACAATATTT	1615	DARS	ENSG00000115866	OK	1
1346	DAXX_1756	1756	TCTTCTCATGCACTGACCTTTGCCTTTCCACATAGCTGTTTCCTAATGGC	1616	DAXX	ENSG00000204209	OK	1
1347	DAZ1_33746	33746	TTATATCCCATTGCTACCATTCCACGGCTTGGCCTTTGAACTGCTCATAC	1617	DAZ1	ENSG00000188120	OK	1
1348	DAZL_22856	22856	CCAGGAGGGAACCACTTCCTAAGGAAGCTCCGGCCCTCGAAGTTTAAGAA	1618	DAZL	ENSG00000092345	OK	1
1349	DAZL_27093	27093	TGCTCTGCTCATACAGCTACTTTCATTCTTTATATCACCAGTTCTAGGAG	1618	DAZL	ENSG00000092345	OK	1
1350	BRINP1_20500	20500	AGAGGAGCATCACTGACGAAGAGGAATAGAACTGGCCGCCCTGTGTGTAG	1620	BRINP1	ENSG00000078725	OK	1
1351	DBH_1758	1758	GACGGCTGAGGACTTGTTGCAGTGCATGGAGATGGGCGCGAAGCTGTACA	1621	DBH	ENSG00000123454	OK	1
1352	DBI_92888	92888	AGTGGCCATAGATGAACAGCATCTCCTCATCCGATGGCTTGGTCTTAAGG	1622	DBI	ENSG00000155368	OK	1
1353	DBN1_88006	88006	CAGCTTGGGAGTCCTTGACACTGCAGAAGCCGTACATCACCTTCTGGTTC	1627	DBN1	ENSG00000113758	OK	1
1354	DBN1_90006	90006	GCAGAGGCCGATGCGACTCTTTCCTGCTGCTTGAAGAACTCCCTTGGGTT	1627	DBN1	ENSG00000113758	OK	1
1355	DBP_13048	13048	CGGGACCGCTTGGCTGCCTCGTTGTTCTTGTACCGCCGGCTCCAGTATTT	1628	DBP	ENSG00000105516	OK	1
1356	DBT_23720	23720	TGGTGCTGAGCTGACCCACAGAGCCCAATTTCTGGAGGCGGTTCAGTTCA	1629	DBT	ENSG00000137992	OK	1
1357	DCC_25243	25243	ACCACTACCAGCACTGTGATGACACCAACGGTGACCACAATGATCACAAG	1630	DCC	ENSG00000187323	OK	1
1358	ECI1_22689	22689	CCTGTGGCAGCCCAATCGTTAGCCTTTTTCTTCTTTGAGCCTCTCTAAGT	1632	ECI1	ENSG00000167969	OK	1
1359	DCK_1776	1776	ATTGGTTATTCATCCAGTCATGCCAGTCTTGATAAATTGTCCACTCTGTC	1633	DCK	ENSG00000156136	OK	1
1360	DCN_1779	1779	AAGGTAGACAACCTGGATGTACTTATGCTCTGCCAGCCCACCAGGTACTC	1634	DCN	ENSG00000011465	OK	1
1361	DCN_27098	27098	TCCCAGAAGCCTCATCTTCTAGCATAAAGTCAAATAAGCCTCTCTGTTGA	1634	DCN	ENSG00000011465	OK	1
1362	DCN_27099	27099	AGAAGTCACTTGATCCAACTACAGAGATATTGTTGTTATGAAGGTAGACA	1634	DCN	ENSG00000011465	OK	1
1363	DCTD_1785	1785	CAATCTTGCTGCACTTCGGTATGAATTTCCGGAATGTCACCCCGGCCATA	1635	DCTD	ENSG00000129187	OK	1
1364	ACE_26793	26793	AGGTCCTCCAAGTTCACGGTGGTGCACTGCTTGATCCGGAAGTCCTTGCC	1636	ACE	ENSG00000159640	OK	1
1365	ACE_26794	26794	CTGAGGCTCCACCACTCCTGGTTATAGTTCTCCTTGGTGATGCTTCCATC	1636	ACE	ENSG00000159640	OK	1
1366	ACE_61	61	CCTGGCCATTTGTGGAGCAGGGAAAGGCTCCACTGCCAGTGGAAATGTGA	1636	ACE	ENSG00000159640	OK	1
1367	DCT_22118	22118	GAGATCTAAGGCGCCCAAGAACTGCTCTCTTTCCTGAGGACTCAAGGAAT	1638	DCT	ENSG00000080166	OK	1
1368	DCTN1_1786	1786	TCCAGCAGCTGGCTGGTCTTACGATACAGCGCTCCAGCTGGTAACTCACT	1639	DCTN1	ENSG00000204843	OK	1
1369	DCTN1_21891	21891	GGCTTGGGTCGCCGAGTTGTGGTCTTTCGGGCTGTCGGTGCCTTCTTAGG	1639	DCTN1	ENSG00000204843	OK	1
1370	DCX_1796	1796	ACAGTTCACAGCACCTTACACACATGGCAAACTTCTCTAGACAACCTTGA	1641	DCX	ENSG00000077279	OK	1
1371	DCX_25114	25114	CCATCAATGGTGTAAATGTAACGCACTCCCTGAGGCAGGTTGATGTTGTC	1641	DCX	ENSG00000077279	OK	1
1372	DDB1_88095	88095	AATGATGTCAATGCTCTCGCCACTCTGTTTATACTCCAGGATGCAGGCAT	1642	DDB1	ENSG00000167986	OK	1
1373	DDB1_90028	90028	GTGTGTTGGTCAATGATAAGTAGGTTGTGCACCTCCACCTCTTCTCCAAA	1642	DDB1	ENSG00000167986	OK	1
1374	DDB2_1798	1798	CTCACTTCCGTGTCCTGGCTTCCTCCTGGCTCCAGATGAGAATGTGGTAA	1643	DDB2	ENSG00000134574	OK	1
1375	DDC_18548	18548	TTCACTCCACCAATTAACCCAGCTCTTTCCACTGAGGAGTGTGCCTGATC	1644	DDC	ENSG00000132437	OK	1
1376	DDC_27100	27100	GCAGCTGGCTTCACTCCTACTCCCTCTCTGCTCGCAGCACGTCGGCCGCC	1644	DDC	ENSG00000132437	OK	1
1377	AKR1C1_199	199	GCCAATGGGCTTTGCTGTAGCTTGCTGAAATCACCAAGCAGGAGAGATTT	1645	AKR1C1	ENSG00000187134	OK	1
1378	AKR1C2_28246	28246	CCAGTCCAACCTGCTCCTCATTATTGTAAACATGTGCAGAATCAATATGG	1646	AKR1C2	ENSG00000151632	OK	1
1379	GADD45A_2569	2569	TAAGTTGACTTAAGGCAGGATCCTTCCATTGAGATGAATGTGGATTCGTC	1647	GADD45A	ENSG00000116717	OK	1
1380	DDIT3_16736	16736	TCATCTGAAGACAGGACCTCTTGCAGGTCCTCATACCAGGCTTCCAGCTC	1649	DDIT3	ENSG00000175197	OK	1
1381	DDIT3_1800	1800	ATTTCCTGCTTGAGCCGTTCATTCTCTTCAGCTAGCTGTGCCACTTTCCT	1649	DDIT3	ENSG00000175197	OK	1
1382	DDOST_12406	12406	AAGAGGTGGAAGAGCCCGTCAGGATGTCCAGCACCAAAGGGTTATCAGGA	1650	DDOST	ENSG00000244038	OK	1
1383	DDT_13045	13045	CGGTTGTCCTCGGCGGTGCCCACTACGCCGATGGAGGAGATGGACAGCTG	1652	DDT	ENSG00000099977	OK	1
1384	DDX1_14409	14409	ACCTTGAGAAAGAAGCCCATCAGCTTCATCCAGGACCAGGAATCTAACTT	1653	DDX1	ENSG00000079785	OK	1
1385	DDX3X_13046	13046	CTAAATCTGCTACTCTTAGAACGTCCACGACTGCTACCCTTGTAGTGGTG	1654	DDX3X	ENSG00000215301	OK	1
1386	DDX3X_1816	1816	CGGCCACGGATCTAATATACCCGCTGGAAAGCCGGCTACGTCAGCACGTA	1654	DDX3X	ENSG00000215301	OK	1
1387	DDX5_10544	10544	AGCAGGCTAGAGTAACCTCTGTCATAATTTTCCCTGTCTCTAAAGGTATT	1655	DDX5	ENSG00000108654	OK	1
1388	DDX6_13374	13374	GCTTTGTGCTGAGTTGTCGTTTGAACCAAGCATGATGTTATCAAGCACAA	1656	DDX6	ENSG00000110367	OK	1
1389	DMXL1_14071	14071	TACCCAAGTGTAGACCTGTGTGGCCAGAATTCCAGAAACATCCAGTTCTT	1657	DMXL1	ENSG00000172869	OK	1
1390	DHX8_87371	87371	GAAGGATGGATATAGACCACCTGCTGGTCGATCAGTGTCCGGTAACCCTC	1659	DHX8	ENSG00000067596	OK	1
1391	DHX8_89990	89990	GTCGTTGATCCCCAAGTGATTGTCCAGCTCAGTGCAAACCTTTGACACCA	1659	DHX8	ENSG00000067596	OK	1
1392	DHX9_13047	13047	ATGGCTGCCCGGAGACCAGTGATACAGGCAGCAGCTTCATGAGATATTTG	1660	DHX9	ENSG00000135829	OK	1
1393	DDX10_93091	93091	GAGAACCTCAAAGGTCTGATAGGCCAGTTCTCTCGTAGGTGATATTATGA	1662	DDX10	ENSG00000178105	OK	1
1394	DDX11_13416	13416	TAAGCTGCACAGAACCTAGGCTTTTCACGTCTTCATTTACACAAAGGTTC	1663	DDX11	ENSG00000013573	OK	1
1395	DHX15_13052	13052	TGTAGACCTTCTGTTTCGCAAATCCAGGATCAATCACAAACACCACACCA	1665	DHX15	ENSG00000109606	OK	1
1396	DECR1_91221	91221	AGAGTTGTCATTCCTTTACCAAGGCCAGTACCTCCCCCAGTAATGAATGC	1666	DECR1	ENSG00000104325	OK	1
1397	DEFA1_33631	33631	ATAGCGACGTTCTCCTGCAATGCACGCTGGTATTCTGCAATAGCAGGCCA	1667	DEFA1	ENSG00000206047	OK	1
1398	DEFA3_34006	34006	TTGAGCCTGGATGCTTTGGAGCCAAGCTTTCGTCCCATGCAAGGGAAACA	1668	DEFA3	ENSG00000239839	OK	1
1399	DEFA4_28365	28365	AGAATACTAATCTGCAAGAGCAGACCATGCCCCTTGTTGAGCCTGAAACC	1669	DEFA4	ENSG00000164821	OK	1
1400	DEFA5_21062	21062	TCTGTAGAGGCGGCCACTGATTTCACACACCCCGGAGAGGGACTCACGGG	1670	DEFA5	ENSG00000164816	OK	1
1401	DEFA6_28590	28590	TCATAAGCTTTTGCCTGCAGTGGATCATCCTCAGCTTGGAGTGGCTCAGC	1671	DEFA6	ENSG00000164822	OK	1
1402	DEFB1_25246	25246	TGTGAGAAAGTTACCACCTGAGGCCATCTCAGACAAAAGTAAGCAGAGAG	1672	DEFB1	ENSG00000164825	OK	1
1403	DEFB4A_1838	1838	GGTGCCAATTTGTTTATACCTTCTAGGGCAAAAGACTGGATGACATATGG	1673	DEFB4A	ENSG00000171711	OK	1
1404	DES_1849	1849	CATCCAGCACAAGAGCCAGGCTCACTCACTGCCAACAGCCAAGGCTCACA	1674	DES	ENSG00000175084	OK	1
1405	CFD_17475	17475	GAGTGCGCGCCCAGGAGAACCTGCACCTTCCCGTCGGCCGCGTCCTCCAG	1675	CFD	ENSG00000197766	OK	1
1406	DFFA_1850	1850	TATGTGGGATCCTGTCTGGCTCGCTTAGGATTCTGCAGGTCACCAGGTGG	1676	DFFA	ENSG00000160049	OK	1
1407	DFFB_1853	1853	CCACTTCTCTTCCATCTTGTTCCTTAATTGCTTCCACCAGTGTAGGAATG	1677	DFFB	ENSG00000169598	OK	1
1408	TIMM8A_18175	18175	CTGGTGCACCAGCTGCTGGAAGCGCTGCTTTTGAGTCTCTACCTCGATGA	1678	TIMM8A	ENSG00000126953	OK	1
1409	GSDME_15238	15238	ATCATGAATGTTCTCTGCCTAAAGCACAGAGTCCATTCAGGGTTATACAA	1687	GSDME	ENSG00000105928	OK	1
1410	COCH_21883	21883	GACCATCTAGAAAGCATTTGAGACTGGATGCCATTGGCATCTACTGAGGA	1690	COCH	ENSG00000100473	OK	1
1411	DGUOK_22850	22850	GTCTTGTGAATAAGCCAGGCTTCGTGTTGGCCATGCAGCTGCTCTAGATA	1716	DGUOK	ENSG00000114956	OK	1
1412	DGUOK_27109	27109	CCAACACCAGCACTGGAATGTTCATCAGAGCCTCAAAGTGGAGCCTGTCA	1716	DGUOK	ENSG00000114956	OK	1
1413	DHCR7_89838	89838	GAAGGTGACCCACAAGGTATAGAGCTGGGCGGCTTTCCTCGTTATAGGTG	1717	DHCR7	ENSG00000172893	OK	1
1414	DHCR7_90281	90281	CACCCGAAGTGGTCATGGCAGATGTCAATGGTCTTCAGGTACCAGGTTTC	1717	DHCR7	ENSG00000172893	OK	1
1415	DHCR24_11979	11979	GAAGCCATGCACGCTGCGGACAAACTTCTCCAGCTGCCTCATGCAGGACC	1718	DHCR24	ENSG00000116133	OK	1
1416	DHFR_93237	93237	CACCTGGTCCTAGCTACTTGGGAGCCTGAGGCAGGAGAATCGCTTGAATC	1719	DHFR	ENSG00000228716	OK	1
1417	DHFR_93238	93238	CGTGCATGCCAGCAGCTTCTTACTGCAAACACCTGAGACTTGCTATAGAG	1719	DHFR	ENSG00000228716	OK	1
1418	DHODH_19266	19266	CCCAACTCTTTGACCACACTGGCAATGTCCTCCTTATCCTGGCTGGTGAG	1723	DHODH	ENSG00000102967	OK	1
1419	DHPS_90725	90725	GCGAATGGTCTCACGGATGCCTGAACTGATGAGGTTGGATGTATATCCCA	1725	DHPS	ENSG00000095059	OK	1
1420	DHPS_91326	91326	TCCCGTTCTCCCGGAGCTCCTTCCCCCTGAGGCTAAACTCGCCCAAGTAT	1725	DHPS	ENSG00000095059	OK	1
1421	DHPS_91625	91625	CAGGACCAGGCCCGGGTTCTTGTAGGAATGGAAGAAGATCATGTCGCCCA	1725	DHPS	ENSG00000095059	OK	1
1422	DHPS_91722	91722	CCCCAGGAGACAGCCTCGTCTGGTCGGGCACCTGAGTCAGAGCCATCAAA	1725	DHPS	ENSG00000095059	OK	1
1423	CYB5R3_23807	23807	CGCAGCAGGATGTCCTTCTCGGTCTGGTTGGCAAAGAGCAGGTGGCACAC	1727	CYB5R3	ENSG00000100243	OK	1
1424	NQO1_26473	26473	AATATTCTCCAGGCGTTTCTTCCATCCTTCCAGGATTTGAATTCGGGCGT	1728	NQO1	ENSG00000181019	OK	1
1425	NQO1_4668	4668	GGTTCTAAGACTTGGAAGCCACAGAAATGCAGAATGCCACTCTGAATTGG	1728	NQO1	ENSG00000181019	OK	1
1426	DIAPH1_25245	25245	TGAGGTTCTGGATCATAGACTCAGTCAGAACAGCCTCATTCACCTCCAGG	1729	DIAPH1	ENSG00000131504	OK	1
1427	DIAPH2_89331	89331	CAGGCAAGAGTTACTGCTATGATGCTTGGTTTGATGTTGTTTATGTGTTC	1730	DIAPH2	ENSG00000147202	OK	1
1428	SEPTIN1_22117	22117	GTGCGTCACCTCTTTCAGGTCCTGCAGGTGTGTCTGCACCAGCATCCGTC	1731	SEPTIN1	ENSG00000180096	OK	1
1429	DIO1_18546	18546	CGCTTGACTCTGTCTGGAAACAATATCAGAAGCACTTTACCCACGACCAC	1733	DIO1	ENSG00000211452	OK	1
1430	DIO2_21979	21979	CATTTTCTGCAACTGAGAAGCACATATGTGTAGCATATGCACGCGTGCAT	1734	DIO2	ENSG00000211448	OK	1
1431	DIO3_88989	88989	CCGCCCTGGTACATAATAGTGCCACTCTGGATGACATAGAGACGCTCGAA	1735	DIO3	ENSG00000197406	OK	1
1432	DKC1_1871	1871	CAGGAACAAGTAGTCAGATGGATTTAGGTGAGCACTGTACACAAGCTTTG	1736	DKC1	ENSG00000130826	OK	1
1433	DKC1_19268	19268	GACCGCTGTGGTCATTAATGCAATAGCCATGCAGATTGCTTCTCCTTTGG	1736	DKC1	ENSG00000130826	OK	1
1434	DLAT_1875	1875	GTGCAATAACCCGACGAATGTTGCTGATTGGGATATCTGTGAAGACACCT	1737	DLAT	ENSG00000150768	OK	1
1435	DLD_1877	1877	CAACTGAGAAGAGATTTCAGCTGCTGCCACCTACAAACAAGACAGAGTGT	1738	DLD	ENSG00000091140	OK	1
1436	DLG1_88007	88007	CCGTTCTATGGAACTTCTGAGCTGTCTGTCTTCAGTTTGGCTTAGTTTTG	1739	DLG1	ENSG00000075711	OK	1
1437	DLG1_89987	89987	TTTGGTAATGAAAATACTTGAGTCATCTCCAATGTGTGGGTTGTCCGTAC	1739	DLG1	ENSG00000075711	OK	1
1438	DLG2_12612	12612	GAAGCAGGCTTATCACATAGTTTGTTCACAGTGCTGTAAACAGGTTCCGG	1740	DLG2	ENSG00000150672	OK	1
1439	DLG2_27116	27116	AGTGTAAGCTGTGCAGTGTCTCTGTAAACTCCAGCCTAGGCAAGGAGTAT	1740	DLG2	ENSG00000150672	OK	1
1440	DLG3_14834	14834	AGGCATTAATGACATGCAGAATGTCACCATAAGAGAAGCTGAGCCCCTGG	1741	DLG3	ENSG00000082458	OK	1
1441	DLG4_1880	1880	GAGGTCCTCGATGACACGCTTCACCTTGTGGTAGATCTCCTCAAAGCTGT	1742	DLG4	ENSG00000132535	OK	1
1442	DLG4_19264	19264	GCCCAGGCTGCTGTTCATGAGCTGTTCCCGAAGGTCGTGGATCTTGGCCT	1742	DLG4	ENSG00000132535	OK	1
1443	DLST_16762	16762	CTTGCATACAGCTGTAGTTCTGAAAAAGCGAACACTGAAGACACTGTTGT	1743	DLST	ENSG00000119689	OK	1
1444	DLX1_24213	24213	AGGGCCCGACCGTTGGCCAACGCACTACCCTCCAGAGCCGCCCCACCCTG	1745	DLX1	ENSG00000144355	OK	1
1445	DLX2_33465	33465	TGTAGCCCAGGTCATAGCTGCTCTTGGCGGAGTAAGGGACGTTGTTGAGG	1746	DLX2	ENSG00000115844	OK	1
1446	DLX3_26308	26308	GGCTTTCGGACCTTCTTGGGCTTCCCATTCACCATGCGCACCTCTGCTTC	1747	DLX3	ENSG00000064195	OK	1
1447	DLX4_17266	17266	CCCAGCCAGCAGCCCCCACACTTAAGATCCCGGAGAAAGTGTCTCTCTGA	1748	DLX4	ENSG00000108813	OK	1
1448	DLX4_27119	27119	ATTCACATCATCTGAGGCGAAGCCAGGACATCTGAGGAGTGATGCTGATA	1748	DLX4	ENSG00000108813	OK	1
1449	DLX5_18350	18350	AGACTCGGGCAAAGTTGGCGATTCCTGAGACGGATGGTGCATAGCTGCGG	1749	DLX5	ENSG00000105880	OK	1
1450	DLX6_11275	11275	TTGTGTCAGTCCTAAGGAAGCTGCCAGTTCGGCTCTCTCTGGAAGGGCCA	1750	DLX6	ENSG00000006377	OK	1
1451	DMBT1_10806	10806	ATGTACATGGTGTCGACCCAGGTGTTCTGAAGCATTCTGCAGCTGACGTG	1755	DMBT1	ENSG00000187908	OK	1
1452	DMD_15132	15132	GTCCAAGGCATCACATGCAGCTGACAGGCTCAAGAGATCCAAGCAAAGGG	1756	DMD	ENSG00000198947	OK	1
1453	SARDH_87481	87481	TGAATCCCCTCGATGCGCTCGGTGACGACATAGGCATGGTGCATGGCCAC	1757	SARDH	ENSG00000123453	OK	1
1454	SARDH_90119	90119	TGCATCCAGCCCCACCAGGTAGAACTTCCCGAAGTAGGACATGTCAAACA	1757	SARDH	ENSG00000123453	OK	1
1455	DMP1_17464	17464	GTCTTGAGAGTCACTGTCGTCTTCCTCAGAATGGCTTTCCTCGCTCTGAC	1758	DMP1	ENSG00000152592	OK	1
1456	DNM1_1924	1924	ACCAACGGTCACACCTGAATGTATCAGCTCACCACTACAACAGATTAAGT	1759	DNM1	ENSG00000106976	OK	1
1457	DMPK_90475	90475	TCTGCCTGCAGCAACTCCATCCGCTCCTGCAACTGCCGGACGTGTGCCTC	1760	DMPK	ENSG00000104936	OK	1
1458	DMPK_91464	91464	TGAACGCCCCGCGTCCGATCACCTTCAGAATCTCGAAGTCGTCCCTCTGC	1760	DMPK	ENSG00000104936	OK	1
1459	DMRT1_28948	28948	GAGTGACTGTGAAGCTGCTGGGCTCCGACGCAGGCTCACATTCAAGCACT	1761	DMRT1	ENSG00000137090	OK	1
1460	DMWD_20157	20157	GTCAATGGACCGTTGGCTCCCACGACGACAGCAGCCTGGGTAGAAATAGA	1762	DMWD	ENSG00000185800	OK	1
1461	DNA2_16614	16614	GGATAGCTGGATGAACCTTCTGAATCTGACCCAAACGCAAAAATCCTATT	1763	DNA2	ENSG00000138346	OK	1
1462	DNAH5_33480	33480	GCAGAAATGTCGTCCTTCATCCATTTGGTGACTTCATTGCAAAGCACCAT	1767	DNAH5	ENSG00000039139	OK	1
1463	DNAH6_88864	88864	CGCAAATGGTCTAAACAGGGCTTTCAAATTATCTGGCAATTCAGTTCTCC	1768	DNAH6	ENSG00000115423	OK	1
1464	DNAH8_17771	17771	GCAAAGCAATTAAGTAGACGTTTGTCAAAGTCATCTGTCACTCTGCCTCC	1769	DNAH8	ENSG00000124721	OK	1
1465	DNAH9_90736	90736	CTCTGTACATGGCTTTGAAAGCTGGAAAGTAGCTACTCTGAAGCTTGTCC	1770	DNAH9	ENSG00000007174	OK	1
1466	DNAH9_91412	91412	AGGCAGTTCTCGTGAATGTTCTCTTTGTTGAAGTTTATTAGCGAGTCCAG	1770	DNAH9	ENSG00000007174	OK	1
1467	DNAH9_91634	91634	CAGGTTGAAAGTCCACACGTAGGTGGGTCCCCGCTGACTAGTCTTGTACA	1770	DNAH9	ENSG00000007174	OK	1
1468	DNASE1_91077	91077	GAAGAACCTGACAATGGCTGGCTCTCGGTTGAAGGTGTCGTTCCCGCAGG	1773	DNASE1	ENSG00000213918	OK	1
1469	DNASE1_91311	91311	TCATAGGCACAGTGCGTGGGTGTAGCTGTGGTGTCAGCGCTGTCGGGGAT	1773	DNASE1	ENSG00000213918	OK	1
1470	DNASE1_91677	91677	TGATTGAGGTTGTCCAGCAGCTTCCCCACGGCAGTCAGGTGGCTGTCTCT	1773	DNASE1	ENSG00000213918	OK	1
1471	DNASE1L1_24443	24443	AGCTCCAGCTTGTCCAGGCGCTTTTTGGTCAGTGAAGCGCAGTCAGCATT	1774	DNASE1L1	ENSG00000013563	OK	1
1472	DNASE1L2_12570	12570	AGGCGCAGTCTGAGTTGCCCACCGTGGTGTCGGCGCTGTCAGGGATGAGC	1775	DNASE1L2	ENSG00000167968	OK	1
1473	DNASE1L3_20161	20161	CTCTAAGCACAATCCTGTCATATGCACAGTTGGTGCTCTTCTTCACCGTG	1776	DNASE1L3	ENSG00000163687	OK	1
1474	DNASE2_24154	24154	CCGTAGGTACAGGCGCTATGAGGCCAGCTGTATGCAGCAGAGGAGGCCGG	1777	DNASE2	ENSG00000105612	OK	1
1475	DYNC1H1_12568	12568	CTGGCGAACGTCCTGAAGCAGCTTTGCGCCCATCTTCACTTCTCTCTCAA	1778	DYNC1H1	ENSG00000197102	OK	1
1476	DYNC1I1_24570	24570	AATACCTGCTTTGCTTCCATGACGACAAGCCGTGTAGACTGTACCTTCCT	1780	DYNC1I1	ENSG00000158560	OK	1
1477	DYNC1I2_12567	12567	GGAACAGCAATCTGCTCTCCCACATCGTATATAACAATCTGTCCTTCAGA	1781	DYNC1I2	ENSG00000077380	OK	1
1478	DYNC1LI2_17070	17070	CTGATGTGTAAATCAAGGCAGCTCCATACTGAAGGCAGAACCTCCGCAGG	1783	DYNC1LI2	ENSG00000135720	OK	1
1479	DNM2_91122	91122	TGTACTCCTCCACCTCCTTCTCCAGGGACAGCAGCTGGCTCTGTAGTTTG	1785	DNM2	ENSG00000079805	OK	1
1480	DNM2_91504	91504	GAGCAACTTGTTCTCCAAGACGTCCCTGGCGTCGGTGCCCTCGTCCATCA	1785	DNM2	ENSG00000079805	OK	1
1481	DNM2_91616	91616	TGGACACAGTGCTGGTGCTGATGTCACCGATGATGTTGAGCGCCTCCTTG	1785	DNM2	ENSG00000079805	OK	1
1482	DNMT1_1928	1928	TTTGGCCAACATACAAAGCTTGATCTCCAAGCCAATGGCTTTGGCCAGGG	1786	DNMT1	ENSG00000130816	OK	1
1483	DNMT1_28309	28309	AGGTGCACTGATAGCCCATGCGGACCAGGCAGCGGAGGGTGAGCTTCAGG	1786	DNMT1	ENSG00000130816	OK	1
1484	TRDMT1_18586	18586	TAGCGACAGTGTTGACATCAATGGCAGCCACCACTTGTGCAGGTATACAG	1787	TRDMT1	ENSG00000107614	OK	1
1485	DNMT3A_1932	1932	CCTCCCAGGCCGCCCCACCTTCCGTGCCGTGGTGCTGGGCTCTTGGCGCT	1788	DNMT3A	ENSG00000119772	OK	1
1486	DNMT3A_27133	27133	ATCCCACCACAAGGAGCCCTCGAATTGGCTAAAGTGAGAAACTGGGCCTG	1788	DNMT3A	ENSG00000119772	OK	1
1487	DNMT3B_33530	33530	CACTGGATTACACTCCAGGAACCGTGAGATGTCCCTCTTGTCGCCAACCT	1789	DNMT3B	ENSG00000088305	OK	1
1488	DNTT_13914	13914	ACGAAAGCATCCGGAAGAAATGCCCAGACAGCCTCTTTAACCAGCACACT	1791	DNTT	ENSG00000107447	OK	1
1489	DOCK1_16760	16760	GCCGTACTCTTTCTCCACCTTTTCCTTCAGCTGTTTGAAACAGGCCTCCA	1793	DOCK1	ENSG00000150760	OK	1
1490	DOCK2_20159	20159	CAGCCCTAGTCAGCAGCAGCTCACAGGTCCGTGGACAGCGAGTCTGGGAT	1794	DOCK2	ENSG00000134516	OK	1
1491	DOCK3_20160	20160	TTCTTGTGCAGTGCAGAGGACAGGTACTGGACAGTAGTGACTATAATATT	1795	DOCK3	ENSG00000088538	OK	1
1492	DOK1_16759	16759	CCGGCCTCGAAAGAGAACATGACCTTGTCCCGGCCATAGCGACGCAACAG	1796	DOK1	ENSG00000115325	OK	1
1493	DXO_1939	1939	ACTGAGCCCACCATTTCAGGAGCTTGTGTCTGTAGAAACTCCTCCATTGG	1797	DXO	ENSG00000204348	OK	1
1494	DPAGT1_16758	16758	AAGCAGAAATGACTAGTGACTGGCCAGCCTCTAGGCCGTTAATTCCTGCT	1798	DPAGT1	ENSG00000172269	OK	1
1495	DPEP1_14753	14753	TGGAACACCATCAAAGTCCCCACCAAAACCCACGGCTCTGGCTCCTGCCA	1800	DPEP1	ENSG00000015413	OK	1
1496	DPH1_33884	33884	AAGCTGAACCTGTGGCCTACTGGTTTTCCCAGCTGTGTTCCCAGTCACTT	1801	DPH1	ENSG00000108963	OK	1
1497	DPH2_90831	90831	GACAAATCCAGCGACTCGCTCCAGCTCGTACACTCCGTCCAGGTCCGGAA	1802	DPH2	ENSG00000132768	OK	1
1498	DPH2_91556	91556	CTTCCCTCATCCTCATAGGCGATGGCAATCCCTCGTCTTCCACTCACAGC	1802	DPH2	ENSG00000132768	OK	1
1499	DPH2_91691	91691	CTTAGAGCCCCCTACATAGAAGGCACCATACTCTTCTAGACGCCTCCCTG	1802	DPH2	ENSG00000132768	OK	1
1500	DPP4_24232	24232	GGCGCCACGGCTATTCCACACTTGAACACGCCACTTCCCGATCCCAGGAC	1803	DPP4	ENSG00000197635	OK	1
1501	DPP6_16092	16092	CTGGCAATGCTGTGCTGTATCCATTGACTGCCGAGACATAGTCACGCAGG	1804	DPP6	ENSG00000130226	OK	1
1502	DPP6_27138	27138	GACTGTCAGCAGTTTGTCCTGGATCCTGAAGCATTCCACGAAGAAGTTGA	1804	DPP6	ENSG00000130226	OK	1
1503	DPT_26697	26697	TGCAAATTCACAGTCGTATTCAGTCATCCGGCACATTATGAACTTCCACT	1805	DPT	ENSG00000143196	OK	1
1504	DPYD_11739	11739	GCCAGGATCAAAGTCTCAGTAGCAAATTGCTGCAATCCACCAATATTAAT	1806	DPYD	ENSG00000188641	OK	1
1505	DPYS_89710	89710	ATTAAGTCTCCATTTTCCGCATGGACCTGGGCAATTGCTCCAATTTCCTT	1807	DPYS	ENSG00000147647	OK	1
1506	DPYS_90049	90049	TCGAGGAATAAACTTCCCATCTCCTGCCGTGACACTGAACACTCCGGCTT	1807	DPYS	ENSG00000147647	OK	1
1507	DPYSL2_11688	11688	CTGTCGGCCCATTCCCTCCACTGGTCAAAGGCAGCGAGCAGGCTTGTCCC	1808	DPYSL2	ENSG00000092964	OK	1
1508	DPYSL3_25844	25844	ACAGCAACTCTTCCCATCAGCCCACTCTCTCCATTTCTCATAGGCCTCAG	1809	DPYSL3	ENSG00000113657	OK	1
1509	DR1_26644	26644	TCCCGCCTGATTAGATGCACTGGCTGAGGCAGCAGCAAGCTGGGCTTGTT	1810	DR1	ENSG00000117505	OK	1
1510	SLC26A3_24332	24332	TGGTTAGCAGTTGAAATGCCACACTAGCTGCCAGGCCTAACCCGAGTCCC	1811	SLC26A3	ENSG00000091138	OK	1
1511	DRD1_18551	18551	TAAACCAGATTGCACTCCTTGGAGATGGAGCCTCGTGGCTCATGATGGCT	1812	DRD1	ENSG00000184845	OK	1
1512	DRD1_1958	1958	TTGGGATGAGCATGTGTGGCAGGATTCATCTGCGAGTTCAGGTTGGGTGC	1812	DRD1	ENSG00000184845	OK	1
1513	DRD2_19254	19254	ATCTGAGTGGCTTTCTTCTCCTTCTGCTGGGAGAGCTTCCTACGGCTCAT	1813	DRD2	ENSG00000149295	OK	1
1514	DRD2_1959	1959	CAGTCTGGTATTTACATGGGTCTCCCAGGACTGAAGTTGCCTGGCTCCTC	1813	DRD2	ENSG00000149295	OK	1
1515	DRD3_1960	1960	GACTGTTCTGTCGAGTGAGGATCCTTTTCCGTCTCCTTTGTTTCAGCACC	1814	DRD3	ENSG00000151577	OK	1
1516	DRD3_20025	20025	CCTTTGTTTCAGCACCACATAGATTCTGGCATAGACAAGGACAGTCACTC	1814	DRD3	ENSG00000151577	OK	1
1517	DRD4_89131	89131	AGCAGCAGCATGAGCGGGCAGGGTAGGAAGAAGGAGCACACGGACGAGTA	1815	DRD4	ENSG00000069696	OK	1
1518	DRD5_26300	26300	GGAGATGAGGATGGACAAGGTCCATGCCAGGCCGACCATGACCAAGGCCA	1816	DRD5	ENSG00000169676	OK	1
1519	DRG2_16754	16754	AGCAGAGACCTCTGCACCTCTCCCTTGGTGGCATCCAGCATCATGATGAT	1819	DRG2	ENSG00000108591	OK	1
1520	ARID3A_18669	18669	CTTGGCTGTTGATCCGAATGCTCATGGGCAGCTGGGCCGCCATGGCCAGG	1820	ARID3A	ENSG00000116017	OK	1
1521	DRP2_25554	25554	GGCACTGCCTACAGATAGAGCACTTGGTCTGATGCTTCACTTGCTCAGCA	1821	DRP2	ENSG00000102385	OK	1
1522	ATN1_16723	16723	CTAGGCTTCACCTCAAAGCCAGGCTTGAGGCGGTCACGGAGGTCTCGTTC	1822	ATN1	ENSG00000111676	OK	1
1523	DSC1_20154	20154	TTCTTCCTGCCGATCGCTGCAGCAACCTACTGAGCCGGCCAGAGAACCTT	1823	DSC1	ENSG00000134765	OK	1
1524	DSC2_24007	24007	ACAGTAAATATCCACATCCCAATTCTAATTACACCATTCTTGTTGTTAAC	1824	DSC2	ENSG00000134755	OK	1
1525	DSC3_25779	25779	CACCTTTATGGTTGGATCATCTTGTCATTAAAGTTCAGGCGTTATCTATC	1825	DSC3	ENSG00000134762	OK	1
1526	DSCAM_89282	89282	GGAAGCAGGTTAGAGTTCTTGTACCATTTAATGGAGTAATACGGATAGCC	1826	DSCAM	ENSG00000171587	OK	1
1527	RCAN1_14028	14028	GTACTCCGGCCTCCTGGTCTGGATAATTTTTGGCTTAGGTCTCCTCATTC	1827	RCAN1	ENSG00000159200	OK	1
1528	DSG1_87754	87754	TTCTGTCACTACCACATTTGAAGACTCTCTAGGATGATGGATAGTCAGAG	1828	DSG1	ENSG00000134760	OK	1
1529	DSG2_1967	1967	TAGGAGTAAGAATGCTGTACAGTGCTATGCTTGGTAACTCTGGTGGAAGA	1829	DSG2	ENSG00000046604	OK	1
1530	DSG3_87752	87752	AACACTGGAAATGGGACAGATCACCCTTTCTGTCACTATCACATTTTGTG	1830	DSG3	ENSG00000134757	OK	1
1531	TSC22D3_7366	7366	GGTCAACTTGGTAAATGAACACAGTCAAAGACTTAGCCATAAGAGGTAAG	1831	TSC22D3	ENSG00000157514	OK	1
1532	DSP_21266	21266	GCTGCTGCTGGTGCCGACACCATTTTTCAAGGAGATCATGTCAGCAAATT	1832	DSP	ENSG00000096696	OK	1
1533	EPYC_12921	12921	GGTTGGCAATTCTGGGAGCTGCCTTATTTTGTTGTCACGCAGGACAAGCT	1833	EPYC	ENSG00000083782	OK	1
1534	DSPP_27139	27139	TGTCACTGCTATCGCTGCTGTCACTGCTGTCGCTGCTTTCATTGCTGTCA	1834	DSPP	ENSG00000152591	OK	1
1535	SLC26A2_24334	24334	CATGTATCCAGGTAGTGATGAGTGAGCCCACACCATTAGTCCGAGGAAGG	1836	SLC26A2	ENSG00000155850	OK	1
1536	DTNA_14622	14622	GGTGAAAGAGATGTCAGGAGCACTTCTCTGCTGAGGTGGCTGAGACGAAG	1837	DTNA	ENSG00000134769	OK	1
1537	DTNA_27142	27142	CTGGTAATTGTGACACTGTTGGCATCGGTAGCGAAATCCCATCATACTCT	1837	DTNA	ENSG00000134769	OK	1
1538	DTNA_27143	27143	TGGTAATTGTGACACTGTTGGCATCGGTAGCGAAATCCCATCATACTCTC	1837	DTNA	ENSG00000134769	OK	1
1539	DTNA_93351	93351	GGAACATGGGGTGCAAAGGTTCACGGCTGGAAGCACAGCTCAGGGACTTG	1837	DTNA	ENSG00000134769	OK	1
1540	DTNA_93352	93352	CTCCTGGTAATAAAAGGACTTCCTGAGGAGGGAACAGAGTGGGAGAACAG	1837	DTNA	ENSG00000134769	OK	1
1541	DTNB_19108	19108	CGGCCCTCACTGTCATATGCAGCAATCATAAAGTTGAGGAGGAGGCTGAT	1838	DTNB	ENSG00000138101	OK	1
1542	HBEGF_15347	15347	AATTCAGTTCTCAGGCTTGTGGTATTTCACAGTTAACTCATCAAATCCAG	1839	HBEGF	ENSG00000113070	OK	1
1543	HBEGF_2892	2892	GACCATGACAGCATAACTTCATCGTTTTGGTGAGGTGGGTGGGATTATAC	1839	HBEGF	ENSG00000113070	OK	1
1544	DTX1_88445	88445	TCTTTTTAAGGTGCTTCTTCTTGGTCTTGCGGCACACCCCGGGCACGCCA	1840	DTX1	ENSG00000135144	OK	1
1545	DTYMK_18243	18243	CCATCTTCCAGTTCAAAGTCGTGTCTTTCATGAGCTGGTGGAAACACCGG	1841	DTYMK	ENSG00000168393	OK	1
1546	ECM2_11690	11690	GGTTCCATGTGGCCAAACACATAGCCAGGGATCCGTTCAATCTGGTTCCC	1842	ECM2	ENSG00000106823	OK	1
1547	DUSP1_1978	1978	CATATGTATATGTGTCGTCGGGAATAATACTGGTAGGTATGTCAAGCATG	1843	DUSP1	ENSG00000120129	OK	1
1548	DUSP1_24234	24234	GGATGCTCTTGTACTGGTAGTGACCCTCAAAATGGTTGGGACAATTGGCT	1843	DUSP1	ENSG00000120129	OK	1
1549	DUSP2_25934	25934	GGCCTGCAGCCCCTGCAGGTCTGACGAGTGACTGCAGCTGCCCAGGAACA	1844	DUSP2	ENSG00000158050	OK	1
1550	DUSP3_1987	1987	GTTAAGCTTCCAACGAATCTGTTCTCTCAACCGGAAATGTCTTCTATTTC	1845	DUSP3	ENSG00000108861	OK	1
1551	DUSP4_1990	1990	TCAGCAAACTGGCTTCCGTTGGAGTGAACTTTTCTTCCCATCGTGCTTCC	1846	DUSP4	ENSG00000120875	OK	1
1552	DUSP4_27145	27145	GTTGATGGCCAATTCCCAATCTCCAGCCTCTTCCTGTCATGTTGGAGTCA	1846	DUSP4	ENSG00000120875	OK	1
1553	DUSP5_92780	92780	CACTGGCTGATGAGGGCTCTCTCACTCTCAATCTTCTCTTGTGAAATGGG	1847	DUSP5	ENSG00000138166	OK	1
1554	DUSP6_1993	1993	TCCTTGAGCTTCTTGAGCAGCAGCCCGAGCACCGACTCGCCGCCCGTATT	1848	DUSP6	ENSG00000139318	OK	1
1555	DUSP7_15349	15349	TCCAGCGTATTGAGTGGGAACAGGTTGTGGTTGGTGGGCGTGGAAAAGTA	1849	DUSP7	ENSG00000164086	OK	1
1556	DUSP8_16306	16306	CATCAGATCCTTGTTTAGGACGTCCTTCTGCGAGCCCAGGTAGAGGTGAG	1850	DUSP8	ENSG00000184545	OK	1
1557	DUSP9_18950	18950	GAGGTAGTAGGCCAGGTAGCCTTCCTCTCGCAGCTTCTGCAGCAGGGTGC	1852	DUSP9	ENSG00000130829	OK	1
1558	DUT_92699	92699	GCCACTCGAAAGCCACCATGGGCCTTCCTCTCTATCTTCTATTTAGGAAG	1854	DUT	ENSG00000128951	OK	1
1559	DUT_92700	92700	TCCGCAGGCCGGGCCCGCTTACTGGGTGAAATGGCGGGTGTCTCTTCAGA	1854	DUT	ENSG00000128951	OK	1
1560	DVL1_14618	14618	CATGCGGTCGCGGATCTCCAGTCCCGAGTCTGGCAGCTGCATGACCCGGA	1855	DVL1	ENSG00000107404	OK	1
1561	DVL2_1996	1996	CCAGGCACTGCTGGTGAGAGTCACAGTGGCCACAATCTCCTGTATGGCAG	1856	DVL2	ENSG00000004975	OK	1
1562	DVL3_21071	21071	TGGATGGACAAGTGGAAGTCGTCTAGGCGCTCTGTGTCAGGGATGGAACT	1857	DVL3	ENSG00000161202	OK	1
1563	DYRK1A_22487	22487	AAATTGACCTAGTCAGCCACATGGAATTGACCAATAGAATGAAACGCGGT	1859	DYRK1A	ENSG00000157540	OK	1
1564	TOR1A_7283	7283	CAGGCACTCACGTTGCCTCGAATCCACAACTGTAACTGATCCTTGTACAA	1861	TOR1A	ENSG00000136827	OK	1
1565	E2F1_2008	2008	TGACCTTTCTTCGAGTTATGAGGCTCAAATCAAATCGGGCACGGACAGGG	1869	E2F1	ENSG00000101412	OK	1
1566	E2F2_2009	2009	GATCCTCGTGGGAGAATAGGGTTCTGGGACCTCAGGATACAATCACAAGA	1870	E2F2	ENSG00000007968	OK	1
1567	E2F3_23623	23623	TGCAGCTTTGGATCAGTTCATCTAATTTCTTCTCTTCCTGACTGAGCTCG	1871	E2F3	ENSG00000112242	OK	1
1568	E2F4_25198	25198	CCTTGTTCACCAGCAGAACCTCAATGGGACCACTCACACTCTTCAGGTGA	1874	E2F4	ENSG00000205250	OK	1
1569	E2F5_14354	14354	ATGGATAGGTCCTGAATGACTCTTTAGATTGATCTGGTATTTCTTTTGTC	1875	E2F5	ENSG00000133740	OK	1
1570	E2F6_93013	93013	GGAGACTTCTTCTGTATTTCTCCTTAAATATAGATGCCCTTAGGCCTGCT	1876	E2F6	ENSG00000169016	OK	1
1571	E4F1_12855	12855	GCCTCAGCAGCCACGATGACCTCTTTGATGTGCCCACCACCAACAAGGTC	1877	E4F1	ENSG00000167967	OK	1
1572	EBF1_21019	21019	TTCTTGTCTTGGCCTTCATACACTATGGCTTGTTTTGTCATGGAGTCAAT	1879	EBF1	ENSG00000164330	OK	1
1573	GPR183_12920	12920	CTCAGGCAGGTCATAAAGTTCACACCTGCATATGTGTTGATGTAAAACAC	1880	GPR183	ENSG00000169508	OK	1
1574	ECE1_20616	20616	TTCCTCAAATGCCTTCTTAATCTCCAGGATGATCTCGGTGGCTATGCTCT	1889	ECE1	ENSG00000117298	OK	1
1575	TYMP_12154	12154	CTCTGGCTGCATATAGGATTCCGTCCGCAGGAACCAGCTGCTCACTCTGA	1890	TYMP	ENSG00000025708	OK	1
1576	ECH1_2022	2022	TGGGCTGCAGGATGTCCGAAGCCATGTCCATCAGGTCAATACCTGCAGTG	1891	ECH1	ENSG00000104823	OK	1
1577	ECHS1_20451	20451	TTGCTGGAGTAACAGTCCTGGAAACTCAGGTTCTGCATTTCCTTGATATC	1892	ECHS1	ENSG00000127884	OK	1
1578	ECM1_87782	87782	TGATATTTGTTCCTCCAGTTGAGCCCTGCTCCCCCTGGCCCTTGGCGTTC	1893	ECM1	ENSG00000143369	OK	1
1579	ECT2_13579	13579	GTTGGTGGCCTCACAAGCAAGGCAAAAGCATTATGGCAATCTTCTGTCTC	1894	ECT2	ENSG00000114346	OK	1
1580	EDA_19800	19800	GCACTCCACCTGAAAGATCATTCTTGACTTGAATTGCTGACCCTTGGCCC	1896	EDA	ENSG00000158813	OK	1
1581	EDA_27152	27152	CCATTAGAATATCAGTGGATTTCTCAGCAGAAACCTTGTAGGCCATAAGA	1896	EDA	ENSG00000158813	OK	1
1582	EDA_28491	28491	ATGGAGATGTCAGCGTGCACCATCTTGACGGCGATCTTCTGCCGGGCCTT	1896	EDA	ENSG00000158813	OK	1
1583	S1PR1_22375	22375	TAGATTCTGCAGTACAGAATGACGATGGAGAGCAGAAGCAGAGTGAAGAC	1901	S1PR1	ENSG00000170989	OK	1
1584	LPAR1_19496	19496	ACCAATAGGTTGGCCAACATGATGAAGATACAAACAGTGATTCCAAGTCC	1902	LPAR1	ENSG00000198121	OK	1
1585	S1PR3_11622	11622	TTGGAACCAGGTCCGAGGTCTGGGCTTGGGCGGGCGCCTGTCGCCCTGAC	1903	S1PR3	ENSG00000213694	OK	1
1586	S1PR3_27821	27821	GGAGACAGGCTGAACGTCTTCTTGCCAGACATCAGAATGTTGACCTTGTA	1903	S1PR3	ENSG00000213694	OK	1
1587	EDN1_2029	2029	CTACTGCTGACACATTAGACCAGACTTCTACGAGGCTAGGATTTAGTATG	1906	EDN1	ENSG00000078401	OK	1
1588	EDN2_89854	89854	GAGTGTTCACCCAGATGATGTCCAAGTGGCAGAAGTAGACGCACTCCTTG	1907	EDN2	ENSG00000127129	OK	1
1589	EDN3_27153	27153	TGATCCAAATGATGTCCAGGTGGCAATAGTAGACACACTCCTTGTCCTTG	1908	EDN3	ENSG00000124205	OK	1
1590	EDN3_27154	27154	ATGAGCTTTGGATGGTGGAGGTCTAAAGCCTGCTTGCTTTGTTGGTCCTT	1908	EDN3	ENSG00000124205	OK	1
1591	EDN3_27155	27155	CAAATGATGTCCAGGTGGCAATAGTAGACACACTCCTTGTCCTTGTAGGT	1908	EDN3	ENSG00000124205	OK	1
1592	EDNRA_88670	88670	GTTCACTGAGGGCAATTCTCAAGCTGCCATTCCTTCTGTTCAACATCTCA	1909	EDNRA	ENSG00000151617	OK	1
1593	EDNRA_90007	90007	GCCACGAAAAGTGGTGAAATCATCCACATGATTGCTTAGATTTGTGCTGT	1909	EDNRA	ENSG00000151617	OK	1
1594	EDNRB_11280	11280	TCAATACTCAGAGCACATAGACTCAGCACAGTGATTCCCACGGAGGCTTT	1910	EDNRB	ENSG00000136160	OK	1
1595	PHC1_23278	23278	CCACCTTAGGTCTCCTTGAGGACATTTATCTTGGCGCAGATCTTGAGGGC	1911	PHC1	ENSG00000111752	OK	1
1596	PHC2_16304	16304	TCTTTGCACAAGCCATGGAACAGAAGCGCTTGGAACGCTTGAACTTATAG	1912	PHC2	ENSG00000134686	OK	1
1597	EEF1A1_92891	92891	CACGTCGCTGGCGTTTTTCCAGCGCTGGGTCACCTGCGGGCCGGCGGGTT	1915	EEF1A1	ENSG00000156508	OK	1
1598	EEF1A1_92892	92892	TCCTTCCATTCAAAGCCAGCTGCTTTTATGGAAGCCCGTAACACGTCATC	1915	EEF1A1	ENSG00000156508	OK	1
1599	EEF1A1_92893	92893	TCCTTTCCTTCTGAAGGTTTTACGATGCATTGTTATCATTAACCAGTCTT	1915	EEF1A1	ENSG00000156508	OK	1
1600	EEF1A2_25294	25294	TCCTGCGGCGGGTCAGACTTGCTGTCCCCACACACGTTGCCCCGCCGGAT	1917	EEF1A2	ENSG00000101210	OK	1
1601	EEF1B2_92592	92592	TCTTAAGTTCGTACCTCCACGGCTCCCGAAGATGACGGGAACCAGCCCTA	1933	EEF1B2	ENSG00000114942	OK	1
1602	EEF1D_92472	92472	AGGAGGAATCGGCGGACGCGGGAAGACTGATGAAAGGGAGGGCCGCCCGG	1936	EEF1D	ENSG00000104529	OK	1
1603	EEF1D_92473	92473	AGGATTGGCACTGCGCCCAGAAAGCCTCTACAGAGGCAGGTCTAGGAGCC	1936	EEF1D	ENSG00000104529	OK	1
1604	EEF1D_92474	92474	AGGGTGCAGGAGGCCTTCCCGCTCCTCATAGGCTTATTCCTTTCCGTGCT	1936	EEF1D	ENSG00000104529	OK	1
1605	EEF1D_92475	92475	ATGTGCTAGGAAGTTTGTAGCCATTTTTCATCTCTCCTAACAGAGACCAA	1936	EEF1D	ENSG00000104529	OK	1
1606	EEF1D_92476	92476	CAGGATGGAGGACTTGGCCACCAGTGCAGGCTTCTTGGCCTTCTTCTCCG	1936	EEF1D	ENSG00000104529	OK	1
1607	EEF1D_92477	92477	CCAGGGTGCAGGAGGCCTTCCCGCTCCTCATCTTCCGGACACACGCCAGC	1936	EEF1D	ENSG00000104529	OK	1
1608	EEF1D_92478	92478	CCCGTCCAGCTGGATAGAGCGCACACAGGCCCGTTCATCTGCTCGTAGAA	1936	EEF1D	ENSG00000104529	OK	1
1609	EEF1D_92479	92479	CCCTAAGATGTTGCGGCCCCGCCGGTCTCTGCGGCCCCGCCGGGCACCCT	1936	EEF1D	ENSG00000104529	OK	1
1610	EEF1D_92480	92480	CTCCTCATTTTGCTTTGGCCTCACGCCAGCCAAGGACGCGGCGACCAAGG	1936	EEF1D	ENSG00000104529	OK	1
1611	EEF1D_92481	92481	GCAGCTGAGTCCACACAGGTGACGTCACTCCGTCATCCCACGCCAGCCAA	1936	EEF1D	ENSG00000104529	OK	1
1612	EEF1D_92482	92482	GCGAGGTGGTGTGGAGGTGACAACGCCAGCCAAGGACGCGGCGACCAAGG	1936	EEF1D	ENSG00000104529	OK	1
1613	EEF1D_92483	92483	GCTAGGAAGTTTGTAGCCATTTTTCTGCCGGACGCAGCGCACCATCTCTC	1936	EEF1D	ENSG00000104529	OK	1
1614	EEF1D_92484	92484	GGCCTCCTCATACTTGTGCTTGTCTTCCCACACGGTCTCCAGGGTGCAGG	1936	EEF1D	ENSG00000104529	OK	1
1615	EEF1D_92485	92485	GTGCAGGAGGCCTTCCCGCTCCTCATCTTCCGGACACACGCCAGCCAAGG	1936	EEF1D	ENSG00000104529	OK	1
1616	EEF1D_92486	92486	GTGCTAGGAAGTTTGTAGCCATTTTTCTGCTATCCCCTCCGTGCTCAGCT	1936	EEF1D	ENSG00000104529	OK	1
1617	EEF1D_92487	92487	TATCCAAGCTCAGGAGGAGCTTTACGCCAGCCAAGGACGCGGCGACCAAG	1936	EEF1D	ENSG00000104529	OK	1
1618	EEF1D_92488	92488	TCTGGAGACTGAGACCATCCTGGCTAACACGTTGAAACCACGCCAGCCAA	1936	EEF1D	ENSG00000104529	OK	1
1619	EEF1D_92489	92489	TGCTAGGAAGTTTGTAGCCATTTTTCTGTTGGGTCTCAGGCTGGACACGG	1936	EEF1D	ENSG00000104529	OK	1
1620	EEF1D_92490	92490	TTTTCTGCCGGACGCAGCGCACCATCTCTCCTAACAGAGACCAAGTCTGA	1936	EEF1D	ENSG00000104529	OK	1
1621	EEF1G_24831	24831	GAAAAGTACTCTCGAACCAGCGTCTGGGTCTCCTCGCTGCCAGGATCCAG	1937	EEF1G	ENSG00000254772	OK	1
1622	EEF2_2042	2042	CGAAGCGCACACCCCGCATGTTCTCCTCACACAGTGCGCCCTCCTTGGTG	1938	EEF2	ENSG00000167658	OK	1
1623	EIF2D_14598	14598	GACTTGTTTCCAGACCGCCACAAGTGGTCCTGGTAAGTGTGGAGCACAGA	1939	EIF2D	ENSG00000143486	OK	1
1624	EFNA1_14597	14597	TTGGAGATGTAGTAGTAGCTGTGTCCTTCTTTGAACTCCTTGCCCAGGGT	1942	EFNA1	ENSG00000169242	OK	1
1625	EFNA1_2049	2049	CAGGATGGGAGAGAATGCAGTACCTGGCTACAAACTTCTCTGTGGCAGCT	1942	EFNA1	ENSG00000169242	OK	1
1626	EFNA2_24832	24832	TGCACTCCCAGCGCTTGAAGCCGCGCTGGCGGTGGTCGCAGGAGGCGTGG	1943	EFNA2	ENSG00000099617	OK	1
1627	EFNA3_25368	25368	GAACACCTTCATCCTCAGACACTTCCAGTGCAGGTTGTGAGTGGGCGTGG	1944	EFNA3	ENSG00000143590	OK	1
1628	EFNA4_12805	12805	TCTCTGGAGTGGGCACCGAGATGTAGTAGTAAGTCTCTCCAGGTAAGAAC	1945	EFNA4	ENSG00000243364	OK	1
1629	EFNA5_17639	17639	GAGGACATAGCGCTCAGTCTTATCTTCTGGGACGGAGTCCTCATAGTGAG	1946	EFNA5	ENSG00000184349	OK	1
1630	EFNB1_2050	2050	CTGCAAGGCGCACTCAAGTGGCAGTCTGTTAGCAGCCGTGCTGGCAAGGA	1947	EFNB1	ENSG00000090776	OK	1
1631	EFNB1_20936	20936	AGGAAGATGACGCAACCGGCACCGACAGCCGCGAACAATGCCACCTTGGA	1947	EFNB1	ENSG00000090776	OK	1
1632	EFNB2_13109	13109	CAATCCCTGCAAATAAGGCCACTTCGGAACCGAGGATGTTGTTCCCCGAA	1948	EFNB2	ENSG00000125266	OK	1
1633	EFNB3_24833	24833	GCACCTTCATGCCTCTGGTTAGGCACACACCTCCCTGCAGGCTCTCCAGG	1949	EFNB3	ENSG00000108947	OK	1
1634	EGF_2055	2055	TTGGAGACGTACTCTATCTTTGCCAGTCCTCTTGTTTACTCTCATTACTG	1950	EGF	ENSG00000138798	OK	1
1635	CELSR3_23063	23063	GTGTGGCAGTGGTGTGAGGGCCCAAGGGTGTGCTTGAAGATTGCACAGAG	1951	CELSR3	ENSG00000008300	OK	1
1636	CELSR2_22357	22357	ACAATAAAGTCACCGTCTCCATCGTCGCCTCCTTGGAAGGTGTAGAAGAC	1952	CELSR2	ENSG00000143126	OK	1
1637	MEGF6_18503	18503	GCACTGGCAGCGATGCCGAGTGATTGTGAGCTGGACACAGTGGTGCTGGC	1953	MEGF6	ENSG00000162591	OK	1
1638	MEGF8_11742	11742	CGGAATGAGGCGTTAAAGCCCAGCAGGTTGTAGTTGGCATCACTGAAGAG	1954	MEGF8	ENSG00000105429	OK	1
1639	MEGF9_20441	20441	TGAAGCCCCTGATAACCTGGCCGACACTCACACTGCCCTGTGGTCTGGTT	1955	MEGF9	ENSG00000106780	OK	1
1640	EGFR_2063	2063	TTGCGGACGCCGTCTTCCTCCATCTCATAGCTGTCGGCCCCACAGGCTCG	1956	EGFR	ENSG00000146648	OK	1
1641	EGR1_2068	2068	TTAGCAAATTTCAATTGTCCTGGGAGAAAAGGTTGCTGTCATGTCCGAAA	1958	EGR1	ENSG00000120738	OK	1
1642	EGR2_10768	10768	TATGGGAGATCCAACGACCTCTTCTCTCCAGTCATGTCAATGTTGATCAT	1959	EGR2	ENSG00000122877	OK	1
1643	EGR3_16091	16091	GAAGGAGCCGGAGTAAGAGAGTTCCGGGTTGGGCTTCTCGTTGGTCAGAC	1960	EGR3	ENSG00000179388	OK	1
1644	EGR4_11664	11664	TGAGCTCGTCGGAGCGCGCAAAGCTCCGCACACAACTCTCCACCGGGCAA	1961	EGR4	ENSG00000135625	OK	1
1645	EHHADH_17577	17577	CTGAGAGTTCAGCAAAGACCTGCTTCTTCAGGCTCATTTCCTCAAATACT	1962	EHHADH	ENSG00000113790	OK	1
1646	EIF1AX_93051	93051	TTTTGATTACCTGAGCATACTCTTTATTCTTGGGCATGGCGGTGGCGGCG	1964	EIF1AX	ENSG00000173674	OK	1
1647	EIF2S1_2085	2085	AGGCACCATATCCAGGTCTCTTGTACTTGTCATCAAAGACCCAGGCAGTC	1965	EIF2S1	ENSG00000134001	OK	1
1648	EIF2B1_28299	28299	ATCAGGCTGTGACTCTGTGACGTATACACTAAATCGCTTCTTGGCCGCCA	1967	EIF2B1	ENSG00000111361	OK	1
1649	EIF2S3_20487	20487	CTCCTACCTCTGTGCACACTGGATTGGTCAAAACAATTTTACCCAAATCG	1968	EIF2S3	ENSG00000130741	OK	1
1650	EPHA2_23728	23728	TCCATGTACTCAGTGATGATCATCATGGGCTTGTATTTGGAGATGACGCC	1969	EPHA2	ENSG00000142627	OK	1
1651	EIF4A1_2100	2100	CTCTGGCCAGCAGGTCAGTGGTAATCAAAACTCTGCTAGAGCCAGAACGA	1973	EIF4A1	ENSG00000161960	OK	1
1652	EIF4A2_17571	17571	TCTCCAACTGTTGCAGGATGGAAATAGCAAATGTGGCTGTCTTGCCAGTA	1974	EIF4A2	ENSG00000156976	OK	1
1653	EIF4B_92370	92370	ATTCTTCTTTTTTGCTGAGGCCGCCATGTTGGGAGAGGGAAAGAGAACGC	1975	EIF4B	ENSG00000063046	OK	1
1654	EIF4B_92371	92371	CCAGGTTCCAGGCATTATATCACTGTCATTACCATTTCTGCTAAATGGAG	1975	EIF4B	ENSG00000063046	OK	1
1655	EIF4E_92879	92879	CGCAGTCTCCTATGAGAATACTCAGAAGGTGTCTTCTTAAACAACAAACC	1977	EIF4E	ENSG00000151247	OK	1
1656	EIF4EBP1_2107	2107	GGTAGTGCTCCACACGATGGCTGGTGCTTTAAATGTCCATCTCAAACTGT	1978	EIF4EBP1	ENSG00000187840	OK	1
1657	EIF4EBP1_93154	93154	GTAGTGCTCCACACGATGGCTGGTGCTTTAAATGTCCATCTCAAACTGTG	1978	EIF4EBP1	ENSG00000187840	OK	1
1658	EIF4EBP2_25694	25694	TCAGATGTCCATCTCGAACTGAGCATCATCCCCAACTGCATGTTTCCTGT	1979	EIF4EBP2	ENSG00000148730	OK	1
1659	EIF4G1_27165	27165	TCTGCTGCTCACTCAGGTTGGCCTCTATCCAGTCGAACACCCGCTGGTTA	1981	EIF4G1	ENSG00000114867	OK	1
1660	EIF4G2_28900	28900	AGCTGCAAACTGTGCTAAATAGGATTTCACCAAAGGGATGTCAACCTCCA	1982	EIF4G2	ENSG00000110321	OK	1
1661	EIF5_91015	91015	CTTGCAGCTTATTCGCCTCATGAGATCCATTGACAATGTAACGGTCATTC	1983	EIF5	ENSG00000100664	OK	1
1662	EIF5A_89706	89706	TCCCTCAGGGAGACGAAGGTCCTCTCGTACCTCCCCGCTGTCCTGGAGCA	1984	EIF5A	ENSG00000132507	OK	1
1663	CELA1_10959	10959	CGATGTCATAGCCGGCAGCCACGTTATCGCTGTTCCAGTATGGATGCACC	1990	CELA1	ENSG00000139610	OK	1
1664	ELANE_13129	13129	AGAGGTTATGGGCTCCCAGGACCACCCGCACCGCGCGGACGTTTACATTC	1991	ELANE	ENSG00000197561	OK	1
1665	SERPINB1_17777	17777	TTCAGGCCCGTGGACTCGTCCTCAATGTCATCCGGCAGCAGGATGACCAT	1992	SERPINB1	ENSG00000021355	OK	1
1666	ELAVL2_23725	23725	GCCATATTGAGCAGATTGTCCAACCTAAAACGCTGTGCCTGCTGAGCTAG	1993	ELAVL2	ENSG00000107105	OK	1
1667	ELAVL1_2115	2115	AGCGTTTAACACGAACCTGATACCTGTAGAAAGAACTGAGTATCGGGACA	1994	ELAVL1	ENSG00000066044	OK	1
1668	ELAVL3_25701	25701	TTGAAGGAGACCTGCAGCACGCGCTCGCCCAGGCGATAGCCGTTCAGGCT	1995	ELAVL3	ENSG00000196361	OK	1
1669	ELAVL4_88663	88663	CAAACTTCACAGTAATCGGTTCCGTAGCACCGCTGGGCTTCTGGCCATTC	1996	ELAVL4	ENSG00000162374	OK	1
1670	ELF1_13178	13178	CATGGGCTGTGATGATGGAATGGCTTGTAAAATAAACTTCTGAGATCCAG	1997	ELF1	ENSG00000120690	OK	1
1671	ELF2_2118	2118	AGCTGGCATCACAGTAGGGATTGTCTGAATGACTACCTTTGGAGAGGTCG	1998	ELF2	ENSG00000109381	OK	1
1672	ELF3_23726	23726	ACTCTGGAGAACCTCTTCCTCCTTCCAGCCGCTTGAGTTTTTGCCAAACT	1999	ELF3	ENSG00000163435	OK	1
1673	ELF4_87392	87392	TCTGTTATGATGCCATTGTGAACGTCGTCCAACTCCAGTCCCGAGTACAG	2000	ELF4	ENSG00000102034	OK	1
1674	ELF5_22927	22927	TGACAGTCTTGACTTTTGATGCCACTTGTTTTCAAGCAGTTGGAATCAGC	2001	ELF5	ENSG00000135374	OK	1
1675	ELK1_16569	16569	GCCACCTCCTCTGCATCCACCAGCTTGAATTCACCACCATCCCGTGAAGT	2002	ELK1	ENSG00000126767	OK	1
1676	ELK3_13594	13594	GTCCCCACAGCTTGGCCACTTCTTCTGCTTTGAGGAGCTTGAATTCACCA	2004	ELK3	ENSG00000111145	OK	1
1677	ELK3_2121	2121	TGAGTCCTTAATTGTGGCCAGACGTCATCAGGATTTCTGAGAGTTTGAAG	2004	ELK3	ENSG00000111145	OK	1
1678	ELK4_23216	23216	ACTGAATCCTGGTCTTTAGGCTCCAGTGACAAATTCTCTGGAAGTTCCAT	2005	ELK4	ENSG00000158711	OK	1
1679	ELN_12218	12218	CTCATTTTCTCTTCCGGCCACAAGCTTTCCCCAGGCAGGCCCCACCTGGG	2006	ELN	ENSG00000049540	OK	1
1680	EML1_23279	23279	CACGAGGAACTGTGAGTTTACAGACCAGTCCAGGTGAGTAATGAAGCTGG	2009	EML1	ENSG00000066629	OK	1
1681	EMD_26654	26654	AGATCGTCATCATGCACCTGGTGATGGAAAGCGTCAGCATCTGGGAATGA	2010	EMD	ENSG00000102119	OK	1
1682	MARK2_11238	11238	GGCACCTTGGCTGTGCTGCTGGCTTTCCGCCCTGACTCCCGGTCCTCCTC	2011	MARK2	ENSG00000072518	OK	1
1683	EMP1_18941	18941	CTGCAGCTAATGTTGGTACAGTTTTTCCAAAGACCTACTGATGCATCTAC	2012	EMP1	ENSG00000134531	OK	1
1684	EMP2_24237	24237	GAACTCTATTTGCGCTTCCTCAGTATCAGGTACATCATGCCGCTGATGAA	2013	EMP2	ENSG00000213853	OK	1
1685	EMP3_18953	18953	TGCAGGCCCATGTTTTGGTGTCGTTGTTCCACGTGCAGTCGTACCAGAGA	2014	EMP3	ENSG00000142227	OK	1
1686	ADGRE1_23217	23217	ATGAACCCTGTCTCTGTATTCAGCCAGCAGCGATTATGCATTCCATAGCC	2015	ADGRE1	ENSG00000174837	OK	1
1687	EMX1_23446	23446	CTAGTCATTGGAGGTGACATCGATGTCCTCCCCATTGGCCTGCTTCGTGG	2016	EMX1	ENSG00000135638	OK	1
1688	CTTN_1650	1650	AGATGAGTTTCCTGATCCTGCGGGCTGTCACGGTATGACATAGGCAGATT	2017	CTTN	ENSG00000085733	OK	1
1689	EMX2_20535	20535	GTTAATATGGTGCGTCCCTTTTTTCTTTTGTTGCGAATCTGAGCCTTCTT	2018	EMX2	ENSG00000170370	OK	1
1690	EN1_88209	88209	GAGGATGGACGATCCGAATAACGTGTGCAGTACACCCAGGCGGGCCATAC	2019	EN1	ENSG00000163064	OK	1
1691	EN2_21953	21953	CCGCCTTTCTTGGCGCCACCGTGCAGCGAGAGCGTCTTGGAGCCGCCTTC	2020	EN2	ENSG00000164778	OK	1
1692	ENDOG_23724	23724	CCGCGGTCGAAGCCACTGCCGCGGTAGTCGGCGTTGGTGGCACGGTGGTA	2021	ENDOG	ENSG00000167136	OK	1
1693	ENDOG_28379	28379	ATGGCCTTCTGGCTCCAGCGGTGGTTGGCGGCGGCGGCCAGGTGACCGCG	2021	ENDOG	ENSG00000167136	OK	1
1694	ENG_13441	13441	TGATCATACTTGCTGACACCTGCATGCCACAGCTGGAGTAAGCACTGCGC	2022	ENG	ENSG00000106991	OK	1
1695	ENG_2149	2149	CCACCGCCTCATTGCTGATCATACTTGCTGACACCTGCATGCCACAGCTG	2022	ENG	ENSG00000106991	OK	1
1696	ENO1_2152	2152	ATTACCATCAAGGCACAGCATCATCCTGCTCCGGCTAAGTCCCCACGTAC	2023	ENO1	ENSG00000074800	OK	1
1697	ENO1_27170	27170	AGTTCCTGCCGGCAAACTTAGCCTTGCTGCCCAGCTCCTCTTCAATTCTG	2023	ENO1	ENSG00000074800	OK	1
1698	ENO2_13140	13140	GTCCAAGTCATATTTGCCATCACGATAAAACTCTGAGGCAGCAACATCCA	2026	ENO2	ENSG00000111674	OK	1
1699	ENO2_2153	2153	ACGGCTCATATGCAAAGTGGAAGACACGTGGGACAAGAGCAAAGCACAAG	2026	ENO2	ENSG00000111674	OK	1
1700	ENO3_11513	11513	CCACATCCATGCCGATCACCACCTTGTCTGGGTAACCAGCCGCCTGGATG	2027	ENO3	ENSG00000108515	OK	1
1701	ENPEP_23220	23220	GCTCAAATAACGAGGAAGCATTGTTCAAGGCTTCTCTGTCTCCCATCTTG	2028	ENPEP	ENSG00000138792	OK	1
1702	ENSA_19659	19659	TCATCCGCACAGAGAAGCACACTCCAATGTAATGATTTATAATCCCCTTT	2029	ENSA	ENSG00000143420	OK	1
1703	SLC29A1_12426	12426	TGCTGCCTGCGATGCTGGACTTGACCTCAACAGTCACGGCTGGAAACATC	2030	SLC29A1	ENSG00000112759	OK	1
1704	EP300_2167	2167	GGCGCTTGCACCATGGAGGTTTGCCATGCCTGGATTGCTAGCAAGCTGAG	2033	EP300	ENSG00000100393	OK	1
1705	EPAS1_16750	16750	TACCTGACCCTTGGTGCACAAGTTCTGGTGACTCTTGGTCATGTTCTCGG	2034	EPAS1	ENSG00000116016	OK	1
1706	EPB41_18705	18705	TACTGTGGTGTGTCTGAGTCACTCTAGGAAAACTGTTGCCAAGTTTCTGA	2035	EPB41	ENSG00000159023	OK	1
1707	EPB41_27171	27171	AGGCCTGTCAATTAGAGCACTAGCTTGCCTGGTCTGAGCTTGAGTCCGGC	2035	EPB41	ENSG00000159023	OK	1
1708	EPB41L1_21364	21364	CCATCGGCCTCACTGTAGTCCTTCTCCTCCATGTCTAGGCTCTGTTCAGC	2036	EPB41L1	ENSG00000088367	OK	1
1709	EPB41L2_2175	2175	GGCATGTGTCTGACAAGCATTGGCACTGTGGTGCGGCAGGGTCTCTAAGC	2037	EPB41L2	ENSG00000079819	OK	1
1710	EPB42_17721	17721	CTGAGCAAAGCAGCTAAGGTTGGATTCAGAGTGTGTTGCCATGGCGGTGA	2038	EPB42	ENSG00000166947	OK	1
1711	DMTN_23208	23208	CTTGAGAAGTCCTCGGCAGACAGATGCCTCTCAAGCCGCATCCGATCCAC	2039	DMTN	ENSG00000158856	OK	1
1712	STOM_18423	18423	GTTGTGTGCAATTTCTTCTCTGTCAGAGAGGATCTGAGAAAGATTCTTGG	2040	STOM	ENSG00000148175	OK	1
1713	STOM_27917	27917	GGCACTGTGTTCCTAGAGCTCCTTCTATGCGTCCCTCCCAAGTGATTTAA	2040	STOM	ENSG00000148175	OK	1
1714	EPHA1_13588	13588	AGCACAGGTTTTGATTCACCAAGATGTTTCTGGCAGCCAGGTCCCGGTGG	2041	EPHA1	ENSG00000146904	OK	1
1715	EPHA3_2188	2188	CAGTCTGGACTAGTTTCAAACTCAAACTTGCGGCTGTTCGTCCCATATCC	2042	EPHA3	ENSG00000044524	OK	1
1716	EPHA4_16068	16068	GCAGTAAGTTGGCTGGAGTTTGGTATACATATCATATCAATACTGAATCT	2043	EPHA4	ENSG00000116106	OK	1
1717	EPHA5_23721	23721	GTCTTTCCTTCCACCAGTGTCAGCAGGCGGAATCCATTCCAGAAAGACAC	2044	EPHA5	ENSG00000145242	OK	1
1718	EPHA7_17524	17524	GACACATGTCCCTCGAACCTCGACTAAAGAGGAAAATTCTGAACCAGTCA	2045	EPHA7	ENSG00000135333	OK	1
1719	EPHA8_89235	89235	ATGGTGTCGATTTTGAGGAACTGGCTTTCTTGTGTGCTGGCCCCCAGGTC	2046	EPHA8	ENSG00000070886	OK	1
1720	EPHB1_15832	15832	GGATCTTCTTCTGATGGCCTGCCAAGGTGATGCCTATTCTCAGGAGGTCT	2047	EPHB1	ENSG00000154928	OK	1
1721	EPHB2_2194	2194	CTGGATGCTTGTCTGGTACTCGGCTTCTGTCATGGTCTGGAAGTACATCT	2048	EPHB2	ENSG00000133216	OK	1
1722	EPHB3_21717	21717	TCTCCGTGTACTCCGAATCAGAGCCGTGTCGCTGCTTCCTGAGGCAGACG	2049	EPHB3	ENSG00000182580	OK	1
1723	EPHB4_21703	21703	CCATGTCCGATGAGATACTGTCCGTGTTTGTCCGAATATTCTGCTTCTCT	2050	EPHB4	ENSG00000196411	OK	1
1724	EPHB6_20063	20063	TGAAGACAAACAGGCTTGGCACCTCCTTTGCTTGTTGATCTAGAGATTGG	2051	EPHB6	ENSG00000106123	OK	1
1725	EPHB6_27172	27172	AGTAAGGCCGTTCTCCATAACTCATCACTTCCCACATGAGTATCCCAAAG	2051	EPHB6	ENSG00000106123	OK	1
1726	EPHX1_17800	17800	GAGGAGATGATGGTGCCTGTTGTCCAGTAGAGCATGACGTTGGTCAGCAG	2052	EPHX1	ENSG00000143819	OK	1
1727	EPHX2_18456	18456	CCAGTCATGGCCAATGAACACTGCTTGAGAGAGGCCCAGTTTATCCAGGA	2053	EPHX2	ENSG00000120915	OK	1
1728	STX2_22988	22988	CAGAGGCGTGGAGTCCTTTTGCCACCAGCATGATCCTGAAATATTGAAAA	2054	STX2	ENSG00000111450	OK	1
1729	CLN8_17235	17235	GCATTCAGGGAAGAGGACAGCTGGTGGCAGACCACAAAGACGCCCAAGTA	2055	CLN8	ENSG00000182372	OK	1
1730	EPO_88483	88483	TCCATCCTCTTCCAGGCATAGAAATTAACTTTGGTGTCTGGGACAGTGAT	2056	EPO	ENSG00000130427	OK	1
1731	EPOR_2199	2199	CTACAGACTGGAAGAGTCTGAACCTCTGACTCATCCCATGGATGGCTGCC	2057	EPOR	ENSG00000187266	OK	1
1732	EPOR_33899	33899	GGGCGTCTAGGAGCACTACTTCATTGATGTGGATGACACGGTGATATCGC	2057	EPOR	ENSG00000187266	OK	1
1733	EPRS_2200	2200	TGCGACCAAATAAGGTGTAGTACTTGGCAGGGTTCTTGCCACAGACACAT	2058	EPRS	ENSG00000136628	OK	1
1734	EPS8_90604	90604	CATATCTTGAGTCCACACTTTGCCCTTGGCATCAAGCAATTTCAATTTCC	2059	EPS8	ENSG00000151491	OK	1
1735	EPS8_91511	91511	ACATCCTCTGGTGTGGAGTCGTAAGTGATATTGATAACTGGCACGTTCTG	2059	EPS8	ENSG00000151491	OK	1
1736	EPS8_91668	91668	CTCAGGGCGTCGGGCCGCCTCTTCTGTTTCCCTCCTTTACTGTCACTGAT	2059	EPS8	ENSG00000151491	OK	1
1737	EPS15_14377	14377	TCACTTTCCCTCTTGGCCCATTCGATCATATCTTCTTCAGAGGGATAAGC	2060	EPS15	ENSG00000085832	OK	1
1738	NR2F6_4684	4684	TTGAGTCATCATGTAGTGTCTGACATAGGTTACGTGTCCAGAGGATCTGC	2063	NR2F6	ENSG00000160113	OK	1
1739	ERBB2_88307	88307	GAAGGACAGGCTGGCATTGGTGGGCAGGTAGGTGAGTTCCAGGTTTCCCT	2064	ERBB2	ENSG00000141736	OK	1
1740	ERBB2_90040	90040	GTAGACTGTGCCAAAAGCGCCAGATCCAAGCACCTTCACCTTCCTCAGCT	2064	ERBB2	ENSG00000141736	OK	1
1741	ERBB2_90383	90383	TCTTGCAGCCAGCAAACTCCTGGATATTGGCACTGGTAACTGCCCTCACC	2064	ERBB2	ENSG00000141736	OK	1
1742	ERBB3_2206	2206	GTGGCTGGAGTTGGTGTTATAGTTCAACATGACGAAGATGGCAAACTTCC	2065	ERBB3	ENSG00000065361	OK	1
1743	ERBB4_11480	11480	ACTGAAGTCAGTCATGTTTGGTGGCCATGACTGTATGTTCAGGAAACCTG	2066	ERBB4	ENSG00000178568	OK	1
1744	ERCC1_16685	16685	TCCCAGGGCACATTGCGCACGAACTTCAGTACGGGATTGCCCCTCTGCCG	2067	ERCC1	ENSG00000012061	OK	1
1745	ERCC2_2213	2213	AGGGCTCGATGATGATGGTGAAGCCTTTGGCGTAGGTGCTGACAAGGGTG	2068	ERCC2	ENSG00000104884	OK	1
1746	ERCC2_25050	25050	GACATCTCCAGCAGGAGGTTCCCATAGTTCCGGATCACAGCAATATCCTC	2068	ERCC2	ENSG00000104884	OK	1
1747	EREG_21427	21427	AGAGCTACACTTTGTTATTGACACTTGAGCCACACGTGGATTGTCTTCTG	2069	EREG	ENSG00000124882	OK	1
1748	EYA4_20841	20841	TTCCTGCAACTGATAAGTAGAGGTTGAAGAGGGTGTGCCATCGGCTGTGT	2070	EYA4	ENSG00000112319	OK	1
1749	ERCC3_2214	2214	CTAAGCATCATTTCCTAAAGCGCTTGAAGAGCGGGTGTACATGTTTGCTG	2071	ERCC3	ENSG00000163161	OK	1
1750	ERCC3_24107	24107	GCCTGGAGCCACCATGGGATGAGATCTGAATGAGGACATTTGCTTCCGGC	2071	ERCC3	ENSG00000163161	OK	1
1751	ERCC4_11479	11479	AGAATCTGCTGTAATGGCCAGTGCTGTCGCCGCATCAGGCTGTGGCTTGC	2072	ERCC4	ENSG00000175595	OK	1
1752	ERCC5_2218	2218	GAAACAGAGATTCATCTGTCTTCGTTCTGTTCCAGCCGAAATACCGCTGA	2073	ERCC5	ENSG00000134899	OK	1
1753	ERCC5_27174	27174	GCTTCTATTTCGCTGGCTGCTGCTTCTTTCTCTTTCCTTAGCATACATGT	2073	ERCC5	ENSG00000134899	OK	1
1754	ERCC6_15833	15833	GGATTGATGCCCGATACTTATCAATGTTTTCATCAGCTCTGTCTACGCCT	2074	ERCC6	ENSG00000225830	OK	1
1755	ERCC6_33603	33603	GCCATCTTGAATAAGATACGCAGCTGTGTGCAACAAAGAACCTGGCAGAT	2074	ERCC6	ENSG00000225830	OK	1
1756	ERCC6_90792	90792	GTGAGGTCATCCAGGACCGACCGATACTCCTTCTCCACGTCAACGAGCTG	2074	ERCC6	ENSG00000225830	OK	1
1757	ERF_13220	13220	CCCGTCTTCCTCATCCTCATCACTGATGTCAGTCACCTCTACCTCCTCCG	2077	ERF	ENSG00000105722	OK	1
1758	ERG_27176	27176	AAGATGTTGACGTCTGGAAGGCCATATTCTTTCACCGCCCACTCCAGCCA	2078	ERG	ENSG00000157554	OK	1
1759	ERG_28584	28584	TCCCATCGATGTTCTGGAATAACAAGATGTTGACGTCTGGAAGGCCATAT	2078	ERG	ENSG00000157554	OK	1
1760	ERH_92452	92452	CTTCGCTACAGCAGCTGCCGACACCGCCGCCGTTACACGAGCTTAACTAC	2079	ERH	ENSG00000100632	OK	1
1761	ERN1_16751	16751	CGAGATGCGCAAAGTCCTTCTGCTCCACATACTCTTGCAGGGTGGCTGCA	2081	ERN1	ENSG00000178607	OK	1
1762	ERV3-1_91751	91751	GACAGAAAAGGCTTTTTCCTGGGGGGAGAAGGCTAAGCAAAGTGACAGCT	2086	ERV3-1	ENSG00000213462	OK	1
1763	FBL_2360	2360	GAGCGGTGGGAGAACTCGACTGCATAGACTAGACCATCCGGACCAACGAT	2091	FBL	ENSG00000105202	OK	1
1764	ESD_14374	14374	GAGTACATTCTGTAGTTGGTTTTCCAAGGATCTTCAGTGGCATCAACATA	2098	ESD	ENSG00000139684	OK	1
1765	ESR1_12234	12234	TTGGCAGATTCCATAGCCATACTTCCCTTGTCATTGGTACTGGCCAATCT	2099	ESR1	ENSG00000091831	OK	1
1766	ESR1_2235	2235	CTGCTCATGGGACAATATGTTGTTTCTAGGGTGCACAGCTCTAAACACAC	2099	ESR1	ENSG00000091831	OK	1
1767	ESR2_2237	2237	CAAAGCATCGGTCACGGCGTTCAGCAAGTGAGCCAGCTTCCGGCTGCTGT	2100	ESR2	ENSG00000140009	OK	1
1768	ESR2_25513	25513	GCACTTCATGTTGAGCAGATGTTCCATGCCCTTGTTACTCGCATGCCTGA	2100	ESR2	ENSG00000140009	OK	1
1769	ESR2_27179	27179	AACACAGTTCCTAACCTGCATCTGTTGGCAGGCACAGCTGACCACACAAT	2100	ESR2	ENSG00000140009	OK	1
1770	ESR2_27183	27183	AGGAGATGCCGCTCTTGGCAATCACCCAAACCAAAGCATCGGTCACGGCG	2100	ESR2	ENSG00000140009	OK	1
1771	ESR2_28304	28304	CCCGTCGCAGCTCGGGTGGTCCCTCCCCGGCCCAGCGCTCGCCGCCTGCT	2100	ESR2	ENSG00000140009	OK	1
1772	ESRRA_2238	2238	TTCATACTCCAGCAGGGCCTCGTGCAGAGCTTCTCGCAGCTGCTCCACAG	2101	ESRRA	ENSG00000173153	OK	1
1773	ESRRB_89807	89807	TGGATAGTCCTCTTGAAGAAGGCCTTGCAAGCCTCGCAGGAGGCCACGCC	2103	ESRRB	ENSG00000119715	OK	1
1774	ESRRG_24931	24931	TGTATTTCTTTACCAGCTGCAGGATAGCATTATTTAGATCAAGAAGGCCT	2104	ESRRG	ENSG00000196482	OK	1
1775	ETF1_25817	25817	GAAATCTACTCGGTACCGCAAGATACCTCCAATTCCACCAAATCCTTTCA	2107	ETF1	ENSG00000120705	OK	1
1776	ETFA_2244	2244	GGCAGATGCTCCAGCACAGATGTGTGTGTAATTGAACTGCTTCTGAGTTG	2108	ETFA	ENSG00000140374	OK	1
1777	ETFB_2245	2245	TGACCACACCGGTCCTGTCAGGCTTCACTCGGATCTTCACGGCGTAGTCG	2109	ETFB	ENSG00000105379	OK	1
1778	ETFDH_90875	90875	CTTCAGTCCAATCCCGTAGGTTTGAGGTTCACAATTTGCTCTCAAATCAA	2110	ETFDH	ENSG00000171503	OK	1
1779	ETFDH_91332	91332	CCTTCCCATCTCTTGTCCTTATCCCGGGGATAAATAGTATAATGGGTAGT	2110	ETFDH	ENSG00000171503	OK	1
1780	ETS1_2248	2248	CTGGATAGGCTGGGTTGACTCCATTAACTTGATATGGTTTCACATCCTCT	2113	ETS1	ENSG00000134954	OK	1
1781	ETS1_27185	27185	GCTATAGGAACTGCAGGAGTTATACTCACAGAAGGAGAGTTTCCGGCATA	2113	ETS1	ENSG00000134954	OK	1
1782	ETS2_20152	20152	CGTGGTCTTTGGGAGTCCCAGAATTGTTGGTGAGCAAATTCAAGTTGCTG	2114	ETS2	ENSG00000157557	OK	1
1783	ETV1_2251	2251	TCCCGTCCTGATGAACCCAGAGAAACTAATTTCTGCCATCAGAAAAGTCC	2115	ETV1	ENSG00000006468	OK	1
1784	ETV1_27186	27186	GGCAGGAAGGAAATTTGACTATAGTAGAAGAGTATGTGACCATGGAAGCA	2115	ETV1	ENSG00000006468	OK	1
1785	ETV2_25547	25547	TCCCCTTGGAGTGCCAGATCAGGGAAACAGAAGCCTAATTTGGCTCCTTC	2116	ETV2	ENSG00000105672	OK	1
1786	ETV3_10947	10947	GGCCCAGTCAGGAAACTGATACCCTCCACCTCCTTCTGGCTTTTCCACGA	2117	ETV3	ENSG00000117036	OK	1
1787	ETV3_27187	27187	GGATCCTTGATGACAAATTCCCCGTACTCTCCCTGCTGCCAGGCGATGAC	2117	ETV3	ENSG00000117036	OK	1
1788	ETV4_24909	24909	CCTCTCGAAATGCACCGACCCCTTCCTGCTTGATGTCTCCTTCAAATTTC	2118	ETV4	ENSG00000175832	OK	1
1789	ETV5_16789	16789	GGAGGCTTCCTATCATAGGCACAATAGTTGTAGAGGCACTTTTCTCCATA	2119	ETV5	ENSG00000244405	OK	1
1790	ETV6_14375	14375	TGTTGGTTCCTTCAGCATTCATCTTCTTGGTATATTTGTTCATCCAGCTC	2120	ETV6	ENSG00000139083	OK	1
1791	EVC_23596	23596	GAACACTTAAACTGGTCCACAAGAAAGTGCTGGATATTTGCCATCTGTTT	2121	EVC	ENSG00000072840	OK	1
1792	MECOM_15869	15869	TCATACGTGGCTTATGGACTGGATAGCACTGGATTCCGCCGCAGCCCTGG	2122	MECOM	ENSG00000085276	OK	1
1793	EVI2A_20914	20914	GGACTGTTGCTGACGACAGAAGGTATATAAAGCTCCTGTTCAGATTTAGA	2123	EVI2A	ENSG00000126860	OK	1
1794	EVI2B_24023	24023	CTGCAGGTGGAGGTGGCAGGGATTCATTAAGATCTTGATCAGAGTTGGGA	2124	EVI2B	ENSG00000185862	OK	1
1795	EVPL_14384	14384	TCTTGATGCTGCACTTGTTGTCTGTGGTTGTGTCATAGATCCCGGCGATA	2125	EVPL	ENSG00000167880	OK	1
1796	EVX1_14383	14383	CCAGCTCACATCTCCGCGGCCTGGATACGTAGTTCTCCCGGTAGAATTCC	2128	EVX1	ENSG00000106038	OK	1
1797	EWSR1_16433	16433	GCTTGTTTCCATCCTGCGGTCTTGTAGGTGCAGTGGCTGCTGGCTGCTGC	2130	EWSR1	ENSG00000182944	OK	1
1798	EXT1_2278	2278	AGGAAGTTCATGAGAATGTCCTCACAATTGGCCAATTGGTCCACCATGTT	2131	EXT1	ENSG00000182197	OK	1
1799	EXT2_20062	20062	AACCCACCAACCGGTCAGGAAATTCCCGCCAGACCTCATAACCAAATTGC	2132	EXT2	ENSG00000151348	OK	1
1800	EXTL1_2279	2279	TCTGCCATCCATCTATTCGTCAAATATTTGCGGCACACCTGCCTAGCCAG	2134	EXTL1	ENSG00000158008	OK	1
1801	EXTL1_23218	23218	CACTAACCTTCCTGTGCCCATCAATGACTGTCAAGGGCACAGCTGTCTCC	2134	EXTL1	ENSG00000158008	OK	1
1802	EXTL2_15960	15960	ATCAACACTGCATTGGTTTCCAGTTCAGGAAAGACCTGGAGTCGATTTCT	2135	EXTL2	ENSG00000162694	OK	1
1803	EXTL3_21768	21768	TCAGCAGTGGAGAAGTAAGTCTCCCAGAGAAAGCGGCCTTGCCGCCTCAT	2137	EXTL3	ENSG00000012232	OK	1
1804	EYA1_10673	10673	TAAGTTAGCACTGGTTGCTGCAGCAGGAAAGCCATCTGTTCCAAAGTTAT	2138	EYA1	ENSG00000104313	OK	1
1805	EYA2_19169	19169	TCGGAGCTGTAGCCAGGTCTCCCTTTTGGGAGTGCCTATCAACCCACCAA	2139	EYA2	ENSG00000064655	OK	1
1806	EYA3_10902	10902	AAAATCAAGCTCTAAAGCCTGGTGAAGGGATACTAGGTCTCCATGGTTTG	2140	EYA3	ENSG00000158161	OK	1
1807	EZH1_21671	21671	GAATTGCCCTCTTGGCAAAGATCCCAATCCGATGGTCTCCATTCACCATG	2145	EZH1	ENSG00000108799	OK	1
1808	EZH2_2282	2282	TTTACTGTCCCAATGGTCAGCGGCTCCACAAGTAAGACAGAGGTCAGGGT	2146	EZH2	ENSG00000106462	OK	1
1809	F2_2286	2286	GATCAATGACCTTCTGTATCCACTTCTTCAGGCGGAACACATGTGTGTAG	2147	F2	ENSG00000180210	OK	1
1810	F2R_10901	10901	GAGAAGTAGTAGGCATAGTAGCCTTCGAGCAGGGTTTCATTGAGCACATC	2149	F2R	ENSG00000181104	OK	1
1811	F2RL1_19171	19171	ATAGACATGGCTCTGGCCCTGGCTCTTAATCAGAAAATAATGCACCACAA	2150	F2RL1	ENSG00000164251	OK	1
1812	F2RL2_11064	11064	CACAGCATTGGCCGGGACACCAACTACAAACACCAGGAGGTAGATGGCAG	2151	F2RL2	ENSG00000164220	OK	1
1813	F3_21670	21670	AGTGTTGTTCCTTCTGACTAAAGTCCGTTCATCTTCTACGGTCACATTCA	2152	F3	ENSG00000117525	OK	1
1814	F3_2289	2289	CACAGTGCAATATAGCATTTGCAGTAGCTCCAACAGTGCTTCCTTTATGA	2152	F3	ENSG00000117525	OK	1
1815	F5_24874	24874	GAACATCCATTTACCTCACAACCTTGCAGTTCCAATCGAAGGGTAGGTCT	2153	F5	ENSG00000198734	OK	1
1816	F7_89425	89425	CGCGATCAGGTTCCTCCAGTTCTTGATTTTGTCGAAACAGTGGGCCGCGG	2155	F7	ENSG00000057593	OK	1
1817	F7_90034	90034	AGCCCGGCCGCAGCTCCTCCAGGAACGCGTTGGCGCGCCGGCGCCGGTGC	2155	F7	ENSG00000057593	OK	1
1818	F8_21661	21661	GGTCTCCAGGCATTACTCCTCCCTTGGAGGTGAAGTCGAGCTTTTGAAGG	2157	F8	ENSG00000185010	OK	1
1819	F9_2297	2297	GGAAGATGTTCGTGTATTCCTTGTCAGCAATGCAAATAGGTGTAACGTAG	2158	F9	ENSG00000101981	OK	1
1820	F10_2284	2284	AGACAGTGGGCTGCCGTTAGGATGTAGAACTCGCTCAGAATGGTTCCACC	2159	F10	ENSG00000126218	OK	1
1821	F11_17805	17805	CCAGAGATGCCTCCTCTCCCGTGAAGTATTTTAGTTGGAGATCCGTTTGA	2160	F11	ENSG00000088926	OK	1
1822	F12_28665	28665	TGGCACTGTGCCAGGTCGCAGTACTCCCAGCTCAGCCGGTCGCGGTTCAG	2161	F12	ENSG00000131187	OK	1
1823	F13A1_17806	17806	TCACATGGAAGGTCGTCTTTGAATCTGCACGTCCAGCTCGCCATACACAT	2162	F13A1	ENSG00000124491	OK	1
1824	F13B_88256	88256	AACAATAGGCCTCCCTAGATCCTTCTAGGAAATGGTGATCAAAACATCTG	2165	F13B	ENSG00000143278	OK	1
1825	FAAH_21778	21778	CTCTTCTTCATGCCCTTCTGCAGCATCTTGTCCCAGATATCCCCAAAGTA	2166	FAAH	ENSG00000117480	OK	1
1826	FABP4_21799	21799	CCATCCCATTTCTGCACATGTACCAGGACACCCCCATCTAAGGTTATGGT	2167	FABP4	ENSG00000170323	OK	1
1827	FABP1_11582	11582	GCAGACTTGTTTAAATTCTCTTGCTGATTCTCTTGAAGACAATGTCACCC	2168	FABP1	ENSG00000163586	OK	1
1828	FABP1_2298	2298	GGCTCTGCAGTTGGTACTTGCCGGAGAAACTCATGGTGGCAATAGAGCTC	2168	FABP1	ENSG00000163586	OK	1
1829	FABP2_89564	89564	TTTCTCGGACAGTATTCAGTTCGTTTCCATTGTCTGTCCGTTTGAATTTT	2169	FABP2	ENSG00000145384	OK	1
1830	FABP3_15817	15817	CGAAATTCTTGCTGTCCACTAGCTTCCAGGTGCCCAGGAAAGCGTCCACC	2170	FABP3	ENSG00000121769	OK	1
1831	FABP5_92946	92946	ATTAACCAAAGGGATGATCCTAATTAATCCAACACACTTTGAAATAGCTG	2171	FABP5	ENSG00000164687	OK	1
1832	FABP6_25130	25130	CTCACGCGCTCATAGGTCACGCCTCCGATGGTGGAGACCTCCACCAGCTT	2172	FABP6	ENSG00000170231	OK	1
1833	FABP7_21750	21750	TGATAATTACCGTTGGTTTGGTCACATTTCCCACCTGCCTAGTGGCAAAG	2173	FABP7	ENSG00000164434	OK	1
1834	FABP7_2300	2300	CAGGCTAACAACAGACTTACAGTTTCTATCATCTGCAGTGGTTTCATCAA	2173	FABP7	ENSG00000164434	OK	1
1835	FANCA_21007	21007	ATATCCTCATTTCCTGTGCGGCCACCAAAGACCAAATCAGAATTTTCTGA	2175	FANCA	ENSG00000187741	OK	1
1836	FANCA_27208	27208	GCCTACTGGTGAATCTGAGCAGGATCTGTGGAGGCCAGGCAGCGGGAGTC	2175	FANCA	ENSG00000187741	OK	1
1837	FANCC_26408	26408	GGTCTGGTCAAGAAAGCCAATGATCTCGTGAGTTATCTCAGCAGTGTGAG	2176	FANCC	ENSG00000158169	OK	1
1838	FANCC_27209	27209	TAGGTCTTGAGTGCAAACCGCAGCTGCTTGCTTGCTTTCTCCAGAGCTTC	2176	FANCC	ENSG00000158169	OK	1
1839	FANCD2_16084	16084	AGGAGCGGCATACATTGCTTCAGAAATGCTTCCACAAAGAGACGCCCATA	2177	FANCD2	ENSG00000144554	OK	1
1840	FANCE_16241	16241	CTCAGGAAGGTGGTGTTAGGTTCTAGGGCCATAGCCAGGCCCAGCCTCTG	2178	FANCE	ENSG00000112039	OK	1
1841	ACSL1_75	75	TTGGGCCCAGGAACATAATGTCTCAACATCTGGTACCACAATTGCAATGA	2180	ACSL1	ENSG00000151726	OK	1
1842	ACSL3_16977	16977	CCCTGACCAACAGGACAGCAGAAACAGATGTTCATGAATCGCTGCGTGGT	2181	ACSL3	ENSG00000123983	OK	1
1843	ACSL4_22501	22501	GAACCACAAAACTGATCACATAGGACTGATCACTTTTGGCAAAAGCACAG	2182	ACSL4	ENSG00000068366	OK	1
1844	FAH_2303	2303	GATGGCAGGAGAGCAGGCAGCACTTTTCCAGCACACTGGCCAAAGCCGAT	2184	FAH	ENSG00000103876	OK	1
1845	PTK2B_5584	5584	TTCTCCTCCTGCCTGAGCCACTGGTAGTCCTCCACCATCTGCTTCTGCTG	2185	PTK2B	ENSG00000120899	OK	1
1846	BPTF_23209	23209	CATGGCATCCTCTGTTGACTGGCACTGTGGACAGACATACTCATCAATGA	2186	BPTF	ENSG00000171634	OK	1
1847	FANCB_19438	19438	TCTCTGTTTCCAAGTGAAGAGTGTCCCATAGAAACTTCCCGGTCTTTCAC	2187	FANCB	ENSG00000181544	OK	1
1848	FANCF_20993	20993	GCCTGGGTCTTCATCAGAGAGTCCTCCTGGAGATTTGGGTTCTCTCTATA	2188	FANCF	ENSG00000183161	OK	1
1849	FANCG_25117	25117	CAGGTGAAAGTAAGTGTCTCGATTACCTGGGCACATCTGCACACTGAGGA	2189	FANCG	ENSG00000221829	OK	1
1850	FAP_22264	22264	TCCTTTGTTGGGAGACCCATGAATCTCTCTGTGTAGACAGACGCGTAATA	2191	FAP	ENSG00000078098	OK	1
1851	FBLN1_19934	19934	ACAGCGCGTTCCCTCCTCGTTGAGATGGTAGCCACGGCCACAGTTGGGCA	2192	FBLN1	ENSG00000077942	OK	1
1852	FARSA_22841	22841	AGGCCTTGGTGGTAGCTGAACACCTCCATGCTGGGCTCTGTGTATGGGTT	2193	FARSA	ENSG00000179115	OK	1
1853	FASN_11197	11197	CCGTCGCATACCTGGGAGAGGTTGTAGTCCGCGCCCAGGTCCTCGCCGTA	2194	FASN	ENSG00000169710	OK	1
1854	FAT1_2356	2356	AACCCAAGCTACCCGCGGCAGGCATGTCTCTAGGAGGGTGGATGGATTCA	2195	FAT1	ENSG00000083857	OK	1
1855	FAT2_11578	11578	AACCATCAGGCGAATGGAAGCGTCCATCTCCTCCACCAGGATGGAGTGCC	2196	FAT2	ENSG00000086570	OK	1
1856	FAU_2359	2359	TGGACTTTACCTCCAAGCATGCGGCCTGCTACTTCCAGGGTAGTCAGGGC	2197	FAU	ENSG00000149806	OK	1
1857	FBLN2_89346	89346	ACTCGAAGCGCAGGCAGCGGAAGCTACCCTGGATGTTGTGGCAGGTCTCA	2199	FBLN2	ENSG00000163520	OK	1
1858	FBLN2_90075	90075	CTGGCCGCACTGTGGGCAGCTGTCAGCCACCACTACAGCCTCGATGCAGT	2199	FBLN2	ENSG00000163520	OK	1
1859	FBN1_2363	2363	GTTAGGTGGAAGAAAGCATCTTTGTCCAATGGTTGCCATTAAGCCTAGAC	2200	FBN1	ENSG00000166147	OK	1
1860	FBN2_21675	21675	CTCTTCCAGTTTCTTAAGCTCCTTCTTCTTGTAGAGAGGGATGCTAGTGA	2201	FBN2	ENSG00000138829	OK	1
1861	EFEMP1_20055	20055	GTAGGGATCTTGACAAGGATTTCGTGGATAACAACGGAAGCCGCCATGAT	2202	EFEMP1	ENSG00000115380	OK	1
1862	FBP1_18715	18715	ACCAGCATGGTGGCACTGCCATACAGTGCGTAGCCGGCTGCCACCAGGTT	2203	FBP1	ENSG00000165140	OK	1
1863	FCAR_10505	10505	ACACTTGGTGTTCGTGCAAAGGTCAATCCTGGCTGACACATCTGTTGGCT	2204	FCAR	ENSG00000186431	OK	1
1864	FCAR_27220	27220	TACCGGAATCTGTAGTGCCCTATCCTATATTGGCACTGATAGCGCCCTGC	2204	FCAR	ENSG00000186431	OK	1
1865	FCER1A_88227	88227	CCGTACAGTAGTAGGTTCCACTGTCTTCAACTGTGGCATTTGTAATGGAG	2205	FCER1A	ENSG00000179639	OK	1
1866	MS4A2_91069	91069	CCAGGAACTCCTGCTCTTTTTTCAAAACTGTCAGCCATGTATGCAGTGGT	2206	MS4A2	ENSG00000149534	OK	1
1867	FCER1G_11058	11058	GCTGCCTTTCGCACTTGGATCTTCAGTCGACAGTAGAGGAGGGTGAGGAC	2207	FCER1G	ENSG00000158869	OK	1
1868	FCER2_87682	87682	GCTGGACACCTGCAACTCCATCCTTAGCTTTGTCACCTCCTCCCGGAGTC	2208	FCER2	ENSG00000104921	OK	1
1869	FCGR1A_15846	15846	TGCGCTTAAGGACATTTCCATCCTCTGTGGCAGCCTCGCACCAGTATAAC	2209	FCGR1A	ENSG00000150337	OK	1
1870	FCGR1B_26488	26488	CACAGTGTATTGTGATATTCCTGCTGATGTGTAGCGATGCTTTCCCATGC	2210	FCGR1B	ENSG00000198019	OK	1
1871	FCGR2A_90823	90823	TCGCTCTCAGGGCTGCGAGCCCCCTGGCATGTCAGAGTCACAGAGTCCTC	2212	FCGR2A	ENSG00000143226	OK	1
1872	FCGR2B_25215	25215	CTGGTCATCAGGCTCTTCCAGAGCATCCGGGTGCATGAGAAGTGAATAGG	2213	FCGR2B	ENSG00000072694	OK	1
1873	FCGR3A_13772	13772	TGAGGCTCCAGGAACACCACAGCCTTTGGGAGATCAGTCCGCATGCCAGC	2214	FCGR3A	ENSG00000203747	OK	1
1874	FCGR3B_22716	22716	GTCCGCATGCCAGCTGAAACTAGAAGTAGCAGAGCAGTTGGGAGGAGCAG	2215	FCGR3B	ENSG00000162747	OK	1
1875	FCGR3B_2380	2380	CATGAAGAAGGATTTGAAAGTTTCACAGCGTAACTCAGTGAAGCTCAGTA	2215	FCGR3B	ENSG00000162747	OK	1
1876	FCGRT_11028	11028	CTTCTCCACAACAGAGCTCCTCCTACAGCCGCTGCCGTGAGTAGCAAGAC	2217	FCGRT	ENSG00000104870	OK	1
1877	FKTN_90566	90566	CTTGTAGTAGTACAACTGAAACAGCAGAAATGCAGAACTTGTCAGCGTTA	2218	FKTN	ENSG00000106692	OK	1
1878	FKTN_91438	91438	GGAAGTCCTGCATCCTGAAATGCTAAAATAATATCAGATTTGTAATCTTG	2218	FKTN	ENSG00000106692	OK	1
1879	FCN1_90929	90929	CAGCCTGGGCAGGCAGGTTCTTGATATGCAGGAACAAGACTAGCAGGACA	2219	FCN1	ENSG00000085265	OK	1
1880	FCN2_89717	89717	TTCCAGTTGATGCCATTTGCAAAGCTGCCATGAGTCCCCCTGAGGTAGCG	2220	FCN2	ENSG00000160339	OK	1
1881	FDFT1_2382	2382	ATGACAGTCACATATGCAGCGACTTCACCTAAACCGTGGCACTGAATGCT	2222	FDFT1	ENSG00000079459	OK	1
1882	FDPS_92912	92912	ATTCCTGCTCGGTCCCGCTTGTTGGCGGGTACTCCTAAAAGCAGAATCCG	2224	FDPS	ENSG00000160752	OK	1
1883	FDPS_92913	92913	TGGCCTTCCGATGCCTCACAGTATCGTTACAGAAGTAAGGCCCGGTCTCG	2224	FDPS	ENSG00000160752	OK	1
1884	FDX1_92774	92774	TGGTAATCTGTGGTGCTTGCCACTCCCTCACTCCTGGGACTGACACACTG	2230	FDX1	ENSG00000137714	OK	1
1885	FDXR_21471	21471	CAGTCATGGTTGTGGCTATGACACCTGTAGGTCCTCTCTTCACCCAGCCG	2232	FDXR	ENSG00000161513	OK	1
1886	FDXR_2383	2383	AGCTGTCAGTCATGGTTGTGGCTATGACACCTGTAGGTCCTCTCTTCACC	2232	FDXR	ENSG00000161513	OK	1
1887	FECH_12374	12374	GAAAGCAATAGCCCTTTCTAGGCCATCTCTCTCCATCTCTTCAATTGCTT	2235	FECH	ENSG00000066926	OK	1
1888	FEN1_2387	2387	CTAAGATGCGCCTTCCTGGTGGCTCTCTCTCAAGGTGGGTCAAGGCTGAA	2237	FEN1	ENSG00000168496	OK	1
1889	GPC4_11583	11583	GTTCCCATTGTATGCATTCTTCATCTTGCTGGTCATCACTCGAAGAGCCA	2239	GPC4	ENSG00000076716	OK	1
1890	FER_89926	89926	TAATTAAGAGCTTCCGGTGCTGTCCATTTAATGGGAATCTGCTTTAAGCC	2241	FER	ENSG00000151422	OK	1
1891	FER_90341	90341	AATTCATTTGGACAGTACTTTCCTTATCAACTTGATTACAAAGGTTCTGT	2241	FER	ENSG00000151422	OK	1
1892	FES_23902	23902	GCTGCATAGACCCCATCGGCTTCCTCTCGGGACATCCCAAAGTCACTGAT	2242	FES	ENSG00000182511	OK	1
1893	FGA_14673	14673	TCCTCTGTTGTAACTCGTGCTACTAGTAAATTGTTTGCTGTAACTTGAAG	2243	FGA	ENSG00000171560	OK	1
1894	FGB_2397	2397	TGCTTTGCCATGTCCCAGGTGTACTGTCCACCCCAGTAGTATCTGCCGTT	2244	FGB	ENSG00000171564	OK	1
1895	FGD1_15345	15345	GGAACTCGGAGCACTTCCCACAAACCACATGCCCGCAGGCCTTGCAGTGG	2245	FGD1	ENSG00000102302	OK	1
1896	FGF1_13922	13922	GATTAAACTTCTCGGTCAGGGCTGTGAAGGTGGTGATTTCCCCTTCAGCC	2246	FGF1	ENSG00000113578	OK	1
1897	FGF2_2405	2405	AAAAGTATAGCTTTCTGCCCAGGTCCTGTTTTGGATCCAAGTTTATACTG	2247	FGF2	ENSG00000138685	OK	1
1898	FGF3_88555	88555	TCGTCCCCTCTTGTTCATGGCCAGGTACCGCCCGGAGAAGAGACCCCTGA	2248	FGF3	ENSG00000186895	OK	1
1899	FGF4_88554	88554	GGAGGAAGTGGGTGACCTTCATGGTGGGCGACACTCGGTTCCCCTTCTTG	2249	FGF4	ENSG00000075388	OK	1
1900	FGF5_15348	15348	TTCGTGGGATCCATTGACTTTGCCATCCGGGTAGATCTGCAGATGGAAAC	2250	FGF5	ENSG00000138675	OK	1
1901	FGF5_27223	27223	GCCAAATCTTCAGACCGCCGGTGGTGTCCACGCTCCTCTGGAGCCTGTGT	2250	FGF5	ENSG00000138675	OK	1
1902	FGF6_10894	10894	TTGGGCAGGAGGGTTTCTCTGAACTTGCATTCTTCTTGGAAGCTGGGCGT	2251	FGF6	ENSG00000111241	OK	1
1903	FGF7_13194	13194	GAAGAGTCTTCTCACTCTTATATCCCCTCCTTCCATGTAATCATAACTTC	2252	FGF7	ENSG00000140285	OK	1
1904	FGF7_2409	2409	CTGATGCATATGTGTTGTAATGGTTTTCCAGAATTAGTTCTTTGAAGTTA	2252	FGF7	ENSG00000140285	OK	1
1905	FGF8_28239	28239	TTCCCGCTGGTGCGGCTGTAGAGTTGGTAGGTCCGGATGAGGCGGCGGCT	2253	FGF8	ENSG00000107831	OK	1
1906	FGF9_20429	20429	CCAAAGCTAGTATCCAGGATTCTCCAGAGGCTCGGCAGATGTCCATTGGC	2254	FGF9		OK	1
1907	FGF9_2411	2411	TGACCACAGTGCAAGTGTTGGCACCAACAAGACAGTGGTTTGGCTATCTA	2254	FGF9	ENSG00000102678	OK	1
1908	FGF10_22305	22305	ATGGCTTTGACGGCAACAACTCCGATTTCTACTGATGTTATCTCCAGGAT	2255	FGF10	ENSG00000070193	OK	1
1909	FGF11_17763	17763	AGTGCTGGCTCCACCAGATCCAGCAGCCTATGTACTCCTCAGTGGATCCC	2256	FGF11	ENSG00000161958	OK	1
1910	FGF12_10984	10984	CCTTCTTTATTGAGTCCCAGAAACCAAGCTCGGCCTGATTCTTGCTGGCG	2257	FGF12	ENSG00000114279	OK	1
1911	FGF13_14701	14701	ATGGTTCCATCCGCCTGCAGCTGCAAGTGGTAGCCTTGTCGGCTGTATAG	2258	FGF13	ENSG00000129682	OK	1
1912	FGF14_17759	17759	CCAACATCATGCAAAGATGGTTCTCGGTACATGGCAACTTCCAATGGCTT	2259	FGF14	ENSG00000102466	OK	1
1913	FGFR1_21668	21668	CACCACAGAGTCCATTATGATGCTCCAGGTGGCATAACGGACCTTGTAGC	2260	FGFR1	ENSG00000077782	OK	1
1914	FGFR3_18284	18284	CGTAGCTGAGGATGCCTGCATACACACTGCCCGCCTCGTCAGCCTCCACC	2261	FGFR3	ENSG00000068078	OK	1
1915	FGFR3_27224	27224	GCGTGAAGATCTCCCAGAGCAGGACCCCAAAGGACCAGACGTCACTCTGG	2261	FGFR3	ENSG00000068078	OK	1
1916	GPC5_22335	22335	GCTCCTGTTGTGTCTAAAGTACTGCCAGTGTCTGTTTGATGGATTTGCTT	2262	GPC5	ENSG00000179399	OK	1
1917	FGFR2_2417	2417	AGTACCAAGTTTCACTGTCTACAGTCCTACTGGCAGTACAAGCATAGAGG	2263	FGFR2	ENSG00000066468	OK	1
1918	FGFR4_90879	90879	AGTGGCCACCACGCTCAGCCCGCCCACAGCACAGACGCACAGGCTGCCCA	2264	FGFR4	ENSG00000160867	OK	1
1919	FGFR4_91339	91339	GCAGGTTGATGATGTTCTTGTGTCGGCCGATCAGCTTCATCACCTCCATC	2264	FGFR4	ENSG00000160867	OK	1
1920	FGG_23945	23945	GTTCATCCACCAACCAGATCCATCCTGTTCAGCACAGTTGCCTTCAAACT	2266	FGG	ENSG00000171557	OK	1
1921	FGL1_11631	11631	TCTCCTTTATCAAGGAACTGGACTTCATTCTCCTGCAAAAGCTGCTTGAT	2267	FGL1	ENSG00000104760	OK	1
1922	FGR_89494	89494	TTGTTCAGGATGTGGAACTTCTCGCCCTTGGTGAAGGTGAGGTCATCCTC	2268	FGR	ENSG00000000938	OK	1
1923	FH_18285	18285	GAGCTTCAAATTTATTCGGAGCAGTGACAAAAGGCAAGCCTGTAAGTGCA	2271	FH	ENSG00000091483	OK	1
1924	FHIT_25617	25617	ATAGCACTACGGACCTTTACAGACTGTTCTCAGTGGATTTCTCTTCTTTC	2272	FHIT	ENSG00000189283	OK	1
1925	FHL1_15573	15573	CCAGATGTGATGGCCTTGTTGCACTTCACGCAATGCTTGGCAAACTTGGT	2273	FHL1	ENSG00000022267	OK	1
1926	FHL2_2423	2423	CCAGCACACTTCTTGGCATACAAGTCACAGAAGCAGTTCAGGCAGTAGGC	2274	FHL2	ENSG00000115641	OK	1
1927	FHL3_24646	24646	TCTTCATAGAACAGCTCCCTCGAGTCATGCCCGATAAGCTGCTGGCACTC	2275	FHL3	ENSG00000183386	OK	1
1928	FHL3_27225	27225	CAGGTCAAGCCTGAGAACAGTCCACTTTCAAGGACTTCCCAGGCACCCAT	2275	FHL3	ENSG00000183386	OK	1
1929	VEGFD_28363	28363	ATCCACTGATTACTAAGCAGTTGACATCAGGCAGCTAGAGAAAATTGTTT	2277	VEGFD	ENSG00000165197	OK	1
1930	VEGFD_34005	34005	TTTACAGACACACTCGCAACGATCTTCGTCAAACATCATGTGTGGCCCAC	2277	VEGFD	ENSG00000165197	OK	1
1931	FKBP1A_21107	21107	CAGAGGGAGCCAAGCATCAAAAAACAGGAGATGCTGAAGCTGCGATGACC	2280	FKBP1A	ENSG00000088832	OK	1
1932	FKBP1A_27226	27226	TTCTCTCTGCTACCCATCAAACGCTGGGCATAACATGGGAGGAGCAAAGG	2280	FKBP1A	ENSG00000088832	OK	1
1933	FKBP1B_16333	16333	CCCTCTTCAAAACCTTTGATGACTTCCTGTTTGCCAATTCTGAACTTGAA	2281	FKBP1B	ENSG00000119782	OK	1
1934	FKBP2_24382	24382	TGCAGCTTCCTTTTGCCCTCGGCCCCCGTGGCCGTGGCCACGGCGCTCAG	2286	FKBP2	ENSG00000173486	OK	1
1935	FKBP3_25006	25006	AATCTGAACCGTGTTCCTGCAGAAACTTGATAATGTCCTTCTTGGGCAGC	2287	FKBP3	ENSG00000100442	OK	1
1936	FKBP4_92324	92324	ACAAAACATCCTCACTAGACAGTTTTAATGTTACATAAACTAAGACTTAT	2288	FKBP4	ENSG00000004478	OK	1
1937	FKBP4_92325	92325	ACTCCCTCCATGGGCAGCGGCGCCGACTGCGCCCCGCTCTCGGTCGCCTT	2288	FKBP4	ENSG00000004478	OK	1
1938	FKBP4_92326	92326	CCTCCTCAGCCAGCCTCTCAAACATATTGGCATAGAGCTTCTTCTCCCGG	2288	FKBP4	ENSG00000004478	OK	1
1939	FKBP4_92327	92327	TTTGGAGGACTGCCTGCTGAACCGTAGGCATATTCTGGTTTGCAGGTGAT	2288	FKBP4	ENSG00000004478	OK	1
1940	FKBP5_19156	19156	CAATTCCAATTGGAATGTCGTGGTCTTCTCCTTCGCCCACAGTGAATGCC	2289	FKBP5	ENSG00000096060	OK	1
1941	FOXG1_2475	2475	GGTGGCTGTTGTGGTGGCCGTGGCTCGCGTGGTGGTTGTCGTTCTGGACC	2290	FOXG1	ENSG00000176165	OK	1
1942	FOXG1_25525	25525	TGTGTGAAATAATCAGACAGTCCCCCAGACAGTCCCGTCGTAAAACTTGG	2290	FOXG1	ENSG00000176165	OK	1
1943	FOXF1_12684	12684	GGCCTGCGGCGGCAGCCTCACATCACGCAAGGCTTGATGTCTTGGTAGGT	2294	FOXF1	ENSG00000103241	OK	1
1944	FOXF2_22978	22978	GATAATACGACCCGCTAGCTGAGGGATGGAAAGAAGAAATCCCATTGAAG	2295	FOXF2	ENSG00000137273	OK	1
1945	FOXC1_87440	87440	TACAGTCGTAGACGAAAGCTCCGGACGTGCGGTACAGAGACTGGCTGGAA	2296	FOXC1	ENSG00000054598	OK	1
1946	FOXD1_22696	22696	TATTAACAATTGGAAATCCTAGCAGTAAAGTTCTCGACACTGGACAGGGC	2297	FOXD1	ENSG00000251493	OK	1
1947	FOXD4_22024	22024	CCCCTTGCATGATACTCTCAATGCTGAAAGAGATGCATCCGCCTCCCGGT	2298	FOXD4	ENSG00000170122	OK	1
1948	FOXI1_90657	90657	GTTGTAGAAGTGAGGGCTGAATTGGCTGAGCACAGATCCTCCATAGCTGA	2299	FOXI1	ENSG00000168269	OK	1
1949	FOXL1_11988	11988	GGCACCCCCTAGGAGTTCGTCCCCTGAAGGCGGCTTCTGGCCCTGCTTTC	2300	FOXL1	ENSG00000176678	OK	1
1950	FOXE3_11091	11091	CGTTGAGCGTGAGATTGTGGCGGATGCTGTTCTGCCACTTGCGCGGGCTG	2301	FOXE3	ENSG00000186790	OK	1
1951	FOXJ1_12696	12696	CGCTTGGGCAGCGGCTGTTTGCGCTTATGCCCCAGCCTGCCCTCGCCTGC	2302	FOXJ1	ENSG00000129654	OK	1
1952	FOXC2_11987	11987	GCCGCTCGGCCCCGGTGTACAGGCTCATCGCTCGCATGCTGCACTGGTAG	2303	FOXC2	ENSG00000176692	OK	1
1953	FOXE1_88876	88876	CCTCCGAGCTGCCCGCCAGGGTTGTAGCAGGCTCCCAGCGCTCCGAACTG	2304	FOXE1	ENSG00000178919	OK	1
1954	FOXM1_2479	2479	CCTTTCGGCCTTCTCAAGCCTCCACCTGAGTTCTCGTCAATGCCAGTCTC	2305	FOXM1	ENSG00000111206	OK	1
1955	FOXD2_89074	89074	TGCTGCCCCGCCGCCACCGTGGCCCATGATGTGGTCTATAGAGAAGGAAG	2306	FOXD2	ENSG00000186564	OK	1
1956	FOXS1_87717	87717	CCAAGAGGTGCTCAAGGCCTGGGTCAGCCCCCATGCAAAAATTCAGTGCC	2307	FOXS1	ENSG00000179772	OK	1
1957	FOXO1_20428	20428	AGAGCTGGCTTACTGTAGGAAATCTTATCAGGAACACTTGTGTTCTTGTT	2308	FOXO1	ENSG00000150907	OK	1
1958	FOXO3_2481	2481	GAATGCCATATGATAGTGTTCGCATTGAAAGAAGGATGAGGTGCTTCAAA	2309	FOXO3	ENSG00000118689	OK	1
1959	FLG_24944	24944	CAAACGCACTTGCTTTACAGATATCAGATCTTTCCTTGAAAACAACAGGA	2312	FLG	ENSG00000143631	OK	1
1960	FLI1_20426	20426	TTATTGCCCCAAGCTCCTCTTCTGACTGAGTCATAAGAAGGGTCTTCTTT	2313	FLI1	ENSG00000151702	OK	1
1961	FLII_25597	25597	CCTCACCTTCGTTGATAACCTGCTTGCTGTAGGAGGTGTCAAACATGGTG	2314	FLII	ENSG00000177731	OK	1
1962	MLANA_14723	14723	GGCACATTGAGTGCCAACATGAAGACTTTTATCCATCAAGGCTCTGTATC	2315	MLANA	ENSG00000120215	OK	1
1963	MLANA_93367	93367	TAGTATCATGCATTGCAACATTTATTGATGGAGTTTTCCCAATTTAATAT	2315	MLANA	ENSG00000120215	OK	1
1964	MLANA_93368	93368	ACCTACTAAAATTTTAACACTGACTTATTATTAGAGATGGCTTGCATTTT	2315	MLANA	ENSG00000120215	OK	1
1965	FLNA_25912	25912	TCCTCGTTGAACTTGACTGAGACTTCGTAGTCACCTGGCTCCTGGACCAC	2316	FLNA	ENSG00000196924	OK	1
1966	FLNB_27227	27227	ACTTCACAGCCAGCACATAATCGCCCCTCTCCTTGACGACGTATGTGACG	2317	FLNB	ENSG00000136068	OK	1
1967	FLNB_27228	27228	CTTCAGGTGTTTCCTGGCAATCCATTTTAACCTTGGATGGGCCTTCGATG	2317	FLNB	ENSG00000136068	OK	1
1968	FLNC_89124	89124	TAGATGTCAAAGGTACCGTCATGGTTCTCAACCACATCCACATCGAGCTC	2318	FLNC	ENSG00000128591	OK	1
1969	FLOT2_23532	23532	CTTCTGCCTTGAGCTTCATCCGCTCAGCCTCTGCCTTGCCCATCGCCTCG	2319	FLOT2	ENSG00000132589	OK	1
1970	FLT1_24929	24929	GCAGAATTGTTTGCCATTTCTTCCACAGGCAGATTTAGTTATGCTCAGCC	2321	FLT1	ENSG00000102755	OK	1
1971	FLT3_23905	23905	GTTCCTCTACGAATCTTCGACCTGAGCCTGCGGAGAGAGTAGCCCCAAAT	2322	FLT3	ENSG00000122025	OK	1
1972	FLT3LG_25439	25439	GACCGGCCTCTAGCCAACTTCCTCTGTGTCCAGGCTATGCATCCTCTGGC	2323	FLT3LG	ENSG00000090554	OK	1
1973	FLT4_12163	12163	TGGCCACCTGGAAGCTGTAGCAGACAAGATCTTCCATGGTCAGCGGGCTC	2324	FLT4	ENSG00000037280	OK	1
1974	FMO1_13664	13664	CTCGAACAGCCCACCGAGCTTGTGTTTCTCCTGTAGGTATCATGGAGCCC	2326	FMO1	ENSG00000010932	OK	1
1975	FMO2_11063	11063	AAATCTTCAGGCATTGGAAAGTCACTGAAACAGGACATTTCTTTGCTGGT	2327	FMO2	ENSG00000094963	OK	1
1976	FMO3_14602	14602	TCTGAAGTCTCCCGACCACTCGTGTCTGCATGGGTTTCAACGACCGGTCC	2328	FMO3	ENSG00000007933	OK	1
1977	FMO4_88340	88340	TCCAGTGCAAACCATAACAGCATCAAAGACAGCTCTATTTTGCTTGCCCT	2329	FMO4	ENSG00000076258	OK	1
1978	FMO5_11213	11213	AGCCTGTGGCAAAGATAACAGCATCAATGTCATCCTCCCTGGAGCCATCC	2330	FMO5	ENSG00000131781	OK	1
1979	FMO5_2453	2453	TTTCACTCTGTGAGGGCAATGTCTTTAGACCTTTAAATACCTGAGTGGCC	2330	FMO5	ENSG00000131781	OK	1
1980	FMOD_13662	13662	GTTGTGGTCCAGGTACAGCCTCTCCAGGTGCCTCAGCTTGGAGAAGACCT	2331	FMOD	ENSG00000122176	OK	1
1981	FMR1_13668	13668	TTCCTGAAGTATATCCAGGACCGCGTCTGCCGTGCCCCCTATTTCTGTAA	2332	FMR1	ENSG00000102081	OK	1
1982	FMR1_27230	27230	TCCACGCTGTCTGGCTTCTCTTTCTTCTGGTTACGATCTTTACCCGTGCG	2332	FMR1	ENSG00000102081	OK	1
1983	AFF2_13667	13667	CTTTGCCAAATTTCTCGAACAGTGCATCAGCTTTGTGCTTCAGCTTCTTA	2334	AFF2	ENSG00000155966	OK	1
1984	FN1_13666	13666	CCGAACCTTATGCCTCTGCTGGTCTTTCAGTGCCTCCACTATGATGTTGT	2335	FN1	ENSG00000115414	OK	1
1985	FN1_2459	2459	TTCTCCCTGACGGTCCCACTTCTCTCCAATCTTGTAGTTCACACCATTGT	2335	FN1	ENSG00000115414	OK	1
1986	FN1_27231	27231	GGTCGGCATCATAGTTCTGTGTGGTCCCACACCACTTCATGTTGTCTCTT	2335	FN1	ENSG00000115414	OK	1
1987	FNTA_93279	93279	TCTATATCAGCCCATTCTGCTCTGTCCCCGTCGTCCATGGGGGACGCCAC	2339	FNTA	ENSG00000168522	OK	1
1988	FNTA_93280	93280	AAGTAATCATAAACATCTCTAACTCGCTGCTTCGCGTCCCCGCGGTCTCG	2339	FNTA	ENSG00000168522	OK	1
1989	FNTA_93281	93281	GGACTTCTCTCTCCAATACAGCACGATCATTGTAGCCAGTGGTGTTAGAA	2339	FNTA	ENSG00000168522	OK	1
1990	FNTB_27234	27234	ACCTTCCCAGTTCTGACACCTTGCTATCCATTCAGCAGTGCCCTCAAAGA	2342	FNTB	ENSG00000257365	OK	1
1991	FOLH1_21200	21200	GCAATTACAATTTTCCCAGAGCAATTGATTTTCATGTCCCGTTCCAATTT	2346	FOLH1	ENSG00000086205	OK	1
1992	FOLH1_2460	2460	GGCATTCCTTGAGGAGAGAAAGCACTGAAAGGTGGTACAATATCCGAAAC	2346	FOLH1	ENSG00000086205	OK	1
1993	FOLR1_25183	25183	GGTAGGAAACATCCTTATGGGCTTCCTGGCTGGTGTTGGTAGAACAGCAG	2348	FOLR1	ENSG00000110195	OK	1
1994	FOLR2_22380	22380	CAGCGCTGACAGTCCTCTTTGCATAAGGGCACATCCAGGAAGCGTTCTTT	2350	FOLR2	ENSG00000165457	OK	1
1995	FOLR3_11633	11633	TAATCCCTGAGGTCCAATTCCAGCCTTTGTGCCAGTTGCTTTTGCAGGTG	2352	FOLR3	ENSG00000110203	OK	1
1996	FOS_2461	2461	TGGATGCTTTCAAGTCCTTGAGGCCCACAGCCTGGTGTGTTTCACGCACA	2353	FOS	ENSG00000170345	OK	1
1997	FOSB_28257	28257	TTTTGGAGCTCGGCGATCTCCGACTCCAGCTCTGCTTTTTCTTCCTCCAA	2354	FOSB	ENSG00000125740	OK	1
1998	FOSL2_11989	11989	AGCTTCTCTGTCAGCTCCCGGCGTCGGTTCCGGCACTTGGCTGCAGCCAG	2355	FOSL2	ENSG00000075426	OK	1
1999	FPGS_2489	2489	GGCCTTGGCTGATCCATTGCAAGGCATGTGAAATGCAGCTGAAGACGAGG	2356	FPGS	ENSG00000136877	OK	1
[truncated: 20,538 more rows]

## Sheet: T_TempOseq_log2CPM_6cell_allrep
gene_symbol	U.2.OS_1.P1	U.2.OS_2.P1	U.2.OS_3.P1	MCF.7_1.P1	MCF.7_2.P1	MCF.7_3.P1	HepG2_1.P1	HepG2_2.P1	HepG2_3.P1	CCD.18Co_1.P1	CCD.18Co_2.P1	CCD.18Co_3.P1	Daudi_1.P1	Daudi_2.P1	Daudi_3.P1	NCI.H1092_1.P1	NCI.H1092_2.P1	NCI.H1092_3.P1	U.2.OS_1.P2	U.2.OS_2.P2	U.2.OS_3.P2	MCF.7_1.P2	MCF.7_2.P2	MCF.7_3.P2	HepG2_1.P2	HepG2_2.P2	HepG2_3.P2	CCD.18Co_1.P2	CCD.18Co_2.P2	CCD.18Co_3.P2	Daudi_1.P2	Daudi_2.P2	Daudi_3.P2	NCI.H1092_1.P2	NCI.H1092_2.P2	NCI.H1092_3.P2
A1BG	0.28615	0	0.164091	0.46044	0.282295	0.415377	6.3864	6.45642	6.41543	0.171961	0	0	1.03934	0.973639	0.181676	1.56296	1.85437	0.862858	0.316003	0	0.899983	0.791496	0.784335	0	3.84003	5.37983	5.03647	0	0	0	0.737929	1.00609	0.541377	0.876455	1.74013	1.1075
A1CF	0	0.166913	0.164091	0.170336	0	0	6.72196	6.54407	6.57498	0	0	0	0	0.350913	0	0	0	0	0	0	0	0	0	0	5.84099	5.28409	5.22361	0	0	0	0	0	0	0.273772	0	0
A2M	2.42965	2.73163	2.65541	1.39461	0.282295	0	11.473	10.7537	11.239	0.915424	0.476721	0.766511	0	0	0	0	0	0.184521	2.6188	3.2127	2.69709	0.572643	0.56709	0.27622	9.75144	8.93268	9.28358	0.370262	1.21294	0	0.289945	0	0	0	0.475199	0
A2ML1	0	0	0	0.586195	0	0.289753	0	0	0	0.171961	0.476721	0	0	0	0	0	0	0	0	0	0	0	0.56709	0.507957	0	0	0	0	0	0	0	0	0	0.273772	0	0
A3GALT2	0	0	0	0	0	0.152139	0.420893	0	0	0	0	0	0	0	0.343012	0	0.195763	0	0	0	0	0	0	0	0	0	0	0	0	0	0	0	0	0	0.982053	0
A4GALT	3.15344	3.31523	3.18123	4.77835	4.82478	4.92414	1.23574	2.20185	1.92589	5.88828	5.58856	5.77368	6.01598	5.98888	6.13438	0.176714	0.522045	0.494998	1.78608	2.13936	2.33386	4.5035	4.63435	3.92012	1.11669	1.65023	1.65035	5.64831	5.77554	5.49563	4.03201	4.11579	4.54304	0.273772	0.257077	0
A4GNT	0	0	0	0	0	0	0	0	0	0	0	0	0	0	0	0	0	0	0	0	0	0	0	0	0	0	0	0	0	0	0	0	0	0.876455	0.832055	0.657515
AAAS	3.67094	3.64725	3.79589	2.83607	3.37873	3.13506	3.0794	2.60904	3.32305	3.57127	3.39621	3.61099	4.26331	3.60317	3.73839	3.32065	3.6912	3.15599	1.97765	2.05741	2.2488	1.87965	1.95947	1.82057	1.52084	1.22452	0.84973	2.42997	1.21294	2.7967	3.27518	2.49542	3.16492	0	2.10967	0.657515
AACS	4.92586	4.94508	4.98171	4.92839	5.06261	4.80293	4.98704	5.00476	4.97972	4.31192	4.04724	4.38631	4.55806	3.81557	3.96605	6.10622	6.12993	6.24093	3.5873	3.51856	3.31457	3.87213	3.8075	3.10377	3.30458	3.44522	3.64359	3.37334	4.62795	3.87105	2.04135	2.07966	2.41303	3.4634	5.29391	4.14922
AADAC	1.57262	0.575907	0.680144	0	0.282295	0	0.537718	0	0.165721	1.53547	0	1.17764	0	0	0	0	0	0	0	0.57194	1.45	0	0	0	0	0.617967	0.341858	0	0.337563	0.319448	0	0	0	0	0	0
AADACL2	0	0	0	0	0	0	0	0	0	0	0	0.189325	0	0	0	0	0	0	0	0	0	0.314549	0	0	0	0	0	0	0	0	0	0	0	0.876455	0	0
AADACL3	0	0	0	0	0	0	0	0	0	0	0	0	0	0	0	0	0	0	0	0	0	0	0	0	0	0	0	0	0	0	0.531256	0	0	0	0	0.657515
AADACL4	0	0	0	0	0	0	0	0	0	0	0	0	0	0	0	0	0	0	0	0	0	0	0	0	0	0	0	0	0	0	0	0	0	0.273772	0.257077	0
AADAT	3.15344	3.45087	3.20027	0.170336	0.898798	0.918177	1.48887	1.43313	1.83036	1.59714	1.68659	2.25889	0	0	0	2.72316	2.4222	2.30939	2.22439	2.96556	2.69709	1.29968	1.14001	1.82057	1.63379	0.341821	1.04932	1.46233	0.610928	1.57668	0	0	0	1.41777	2.60204	1.45
AAGAB	7.24104	7.16638	7.28458	6.66366	6.49775	6.40506	3.6459	3.95445	3.75892	7.86755	7.72032	7.83753	7.97742	7.86076	7.92699	5.84027	5.66399	5.70501	6.93615	6.77471	7.06386	6.97982	6.91193	7.47438	4.43064	3.70388	3.87153	8.16566	7.9373	8.01136	8.06669	8.04223	8.07988	4.53296	3.81441	3.35584
AAK1	5.41186	5.29528	5.32731	3.6033	3.83712	3.58621	4.27841	3.21747	3.53483	5.33518	5.33229	5.53276	0.611306	0.973639	0.343012	3.5466	3.67488	3.57473	3.22123	2.77363	2.33386	1.29968	1.42512	1.7317	1.39828	1.3808	1.04932	2.8368	4.44798	3.2368	0.531256	0	0.295935	0.876455	1.74013	1.28889
AAMDC	3.38314	3.4346	3.55102	3.84893	3.89066	3.35486	2.65699	2.26325	2.80004	3.98285	3.85241	4.20074	2.94999	2.3591	2.60872	2.95902	3.16882	3.22077	1.56512	1.7793	1.1075	0.791496	1.42512	1.90428	2.31407	0	1.04932	2.42997	3.79882	2.68992	2.04135	2.21116	0.541377	0.70212	2.04295	0.899984
AAMP	4.65773	4.48957	4.52633	4.95777	4.92569	4.9963	7.19527	7.17619	6.65732	4.3302	4.27829	4.33711	4.49194	4.07328	3.87661	4.53307	4.20473	4.08436	5.04784	4.95052	5.23506	5.31238	5.31337	5.40461	5.55577	5.37983	5.30392	5.45977	5.08545	4.90683	5.02717	5.04741	4.47082	4.18071	4.73076	3.68212
AANAT	0	0	0	0	0	0.152139	0.293767	0.26308	0	0	0	0	0	0	0	0.334126	0.661128	0	0	0.79059	0	0	0	0	0	0	0.618028	0	0	0	0	0.488911	0	0.273772	0.475199	0.365896
AAR2	1.86099	1.78788	1.5496	1.00185	1.32935	0.918177	1.70415	0.678174	1.06732	1.65627	1.20493	0.642397	1.12908	0.868768	0.181676	0.723806	1.01243	0.494998	1.1534	0	0.657514	0	0.784335	0	0	0.849652	0.341858	0	0.610928	0	0	0	0	0	0.257077	0.657515
AARD	5.03608	5.08199	5.27441	2.64696	2.88279	2.53164	0	0	0	0	0	1.75869	0	0	0	0.334126	0.522045	0.967226	6.24198	6.25571	6.31327	3.6096	4.17747	3.44861	0.553257	0	0	2.26413	0	0.802035	0	0	0	2.81966	1.56098	2.2488
AARS	4.70704	4.83779	4.7234	5.75517	5.8158	5.81155	6.22373	6.50965	5.89898	4.71101	4.75353	4.87413	4.40479	4.1867	4.0267	4.45808	4.41591	4.3962	6.57035	6.60483	6.74463	7.26446	7.03622	7.5736	7.98922	6.09537	6.17243	6.26815	6.79007	6.47151	5.60392	6.00745	5.83888	6.01179	5.50072	6.05595
AARS2	5.12493	4.96788	5.00895	4.61825	4.66803	4.62579	4.56661	4.32938	4.01933	4.01709	4.1882	4.15604	4.45771	4.87592	4.63736	5.07498	4.91006	4.99256	3.83019	3.87013	3.83586	3.55083	4.15815	3.10377	3.52561	4.04497	3.51452	3.73213	3.52917	2.51329	3.13599	3.54717	3.65669	4.12996	3.81441	2.75993
AARSD1	1.86099	2.62093	2.57019	1.08942	1.13008	0.918177	1.60052	2.03583	1.29908	2.65918	1.79908	2.95066	3.49685	2.70207	2.25024	2.93464	2.34177	2.94215	3.18284	3.28649	3.31457	1.97213	1.95947	2.64972	4.07822	1.97853	1.65035	3.05566	3.06719	2.5746	3.49048	3.3037	3.54856	4.02276	3.9297	2.87794
AASDH	4.93624	4.9102	4.9199	4.04787	4.11417	4.11676	3.67169	3.93571	3.28752	4.27467	4.50254	4.92163	4.18177	3.27413	3.30119	4.50022	4.80897	4.8967	5.57808	5.55386	5.44082	4.71901	4.59177	4.22693	4.52152	4.67789	4.83496	5.60561	5.77554	5.49563	4.21606	4.64394	4.29791	5.16579	5.91401	5.09586
AASDHPPT	6.42091	6.27907	6.2511	4.93431	5.09033	4.8703	6.12448	5.48569	6.18382	5.6832	5.60413	5.90102	6.52798	6.63181	6.36797	7.04962	7.0342	7.04569	5.08994	5.14159	4.34636	3.87213	3.75701	3.85849	3.04345	4.19992	3.67413	6.38892	6.42877	6.28692	6.41929	6.24466	5.8785	4.22974	6.80214	4.05214
AASS	4.47768	4.45771	4.57818	1.08942	1.3901	1.4748	4.51767	4.90234	4.5256	4.66856	4.71103	4.51576	0	0	0.181676	1.28296	0.661128	1.32241	5.2377	5.38777	5.35184	1.14933	1.42512	1.30867	5.5341	4.11342	4.44997	4.81817	4.81521	4.76937	0.289945	0.488911	0	0.503785	1.973	2.33387
AATF	3.44257	3.5296	3.53611	1.75749	1.88815	2.32301	3.91789	3.84825	3.92998	2.44112	2.09192	2.8135	3.56275	3.39234	3.45034	2.63512	2.2998	2.52992	4.38094	4.02905	4.42602	4.33958	3.99345	4.75249	3.93126	2.60401	2.78294	3.37334	3.56175	3.38106	4.36375	4.39009	4.29791	3.61872	3.81441	3.54612
AATK	1.62486	1.44209	1.14052	0.170336	0.282295	0.637915	3.59288	3.29303	3.26942	0.707477	0.724763	0.356663	0	0	0	2.66507	2.94208	2.83588	0.575073	0.57194	0	0	0	0.882894	1.11669	2.39991	1.52191	0	0	0	0	0	0	0.70212	2.45582	0.365896
ABAT	1.21182	1.68157	1.86794	3.32525	3.81514	3.44602	4.38361	4.35075	4.28558	0.915424	0.93635	1.26442	1.36901	0	0.181676	4.30481	3.91619	4.07271	1.56512	1.97053	2.15839	4.19355	4.53297	3.60691	3.52561	3.67397	3.76205	1.11793	1.36833	0.319448	1.07927	0.682643	0.541377	4.29262	4.64338	2.87794
ABCA1	1.9861	1.56679	2.38297	1.46178	1.26594	1.41589	6.82756	6.88779	6.16681	4.97184	5.17959	4.96114	3.56275	3.29451	3.50252	0.47604	0	0	2.72948	1.97053	1.95859	1.97213	1.76878	1.9834	6.75221	5.51249	5.67247	4.78793	4.4653	5.04322	3.8876	2.77591	3.12782	0.876455	0	1.1075
ABCA10	0	0.166913	0.164091	1.00185	1.05703	0.637915	0	0.26308	0	0	0	0	0	0	0	1.11953	0.787975	0.494998	0	0	0	0	0.784335	0.27622	0	0.617967	0	1.74015	0	0	0.531256	0	0	0	0.982053	0.365896
ABCA12	0.28615	0.166913	0.164091	2.6178	2.65424	2.47504	0	0	0.165721	0	0	0	0	0	0	0	0	0	0.98514	0.79059	0.657514	3.25199	2.70877	4.68308	0	0	0	0	0	0	0	0.488911	0	0.273772	0.257077	0.657515
ABCA13	2.745	2.93041	2.97567	0	0	0	0	0	0	0	0	0	0	0	0	0	0.368108	0.628315	3.99435	3.84593	3.58134	0	0	0	0	0	0	0	0	0	0	0.265068	0	0	0.257077	0.657515
ABCA2	2.9432	3.0204	2.70955	4.5271	4.70437	4.77975	4.00164	3.80761	3.63718	2.87371	2.17766	2.41877	0	0.350913	0.488106	3.00658	3.51901	3.17791	3.10285	2.91992	2.6314	4.13474	4.67571	3.27079	1.83619	1.5218	2.24593	3.15378	3.39099	2.63341	0.289945	0	0.934118	2.31334	3.91111	2.75993
ABCA3	0	0	0.31141	1.08942	0.405112	0.415377	0	0	0.314352	0	0	0	0	0	0	2.50869	2.63967	2.69099	0	0	0	0	0.784335	0.507957	0	0	0	0	0	0	0	0	0	0	1.46231	1.45
ABCA4	1.21182	1.23216	1.29014	0.170336	0	0	0.645788	0.26308	0.165721	0	0.334627	0.189325	0	0	0	0	0	0	2.56011	1.97053	0.657514	0	0	0	0.302988	0	0.341858	0	0	0.993792	0	0	0	0.273772	0	0
ABCA5	3.51357	3.86933	3.89267	6.20086	6.15246	6.06503	2.60439	2.7227	2.52289	3.63146	3.03191	3.88191	0.337792	0.1861	0	5.62098	5.67224	5.68601	4.71272	5.12156	4.26205	6.92881	6.56832	7.00748	4.31683	4.44981	4.58468	2.77647	2.97345	3.41498	1.47547	0.853413	0.541377	6.58615	6.92996	8.66027
ABCA6	0	0	0.44507	0	0	0.415377	0.154348	0.378574	0.314352	1.18008	1.03154	0.189325	2.70934	2.31986	2.20896	0.723806	0.661128	0.967226	0	0	0	0	0	0.882894	0	0.341821	0.618028	0	0	0.319448	1.07927	0.682643	1.8092	0.273772	0.832055	0.365896
ABCA7	1.90391	2.85904	2.57019	2.32489	1.88815	2.04056	5.83022	6.03589	5.67326	0.325592	0.724763	0.506592	3.75825	3.89783	3.64861	2.54135	2.73722	2.6287	3.52728	3.66409	4.26205	2.92178	2.8113	3.06792	7.51794	6.08404	5.82995	1.60792	1.63643	1.69184	4.83802	5.33378	4.9777	4.9389	4.46375	4.72268
ABCA8	0	0	0	0	0	0	0.154348	0.26308	0.314352	1.09714	0	0	0	0	0	0	0	0	0	0	0	0	0	0	0.553257	0	0	0.664642	0.840654	0.580827	0	0	0.295935	0	0	0
ABCA9	0	0	0	0	0	0.289753	0	0	0	0	0	0.356663	0	0	0	0	0.661128	0	0	0	0	0.572643	0	0	0	0	0	0	0	0	0	0	0	0	0	0
ABCB1	3.3369	3.3329	3.20027	0	0.282295	0	4.74122	4.53631	4.26746	1.96774	1.12084	1.69763	0	0.1861	0.181676	0.334126	0.195763	0.184521	4.1616	3.9854	3.13658	0.572643	0	0.507957	6.43518	5.27415	5.39841	1.60792	0.610928	0.993792	0	0	0	0.503785	0.475199	0.899984
ABCB10	4.37465	4.35769	4.36702	3.52694	3.36366	3.43122	1.30331	1.00014	1.29908	3.47601	3.75814	3.31828	3.84026	4.21906	4.26689	4.723	4.9848	4.79401	3.10285	3.42364	2.4142	2.29218	2.04613	3.97922	3.49604	3.25631	4.06832	2.71351	3.3166	2.84726	3.06101	3.08111	3.96084	2.37275	4.22882	2.98702
ABCB11	0	0	0	0	0	0	0	0	0	0.707477	0	0	0.337792	0.1861	0	0	0	0	0	0.314129	0.365896	0	0	0	0.302988	0	0.618028	0.370262	0	0	1.07927	1.68644	0	0.876455	0	0.899984
ABCB4	0.990749	1.78788	1.14052	0.170336	0.148041	0.152139	2.73247	1.4856	1.92589	0	0	0	3.25915	3.25345	2.86937	0.176714	0.195763	0.184521	0.316003	0	0.657514	0	0	0.27622	1.26435	0.849652	1.52191	0	0	0	2.55999	2.38834	2.35	0.273772	0	0
ABCB5	0	0.575907	0	0	0	0	0	0	0	0	0	0	0	0	0	0	0.195763	0	0	1.5588	0	0	0	0	0	0	0	0	0	0	0	0	0	0.273772	0	0
ABCB6	0.150158	0.575907	0.164091	2.1728	2.41212	1.96037	4.42212	3.68955	4.10346	2.87371	2.04706	1.63387	1.44086	0.868768	1.71432	2.33328	2.85782	2.52992	0.316003	0.79059	0	1.29968	0.973107	2.12971	2.50435	2.32491	2.16222	2.89471	3.02108	2.44926	1.58657	0.682643	0.751071	1.03198	2.23451	0.365896
ABCB7	2.67239	2.50102	2.00414	1.39461	1.3901	1.07872	1.0903	1.43313	1.55955	1.25851	0.724763	0.506592	2.10358	1.79839	2.20896	1.79736	2.94208	2.49543	0.794627	0.980422	2.87794	0.981481	0.311231	0.27622	0.553257	0.617967	1.22462	0	1.5086	0.580827	1.68972	0.682643	1.2425	0.70212	1.24207	1.1075
ABCB8	2.06386	2.26371	2.38297	2.52662	2.79567	2.80852	2.73247	1.80755	2.66811	3.06042	2.66711	3.25611	1.6971	2.57449	2.16647	3.48077	3.5006	3.15599	0.98514	0.79059	0	1.43582	2.27866	1.30867	1.52084	0.341821	0.618028	3.10556	2.64902	2.31198	2.55999	2.49542	2.47343	0.503785	2.89468	1.95859
ABCB9	5.76895	5.60984	5.72241	4.42979	4.30766	4.49671	4.22714	4.19403	4.05146	3.84984	4.42576	3.39721	1.75462	1.40719	1.82774	3.88874	3.72331	4.013	6.71524	7.24623	6.31327	5.60733	5.77323	5.58032	4.13689	4.33982	4.50198	4.6768	5.1618	5.19735	1.78598	1.49325	1.98544	5.36181	5.16651	4.96862
ABCC1	5.0264	5.30426	5.19124	5.55821	5.87012	5.51088	7.25515	6.97526	6.58049	7.87846	7.60027	7.92836	6.16663	5.81279	6.22775	5.23827	5.19972	5.37582	4.21964	4.15259	3.92081	5.11353	5.53182	5.29257	6.03857	5.57046	5.75336	7.58541	8.03479	7.21886	4.39461	4.28952	4.42568	3.40768	4.77254	1.59492
ABCC10	1.94559	1.7357	1.48898	2.13213	1.97002	1.73792	3.17268	2.7227	3.19466	1.65627	2.51069	2.12615	1.86323	0.868768	1.52547	1.95112	1.91122	2.38671	1.1534	1.67326	1.45	0.791496	0.973107	1.0392	1.83619	1.76816	1.04932	1.46233	2.70842	1.89778	1.58657	1.77413	0.541377	0.876455	2.4036	1.28889
ABCC11	0	0.689986	0.31141	0.170336	0.405112	0.152139	2.05718	1.72265	2.29138	0	0	0	0	0	0	0	0	0	0	0	0	0.314549	0.311231	0.27622	0.302988	0.849652	0.618028	0	0	0	0	0	0	0	0	0
ABCC12	0	0	0	0	0	0	0	0	0	0	0	0	0	0	0	0	0	0	0	0	0	0.572643	0	0	0	0	0	0	0	0	0	0	0.934118	0	0.475199	1.1075
ABCC2	0.41042	0.452027	1.05945	0.80894	0.518289	0.918177	5.6111	5.99349	5.56243	0	0	0.986674	0.17876	0.498814	0.852163	0	0.368108	0.184521	1.1534	1.2984	0.365896	0.791496	1.42512	0.707571	7.42486	6.73614	6.33894	0.909015	0	1.16303	0	0	0	0.273772	0.982053	1.1075
ABCC3	3.25639	3.45087	3.34411	2.36053	1.8454	2.32301	3.2432	3.57314	2.46045	3.74478	3.58065	3.27713	0	0	0.343012	0	0	0	4.46332	4.71694	4.02681	2.96743	3.30864	3.23889	3.93126	3.87136	3.67413	5.03967	5.17239	5.16781	0	0	0	0	0.257077	0.365896
ABCC4	6.33334	6.42213	6.26698	3.86142	3.92185	4.05052	4.22714	4.10459	3.97534	8.36468	8.43672	8.48053	5.28504	5.43066	5.31898	6.82099	6.79649	6.98327	7.12768	6.97769	7.33287	4.9973	4.96977	5.54815	5.72467	5.0006	5.32332	7.45436	7.47056	7.9706	4.94615	5.27488	5.76831	6.96963	7.06007	8.38928
ABCC5	3.82404	3.97439	4.10954	5.2276	5.29876	5.10286	4.48166	4.8382	3.90675	4.57204	3.64227	4.62637	3.77224	3.5701	4.2157	4.29527	4.35573	4.38682	4.62953	5.04921	4.59063	5.78994	5.64026	6.04425	5.32292	3.25631	3.5805	4.9874	5.20369	5.31878	4.12697	4.72319	4.81219	5.77907	4.93774	5.53366
ABCC6	2.33873	1.62532	1.86794	1.703	1.44838	2.22346	7.12698	6.95679	6.85837	2.05822	1.62687	2.21598	0	0	0	0.935193	0.522045	1.15572	2.06467	1.14816	1.84725	1.87965	1.54899	1.53563	7.11285	7.06475	6.988	1.30038	2.30868	2.07796	0.531256	0	0	1.17235	1.24207	1.72659
ABCC8	0.524829	1.07305	0.164091	1.52597	1.55834	1.5314	0	0	0	0	0	0	0.730793	0	0.955615	6.27836	6.23666	6.27183	0.794627	0	0.899983	0.314549	0.973107	1.30867	0	0	0	0	0	0	1.58657	0	0.295935	2.63787	5.21277	3.31457
ABCC9	0.72957	0	0	0	0	0	0	0	0	1.25851	1.62687	1.63387	0	0	0	0	0	0	0	0	0	0	0	0	0	0	0	0	0.337563	0.802035	0	0	0	0.70212	0.664633	0
ABCD1	1.77112	2.59187	1.86794	1.52597	1.61033	1.22317	3.61963	2.74439	3.35772	3.10356	3.07724	2.59653	0.481021	0.1861	1.05214	1.95112	1.60151	1.84493	0.794627	1.2984	1.1075	0	0	0.507957	1.11669	1.87718	1.22462	1.74015	2.2298	2.16026	1.22377	0	0.934118	0.273772	1.65334	1.1075
ABCD2	0.28615	0.452027	0	0	0	0	0	0	0	0	0	0	0	0	0	0.176714	0	0	0.794627	0.79059	0.365896	0	0	0	0	0	0	0	0	0	0	0	0.295935	0	0	0
ABCD3	7.15705	7.34895	7.20672	6.10693	6.03374	6.1145	3.68442	3.81788	2.80004	6.54551	6.49633	6.50378	5.84773	6.08565	6.26599	6.30476	6.45791	6.54277	6.2137	5.19046	6.27613	6.92592	6.62572	6.48587	7.55785	7.27111	7.30583	2.07672	2.45458	2.68992	3.49048	3.18074	4.9567	6.31417	4.34415	5.78093
ABCD4	3.88957	3.84491	3.74496	3.28872	3.13432	3.47517	4.96635	4.25576	4.6567	2.62997	3.30389	2.86994	3.37374	3.14535	3.3207	3.30171	3.59037	3.17791	2.78179	2.91992	3.77631	2.8259	2.70877	2.54928	2.61855	3.12983	2.53928	3.24565	3.71442	2.98912	3.06101	2.81778	1.98544	1.41777	2.45582	0.899984
ABCE1	4.4634	4.36629	4.28024	4.03689	4.25963	3.9709	4.22714	3.7336	4.23051	3.60168	3.65727	4.00042	4.82971	4.9549	5.20287	4.08981	4.20473	3.78924	2.83226	3.48761	3.22832	4.07343	3.47407	3.97922	3.58301	3.21537	3.44538	3.33202	3.52917	2.7967	4.37926	4.71213	3.87389	1.52641	3.5991	2.87794
ABCF1	7.45638	7.4816	7.3669	6.79156	6.75177	6.79287	5.24934	5.30039	4.56323	6.21273	6.27833	6.31849	6.99288	6.91958	7.05295	6.0703	5.9918	6.00693	6.79057	6.57937	6.91651	6.46298	6.21321	6.434	6.48119	5.92173	6.08989	6.20661	6.41991	5.85196	5.84087	6.17388	5.73169	3.61872	5.09421	4.88652
ABCF2	4.69487	4.48167	4.7365	4.14304	4.43564	4.58626	3.79418	3.37876	3.66513	5.83489	5.94707	5.97365	5.82442	5.24933	5.57191	5.53845	5.45524	5.45424	2.88104	3.35669	3.51002	3.74683	3.41016	3.72672	3.16119	2.16209	2.53928	4.74134	5.02833	4.61742	4.64617	4.67844	4.22952	2.42982	4.6092	3.31457
ABCF3	1.77112	1.37545	1.6637	2.00277	2.08472	2.15306	3.0794	3.03586	2.58274	2.10142	1.43127	1.34627	1.96422	1.24904	1.38428	1.35822	1.669	1.24147	3.18284	3.17434	4.02681	2.36221	2.47886	2.78837	2.38033	1.87718	2.24593	3.33202	3.87856	3.48052	1.3551	2.5951	2.28409	2.9424	2.50623	3.13659
ABCG1	0.72957	1.44209	0.882228	0.46044	0.518289	0.530932	0	0	0	0	0.834432	0	0.943638	1.48021	1.05214	0.833368	1.60151	1.47182	0.794627	0.980422	1.28889	1.14933	0	0.27622	0	0	0	0	0	0	1.87622	2.73279	1.71229	0.503785	1.74013	1.84725
ABCG2	1.14182	1.78788	0.784722	2.81052	3.00435	3.02109	4.63377	4.73903	4.09321	1.40363	1.85221	1.69763	0.481021	0	0.488106	0	0	0	2.14674	2.82406	1.84725	3.9424	4.15815	4.63488	4.80091	4.46735	4.37759	2.89471	2.52235	3.27424	0.289945	0.853413	0.541377	0.273772	0	1.28889
ABCG4	0	0	0	0	0	0	0	0	0.165721	0	0	0	0	0	0	0	0	0	0.794627	0	0	0	0	0	0	0	0	1.11793	0	0	0	0	0	0.273772	0.257077	0.899984
ABCG5	0	0	0	0	0	0	5.68579	6.03589	5.32021	0	0.176994	0	0	0	0	0	0.195763	0	0	0	0	0	0	0.27622	6.32174	5.55413	5.30392	0	0	0	0	0.488911	0	0	0	0
ABCG8	0	0	0	0.170336	0	0	3.37466	3.52381	3.32305	0	0	0.506592	0	0	0	0	0	0	0.316003	0	0	0	0	0	2.01366	2.32491	2.40005	0	0	0	0	0	0	0	0	0.365896
ABHD1	0.28615	0.689986	0.56739	0.46044	1.19961	1.00068	0.154348	0	0.165721	0.591063	0.724763	1.34627	0	0	0	0.334126	1.20662	0.184521	0.575073	1.2984	0.899983	1.29968	1.76878	1.30867	1.39828	1.5218	1.22462	0.909015	0	0.580827	0	0	0.295935	0.273772	0.664633	0
ABHD10	3.55455	3.3676	3.58037	2.78452	2.79567	3.06009	2.54979	2.35072	2.72234	3.50847	2.93674	3.27713	3.15617	3.354	3.63309	3.95085	4.0739	4.08436	3.46466	2.05741	2.98702	2.49284	1.76878	2.32462	2.31407	2.6661	2.94199	1.46233	0	0.993792	2.25824	2.07966	2.83741	3.09131	3.89228	4.1725
ABHD11	4.37465	4.49742	4.12953	7.21434	7.23109	7.21297	3.88519	3.10458	3.63718	3.4428	3.43155	4.06228	4.68925	5.0479	4.77808	5.9986	5.90698	5.96972	2.49893	2.13936	3.31457	5.09308	5.26901	4.94268	1.26435	1.04923	1.38091	3.33202	2.70842	3.15887	3.72712	4.53519	3.46178	2.31334	4.72012	2.56257
ABHD12	6.73501	6.77865	6.86146	6.85541	6.81406	6.8286	7.70655	7.67764	7.34781	6.85096	6.52524	6.83321	4.76119	4.24023	4.23639	7.16415	7.1859	7.2765	6.89815	7.06939	6.96732	7.00467	7.25439	6.77708	6.08897	6.38565	6.4925	7.41533	7.49606	7.23557	4.68414	4.27456	4.6252	6.49884	7.82326	5.93863
ABHD12B	0	0	0	0	0.148041	0	0	0	0	0	0	0	0	0	0	0	0	0	0	0	0	0	0	0	0	0	0	0	0	0	0	0	0	0	0	0
ABHD13	2.98377	3.12551	3.37794	1.75749	2.28992	2.11652	2.43398	2.20185	1.49871	2.47436	2.09192	2.49252	1.80995	1.96028	1.52547	3.02978	2.57076	2.96753	4.14173	3.17434	3.92081	3.01169	2.99679	1.7317	2.31407	4.04497	3.87153	3.28948	3.97845	3.19836	2.76286	2.14691	2.79071	4.14708	4.8031	3.31457
ABHD14A	2.64735	2.56222	2.73587	2.04719	1.75592	2.32301	4.60728	4.11296	4.764	2.82299	2.96113	1.63387	1.80995	1.16295	1.38428	3.65504	3.70734	3.57473	2.6188	1.2984	0.657514	0.572643	1.95947	0.507957	1.73854	3.12983	2.94199	2.07672	1.75386	2.31198	1.07927	0.853413	0.751071	2.11884	3.9297	2.56257
ABHD14B	7.81371	7.91602	7.6765	5.43824	5.50164	5.24079	6.79566	6.76049	6.41337	6.83345	6.64861	6.73597	5.38861	6.00752	5.8387	5.31583	5.39173	5.47652	8.23349	8.21101	8.32968	6.43888	6.7177	5.97334	7.03014	8.47701	8.5745	6.79458	7.05322	7.0698	6.39279	6.34472	6.57379	4.73891	5.85202	5.51556
ABHD15	0.41042	0.166913	0.784722	0.322668	0.898798	0.415377	0.746323	0.485504	0.685834	0	0.334627	0.986674	0	0.350913	0.181676	0	0	0	0.316003	0.314129	0.365896	0.314549	0.56709	0.507957	0.302988	0	0.618028	0.909015	0.610928	0	0	1.49325	0.934118	0.273772	0.475199	0.657515
ABHD16A	5.10207	4.81911	5.03569	5.0425	5.24221	5.24925	4.11879	3.66701	3.66513	4.74546	4.84154	4.71377	4.32157	4.24023	4.83346	4.21656	4.59141	4.37738	2.56011	1.97053	3.08843	4.71901	5.61213	2.91486	2.61855	5.08256	4.50198	2.34943	3.11187	3.60329	2.44675	1.68644	2.14248	3.49048	2.10967	1.59492
ABHD16B	0	0	0	0	0	0.289753	0	0	0	0	0	0	0	0	0	0	0	0	0	0	0	0	0	0	0	0	0	0	0	0	0	0	0	0.273772	0	0
ABHD17A	4.08872	4.0296	4.01596	3.41274	3.58767	3.67682	4.67261	5.04902	4.70463	4.56434	4.67462	4.45248	3.71543	3.65139	4.00275	4.3143	4.4642	4.43312	4.55635	4.48587	5.2015	5.10334	5.61921	4.58502	3.1984	5.48692	5.90912	4.32324	3.97845	4.52725	3.24162	3.71167	4.41031	5.817	4.86235	3.94805
ABHD17B	4.65773	4.5885	4.64221	3.89827	4.25147	4.08874	4.51767	4.73903	4.01933	3.93589	3.05475	3.92251	5.08651	4.40868	4.41036	5.00645	5.00453	4.87673	6.19453	5.67558	5.9788	5.57083	5.51672	5.86782	6.27896	5.17087	5.12756	3.63354	3.79882	4.34572	5.55695	5.59687	5.89515	6.43058	6.00006	6.38977
ABHD17C	3.69558	3.3329	3.18123	5.71787	5.7244	5.59959	0.92854	1.13765	0.685834	4.77244	5.00293	5.1553	1.96422	2.81928	2.5438	3.20309	3.25919	3.06484	2.72948	2.49107	2.93351	6.68076	6.34297	5.21273	2.67243	4.02141	3.40952	3.66715	3.90419	4.38047	2.11733	1.68644	2.14248	3.12626	3.55189	4.3667
ABHD18	5.43765	5.39957	5.47137	6.45074	6.40329	6.61769	6.34492	6.64988	5.88716	6.05687	6.18824	6.0149	6.54845	6.79811	6.58719	6.6851	6.59869	6.6873	6.51348	6.79065	6.31327	7.70099	7.43786	7.02629	6.89502	7.20206	7.22045	6.37373	6.23031	6.49152	6.54154	6.44163	6.89683	8.65106	8.16073	8.86707
ABHD2	5.71875	5.73804	5.75173	7.01069	7.06638	6.91623	5.97192	5.71726	5.46242	5.10516	4.55955	5.07954	3.78611	3.98822	3.53629	5.74884	5.61777	5.77498	5.78444	5.86813	5.71109	7.0264	6.97679	6.98363	4.52152	3.99747	3.99763	5.66505	4.67337	6.05921	3.51877	3.75542	3.89613	4.19724	6.44649	5.25701
ABHD3	0.150158	0.795702	0.44507	0.586195	1.26594	0.289753	0.537718	0.26308	0.44909	0	0	0.506592	1.29338	1.24904	1.88128	0.47604	1.29472	0.628315	0.794627	0	0	0	0.784335	0.27622	0	0.617967	0.341858	0.664642	0.337563	0.580827	0.737929	0	1.37505	0.876455	1.822	1.72659
ABHD4	3.7198	4.13408	3.75786	2.28834	2.67879	2.61257	5.72019	5.94747	5.69376	4.07242	4.36309	4.23337	1.57466	0.868768	0.619933	3.64004	3.7391	3.70118	4.43093	4.85674	4.26205	3.25199	3.23677	3.42046	4.36671	4.44981	4.72257	5.00064	4.58105	4.89486	1.96115	2.89805	1.8092	4.24572	4.24375	4.1015
ABHD5	5.56345	5.79333	5.66876	6.10693	6.09432	6.09351	4.27841	4.05337	4.39813	6.70104	6.59897	6.69751	4.90151	4.78518	4.7991	4.9769	5.45524	5.23658	5.15087	4.63457	5.44082	5.93487	5.83538	5.7819	3.23467	2.32491	3.08523	4.87681	4.4653	5.14778	4.83802	4.39009	4.54304	2.37275	4.58595	4.12556
ABHD6	2.42965	2.14871	3.21905	1.46178	1.32935	1.35446	4.77136	5.23292	4.73132	2.47436	3.14267	1.87357	2.34744	0.498814	1.65408	2.50869	2.11855	2.52992	3.25862	3.39055	3.03862	1.67473	1.54899	1.637	5.04512	3.64343	3.51452	4.52005	3.3166	3.54321	2.80942	2.21116	2.0661	3.84536	3.79427	3.27209
ABHD8	2.39997	2.62093	2.20596	0.170336	0.62323	0.415377	2.0175	2.293	2.09984	2.47436	1.90344	1.87357	0.17876	0.1861	0.343012	2.90984	3.12143	3.15599	3.1434	3.69151	3.86473	0.572643	1.42512	0.507957	3.00197	3.64343	3.48036	3.00398	1.96341	2.7967	1.47547	1.00609	2.64077	5.48135	5.26493	5.3721
ABI1	6.96014	6.87074	6.98321	7.13424	7.19537	7.11451	6.02792	5.93808	5.72065	6.99679	7.01611	6.95235	8.31698	8.46489	8.40479	6.28078	6.17416	6.24613	7.98983	8.19553	8.25258	7.3829	7.35754	7.75507	6.07403	5.91535	5.82995	8.48482	8.29908	8.37453	10.402	10.4085	9.77625	4.78338	7.28784	6.88866
ABI2	5.16958	5.44496	5.28336	4.82374	4.91022	4.67687	2.40352	1.67826	2.46045	4.37489	5.01463	4.44321	0	0	0	4.32371	4.64267	4.62082	4.31147	3.25007	4.65817	4.73229	4.3577	3.89987	3.90899	3.79005	3.76205	2.57869	1.5086	3.11827	0	0	0	3.9466	3.23072	5.62087
ABI3	1.86099	2.40405	1.91479	0	0	0	0	0	0	0	0.176994	0	5.0352	5.20155	5.05929	0	0	0	2.49893	2.36049	2.75993	0	0	0	0	0	0	1.11793	0	0	4.92516	5.57872	5.23483	0	0	0
ABI3BP	0.72957	0.795702	0.164091	0.170336	0	0.152139	0	0	0.165721	1.47106	2.13543	0.880788	0.17876	0	0	0.334126	0	0	0	0.57194	1.59492	0	0.311231	0	0	0	0	2.89471	2.52235	3.03347	0.531256	0	0.295935	0	0	1.1075
ABITRAM	5.37801	5.1333	5.30989	5.70059	5.71255	5.9837	4.66621	4.30769	4.59264	5.6903	5.48725	5.38082	4.55806	4.52541	4.58185	4.68696	4.69217	4.84968	3.10285	2.77363	2.4142	4.13474	3.75701	4.43827	2.01366	1.87718	2.94199	4.302	4.18073	4.67454	2.04135	2.38834	1.90001	2.18663	3.45257	2.4142
ABL1	3.68331	2.88323	3.37794	2.64696	1.709	2.61257	0.537718	0.26308	1.06732	3.06042	3.37821	3.93579	1.80995	1.24904	1.52547	2.29549	2.73722	2.34857	0	0.79059	0.657514	1.29968	1.42512	1.18021	0	1.04923	1.04932	0.370262	0.610928	1.45153	0	0	0	0.503785	0.832055	0.365896
ABL2	6.41164	6.5352	6.41077	3.74489	3.62606	3.90816	3.1545	2.76577	2.69548	4.93649	4.4345	5.20551	3.47989	3.41114	3.2204	3.97496	3.91619	4.28952	6.80959	7.28501	6.56714	3.79826	3.27315	3.52993	3.23467	2.6661	2.32505	6.02407	5.8761	5.15783	3.90914	4.34784	3.65669	2.5886	4.90993	4.91441
ABLIM1	7.08311	7.45864	7.18658	3.99215	4.04029	4.32322	4.90786	5.03148	4.15366	3.22572	3.05475	2.92426	6.52178	6.68876	6.65408	6.02194	6.17125	6.14962	8.17846	7.99553	8.25258	5.21164	4.92474	4.35146	7.31269	7.64323	7.66827	2.42997	3.1552	3.91911	6.55185	6.36251	6.85772	7.12673	6.89255	7.6761
ABLIM2	1.06826	1.68157	1.6637	3.17321	2.92446	2.18869	0.746323	0.485504	0.79107	0	0	0	1.6971	2.27952	1.4566	6.16242	6.01468	6.09307	1.67982	1.67326	1.1075	3.89593	3.56492	3.83735	0.302988	0	0	0.664642	0	0	2.32385	2.68834	1.60839	7.8574	6.631	7.46603
ABLIM3	2.56951	3.3329	3.30947	2.25085	2.19097	1.96037	3.2603	2.6325	2.96655	4.91243	4.16739	5.01844	0	0	0.181676	1.28296	1.20662	0.348096	2.36818	2.36049	1.84725	1.14933	1.14001	1.90428	1.26435	0.849652	1.22462	4.86237	4.82866	4.7562	0	0	0	0.273772	0.257077	0.365896
ABO	0	0	0	0	0	0	0	0	0	0	0	0	0	0	0	0	0	0	0	0.314129	0	0	0	0	0	0	0	0	0	0	0	0	0	0.503785	0.664633	0.365896
ABR	5.82586	5.6977	5.86042	5.7685	5.89129	5.79141	4.89696	5.1046	4.38138	6.39955	6.37452	6.40459	7.6125	7.58988	7.56849	6.63491	6.62229	6.59868	5.67806	5.8439	5.61239	6.05074	5.7476	5.41891	3.86339	3.64343	3.84493	6.34805	6.81731	6.41815	7.03581	7.17799	6.63125	5.27882	6.66744	5.61239
ABRA	0	0	0	0	0	0	0	0	0	0	0	0	0	0	0	0	0	0	0	0	0	0	0	0	0	0	0	0	0	0	0	0	0	0	0	0.365896
ABRACL	6.61098	6.55415	6.79885	8.75272	8.62808	8.97194	0.537718	1.13765	1.14878	8.04122	8.45401	7.97011	4.54996	5.04189	4.86702	7.03536	7.06271	6.9629	6.72529	5.60523	6.82764	8.27232	9.28174	6.88662	2.24463	4.37742	4.02158	6.72845	6.30436	7.47346	4.12697	4.37614	5.31952	9.22554	7.15396	9.1599
ABRAXAS1	5.71273	5.86187	6.01083	4.96936	4.86813	4.65156	2.8501	3.24817	2.52289	6.75446	6.62018	6.66598	5.87068	6.01061	6.02267	3.90138	4.17021	4.11875	6.56663	6.17543	6.52254	5.32996	5.43879	5.57395	5.57003	5.90251	6.12347	5.89524	5.61409	6.03214	6.25241	5.95682	6.47755	4.70464	4.22882	4.26205
ABRAXAS2	5.08818	5.113	4.80026	5.10688	5.11303	4.98114	4.90786	5.24058	4.50254	5.31697	5.06613	4.73672	5.50633	5.46255	5.59613	4.54117	4.59141	4.69109	6.17021	6.07489	6.15862	5.8521	5.67467	6.50275	6.2304	5.40736	5.57872	6.50501	6.62263	6.48754	6.72576	7.00075	6.40963	5.10578	5.50072	5.93182
ABT1	1.14182	0.689986	0.97356	3.25123	3.50769	3.38589	6.13147	5.79728	6.19345	1.25851	0.334627	0.506592	4.80269	4.70368	4.91914	0.334126	0.904564	0.967226	1.44049	1.2984	0.657514	2.55396	3.0813	2.91486	3.30458	3.97311	4.06832	1.46233	2.8732	0.993792	5.67479	5.86993	5.28624	0	1.11791	0
ABTB1	0.72957	0.795702	0.31141	0.908616	1.05703	1.00068	0.746323	0.378574	0.685834	0.815194	0	0.766511	0.337792	0	0	0.47604	0.522045	0.494998	0	0.57194	0.657514	0.314549	0.311231	0.27622	0	0.341821	0.341858	0	0	0	0	0	0	0	0.664633	0
ABTB2	1.06826	1.78788	0.784722	3.3071	3.5615	3.58621	0.293767	0.485504	0.314352	0.464425	2.13543	1.63387	0	0	0	3.82385	4.20473	4.15235	0	0.314129	0.899983	4.62243	4.84238	2.95467	3.69137	5.11632	5.01276	0	1.96341	0.580827	0	0	0	4.9091	4.56233	4.21797
AC002116.2	1.14182	1.62532	0.784722	2.09029	1.88815	2.47504	0.154348	1.00014	0.44909	0	1.49946	0	0.481021	1.16295	1.22775	1.35822	0.787975	1.5411	0	0.57194	1.45	1.29968	2.47886	2.26253	1.52084	0.617967	0.84973	0	0.337563	0.580827	1.22377	0.682643	0.295935	0.273772	0.475199	0
AC007342.3	0	0	0	0	0.405112	0	0	0	0	0	0	0	0	0	0	0	0	0	0	0	0	0	0	0	0	0	0	0	0	0	0.289945	0	0	0	0	0
AC007406.5	0	0	0	0	0	0.152139	0.293767	0.585053	0.165721	0	0	0	0	0	0	0	0	0	0	0	0	0	0	0	0.302988	0	0	0	0	0.802035	0	0	0	0	0.475199	0
AC007666.1	0	0	0.164091	0.170336	0	0	0	0	0	0	0	0	0	0	0	0	0	0	0.794627	0.79059	0	0.981481	0	0	0	0	0	0	0	0.319448	0.289945	0	0	0	0.475199	0
AC008397.1	0	0	0	0	0.282295	0	0	0	0	0	0	0	0	0	0	0	0	0	0	0	0	0	0	0	0	0	0	0	0	0	0	0	0	0.273772	0.257077	0
AC008687.4	0	0	0	0	0	0	0	0	0	0	0	0	0	0	0	0	0	0	0.316003	0	0	0	0	0	0	0	0	0	0	0	0	0	0.295935	0.273772	0.475199	0
AC010255.3	0	0	0	0	0	0	0	0	0	0.325592	0	0	0	0	0	0	0	0	0	0	0	0	0	0	0	0	0	0	0	0	0	0	0	0.503785	0	1.1075
AC010442.1	2.36968	2.70474	2.54062	3.6033	3.02365	3.2236	4.32792	3.94511	3.98647	0.707477	2.40799	2.25889	2.82128	3.23246	2.94674	5.08054	4.44507	4.84284	2.43504	3.17434	3.92081	3.69349	3.70468	3.36244	3.00197	1.87718	2.60416	2.07672	2.38348	3.11827	3.27518	2.89805	3.08974	3.71369	5.76155	2.98702
AC010616.1	3.79013	3.64725	3.52105	1.46178	1.19961	1.41589	0.293767	0	0	0	0.334627	0	3.37374	2.97896	3.35894	0.47604	0	0	3.22123	3.63613	3.22832	1.78083	1.14001	1.30867	0	0	0	0	0	0	1.68972	1.85679	1.2425	0.70212	1.46231	0
AC011043.1	3.74363	3.55992	3.83295	3.00323	1.92966	2.78543	5.73861	5.3753	5.26191	5.35763	5.27508	5.08551	2.82128	2.63969	2.81538	5.65868	5.72075	5.68601	4.46332	3.35669	3.54612	2.96743	2.20523	3.74954	4.9718	5.20264	5.0713	5.01377	5.0742	5.59514	3.02201	3.52206	3.46178	4.8371	6.49722	5.57792
AC011525.2	0	0	0	0	0	0	0	0	0	0.815194	0	0.189325	0	0	0	0	0.368108	0	0	0	0	0	0	0	0	0	0	0	0	0	0	0	0	0.503785	0	0.365896
AC012236.1	0	0	0	0	0	0	0	0	0	0	0	0	0.17876	0.973639	1.22775	0	0	0	0	0	0	0	0	0	0.302988	0	0	0.664642	0.337563	0	0.737929	0.682643	0.541377	0	0.664633	0
AC020928.2	0.524829	0.316502	0.97356	0.170336	0	0.152139	0.293767	0.485504	0	0	0	0	1.36901	2.27952	1.98274	3.16168	3.21471	3.50709	0	0	0.657514	0	0	0	0.766461	0	0	0	0	0	0	1.93497	1.49643	1.52641	3.3459	2.06195
AC021218.1	0	0	0	0	0	0	0	0	0.165721	0	0	0	0	0	0	0	0	0	0	0	0	0	0	0	0	0	0	0	0	0	0	0	0	0	0	0
AC027097.1	1.81676	1.50579	1.81953	0.586195	0.721052	0.830669	1.65327	1.00014	2.01548	1.40363	1.90344	1.69763	3.62577	3.16763	2.40448	2.44107	1.20662	0.967226	1.44049	1.14816	1.59492	0	0	1.0392	0.952176	0.341821	0	0.664642	2.30868	1.45153	3.54652	3.66655	3.05064	0.273772	1.973	2.56257
AC055839.2	0.990749	1.30559	1.29014	0	0	0	0.154348	0.137528	0.79107	4.81199	4.6598	4.79618	0	0	0.181676	4.73717	4.65104	4.82906	0.575073	0	0.365896	0	0	0	0	0.341821	0.341858	3.37334	3.49585	3.27424	0	0	0	2.0477	2.96844	0.657515
AC084121.13	0	0	0	0	0	0	0	0	0.165721	0	0	0.189325	0.611306	0	0	0.176714	0.195763	0	0	0	0.657514	0	0	0	0.302988	0.341821	0	1.11793	0	0.993792	0.737929	0	0	2.90263	2.04295	2.56257
AC087379.2	0	0	0	0	0	0	0	0	0	0	0	0	0	0	0	0	0	0.184521	0	0	0	0	0	0	0	0	0	0	0	0.580827	0.289945	0	0	0.503785	0	0.657515
AC087498.1	1.40346	1.23216	1.86794	0	0	0	0	0	0	0	0	0	0	0	0	0	0	0	1.88504	1.43447	1.59492	0	0	0	0	0	0	0	0	0	0	0	0	0	0	0.365896
AC092118.1	0.150158	0.166913	0.164091	0.170336	0	0	0.154348	0.26308	0.44909	0	0.176994	0.356663	0	0.498814	0	0	0	0	0.575073	0	0.365896	0	0	0	0	0.341821	0	0	0	0.580827	0.289945	0	0	0.876455	0.475199	0
AC092384.1	0	0	0	0.701862	0.812661	1.07872	0	0	0	0	0	0	0	0.1861	0	1.35822	0.904564	1.5411	0	0	0	0.314549	1.2896	0	0	0	0	0	0	0	0	0	0	1.97288	1.35639	1.72659
AC093249.6	0.150158	0.689986	0.31141	0.701862	0.282295	0.830669	0	0	0	0	0.334627	0	0.337792	0.350913	0.619933	1.42974	1.85437	0.862858	0	0	0.365896	0	0.56709	0	0.302988	1.04923	0.341858	0	0	0.319448	0.289945	0	0	0.70212	1.56098	1.1075
AC093323.1	0	0	0.164091	3.66161	3.71184	3.20632	3.48061	1.84819	3.75892	1.53547	2.17766	2.17177	2.01219	2.79086	2.78761	3.86314	3.85954	3.83133	0	0	0	1.67473	2.20523	1.82057	1.52084	1.22452	0.84973	1.46233	2.2298	1.69184	2.50448	2.33166	1.71229	1.30027	3.23072	0.365896
AC095032.1	0.41042	0	0	0	0	0	0	0.137528	0	0	1.28439	0	0	0.1861	0	0	0	0	0	0.79059	0	0	0	0	0	0	0	0	0	0	0	0	0	0	0	0
AC104971.1	0	0	0	0	0	0	0	0	0	0	0	0	0	0	0	0	0	0	0	0	0	0	0	0	0	0	0	0	0	0	0	0	0	0.876455	0	0
AC106795.1	6.76879	6.90658	6.91429	8.0177	8.01833	8.01258	7.02059	7.2482	6.90014	5.4566	5.59636	5.45188	7.37979	7.51258	7.51234	6.3166	6.17995	6.34388	7.67417	7.86613	7.77829	8.9628	8.71484	8.78109	7.52527	7.52045	7.5803	6.26266	6.31395	6.28234	8.32182	8.38803	8.30324	6.7379	6.76122	6.75623
AC110285.1	0	0.452027	0.56739	0.170336	0.282295	0.152139	0	0	0	0	0	0	0	0	0	0	0	0.348096	0	0	0	0.981481	0.311231	0	0	0	0	0	0	0	0	0	0	0	0	0
AC113348.1	0	0	0	0	0	0	0	0	0	0	0	0	0	0	0	0	0	0	0	0	0.365896	0	0	0	0	0	0	0	0	0	0	0	0	0.273772	0.982053	0
AC125421.1	0	0	0.164091	0	0	0	0	0	0	0	0	0	0	0	0	0	0	0.184521	0	0	0	0	0	0	0	0	0	0	0	0	0	0	0	0	0.257077	0
AC129507.1	0	0	0	0	0	0	0	0	0	0	0	0	0	0	0	0	0	0	0	0	0	0.572643	0	0	0.766461	0	0	0	0	0	0	0	0	0	0	0
AC132008.2	4.61317	5.04494	4.90837	5.17352	5.12201	5.2151	5.30809	5.31858	5.06088	4.50123	4.19849	4.72911	4.57413	4.21906	4.16264	4.95282	4.9914	4.86327	4.6578	4.02905	4.69079	6.33822	5.89497	6.44102	7.14417	5.21308	5.31365	4.09528	3.79882	3.91911	3.49048	4.30432	3.87389	5.35446	4.84287	5.1555
AC134684.8	0	0	0	0	0	0	0.154348	0	0	0	0	0.506592	0	0	0	0	0	0	0	0	0	0	0	0	0.766461	0	0	0	0	0.319448	0	0	0	2.18663	0.832055	2.06195
AC137932.2	0	0	0	0	0	0	0	0	0	0	0	0	0	0	0	0	0	0	0	0	0	0	0	0	0	0	0	0	0	0	0	0	0	0	0	0
AC187653.1	0.28615	0	0.44507	0	0	0	0	0	0	0	0.476721	0	0	0	0	0.176714	0	0	0	0.314129	0	0	0	0	0	0	0	0	0	0	0.531256	0	0	1.17235	0	0
AC213203.1	1.62486	1.68157	1.4257	0.701862	1.3901	0.530932	0.746323	0.926128	0.88915	0	0.476721	0	0.730793	0.350913	0	0	0.195763	0.184521	1.88504	1.2984	1.28889	1.56022	1.42512	1.0392	1.73854	0.617967	0	0	1.03878	0	0	1.00609	0	1.41777	0.257077	2.4142
ACAA1	4.45621	4.24088	4.44887	4.98086	4.88406	5.12141	7.92941	7.61129	7.86274	5.16237	4.91828	4.90147	4.48346	3.81557	3.91563	4.13331	4.17021	3.68597	3.77964	3.74484	4.1725	4.37389	4.48724	4.49338	5.35622	5.0939	5.28426	5.88813	5.75456	5.58027	3.49048	3.61997	3.30444	2.9424	3.96616	2.2488
ACAA2	6.26913	6.20185	6.38604	5.12771	5.01518	4.94513	8.81584	8.32715	8.96811	6.85254	6.71464	6.74732	5.47244	5.14653	5.34303	7.89972	7.72706	7.74869	5.10027	5.12156	5.07129	3.6096	3.37711	3.74954	4.77651	4.82121	4.93923	7.53623	7.36146	7.07511	5.07558	5.36942	4.67748	3.96602	7.31637	4.60782
ACACA	6.20408	6.18978	6.28046	4.97512	5.08574	4.92942	6.60967	6.60018	6.0391	5.04004	4.71103	5.03704	5.45085	5.03584	5.00002	6.73537	6.28048	6.46692	6.60705	7.04833	6.17601	5.36449	4.85444	5.4471	5.7562	5.0006	4.87495	6.13634	6.29954	5.33659	5.94358	5.9092	5.26076	6.22428	7.03669	6.68516
ACACB	1.34237	1.1548	1.76943	2.28834	2.41212	2.18869	2.97967	3.35074	2.64021	1.00914	1.12084	1.42372	1.29338	1.96028	1.88128	0.176714	0	0.184521	1.78608	2.21689	1.84725	2.36221	2.65463	2.78837	5.69244	3.17323	3.40952	0.909015	0	1.45153	1.68972	2.49542	0.295935	0.503785	0.475199	1.84725
ACAD10	3.63318	3.49862	3.4433	3.6181	3.75867	3.40116	4.04176	3.75514	4.1926	3.66063	3.48298	3.82595	1.80995	2.70207	2.16647	4.1651	3.95726	4.03718	2.49893	2.87279	3.08843	3.32395	3.83209	3.36244	3.69137	2.78279	3.29628	3.76355	2.76546	2.98912	1.22377	1.85679	0.934118	1.72186	3.45257	1.95859
ACAD11	2.10122	1.88689	1.4257	2.91009	3.06149	3.37046	4.78914	3.67832	4.71135	3.30177	3.05475	3.25611	2.34744	1.33028	1.71432	2.04522	1.79519	2.1411	0.316003	0.57194	0.365896	1.56022	0.973107	1.637	1.52084	1.5218	1.8773	1.74015	2.45458	2.16026	0.531256	0	0.295935	0	1.24207	0.657515
ACAD8	3.04257	3.31523	3.34411	3.28872	3.50769	3.18884	3.78239	3.84825	3.95284	3.73109	2.75342	3.64373	2.6193	2.57449	2.81538	4.28566	4.24951	3.91201	2.78179	2.96556	3.51002	3.13684	3.23677	2.99342	2.17167	2.60401	2.16222	3.8539	4.26227	3.71642	3.37141	3.33288	2.0661	3.25815	4.19849	1.84725
ACAD9	3.93166	3.58962	3.50584	4.10151	3.96242	4.14424	3.92863	3.27823	4.03012	3.14544	3.98913	3.70706	4.22311	3.93726	3.83652	4.40582	4.27139	4.51288	1.78608	1.7793	1.28889	3.6096	2.9526	2.44132	2.24463	1.65023	1.38091	1.86128	1.75386	0.993792	1.78598	3.27393	2.41303	1.62744	2.10967	0.657515
ACADL	1.90391	2.18807	1.96016	0	0.282295	0.152139	0	0	0	0	0	0	0	0	0	0.334126	0	0.184521	3.49631	2.87279	2.56257	0	0	0.27622	0	0	0	0	0	0	0.531256	0	0	1.03198	0.664633	0.899984
ACADM	3.88957	3.71619	3.8207	2.04719	2.70294	2.35473	3.68442	3.47273	3.92998	3.33834	2.66711	3.19114	6.58261	6.33484	6.55872	3.96295	3.83036	3.8451	3.06114	1.97053	2.98702	2.66896	1.86727	3.44861	5.10512	3.87136	3.76205	0	1.03878	1.69184	6.1109	6.35897	6.25908	2.77632	3.87321	1.28889
ACADS	0	0.166913	0.164091	0	0	0	1.80083	1.20179	2.14023	0	0.93635	0	0	0	0	0.176714	0.195763	0.348096	0	0	0	0	0	0	0.766461	0	0.341858	0	1.5086	0	0	0	0	0.876455	0	0.365896
ACADSB	1.81676	2.02373	2.31475	2.32489	1.75592	1.22317	5.8013	5.84325	6.10437	2.94659	2.78108	3.33842	2.84795	2.3591	1.82774	1.56296	1.669	2.1411	1.88504	0.79059	1.84725	2.87464	2.41516	2.44132	5.31447	5.56232	5.32332	3.63354	3.49585	3.15887	0.289945	1.14415	1.90001	1.62744	1.89947	2.6314
ACADVL	3.93166	3.96308	4.49584	3.06934	3.09837	3.11668	4.74122	5.04028	4.60712	3.99435	3.98913	3.7528	2.92515	2.43453	2.32942	2.33328	2.34177	2.6287	4.98229	4.47013	4.2836	3.52052	3.0813	3.30199	4.52152	3.44522	3.33502	5.10245	5.28397	4.97664	2.50448	3.11509	3.16492	2.9424	3.98406	3.47299
ACAN	2.83647	3.04204	2.83662	0	0	0	0	0.137528	0	1.33289	0.334627	1.26442	0.17876	0	0	0	0	0	3.06114	2.87279	2.93351	0	0	0	0	0	0	1.60792	1.03878	0	0	0	0	0	0	0
ACAP1	0	0	0	0	0	0	0	0.26308	0	0	0	0	0.943638	1.16295	1.22775	0	0	0.184521	0	0	0	0	0	0	0	0	0	0.909015	0	0	1.3551	2.49542	1.8092	0	0	0
ACAP2	5.68839	5.90089	6.00273	6.56016	6.52848	6.59297	3.74643	4.09618	3.26942	6.94733	7.17831	7.13328	6.61985	6.4687	6.56691	6.60238	6.7466	6.60273	5.18039	5.10126	5.61239	6.36405	5.53931	6.61571	4.41492	3.99747	4.53563	7.23654	7.04748	6.68812	5.10388	5.22906	5.64901	4.68133	6.1423	5.02087
ACAP3	4.11636	3.76907	4.01596	3.93419	3.96242	4.27431	5.31629	5.18216	4.96854	3.47601	3.51628	3.45369	3.75825	3.12272	3.06713	4.1859	4.20473	4.22783	3.97201	3.79627	3.86473	4.37389	4.37454	4.05444	4.36671	4.09097	3.99763	3.41351	2.9242	3.63241	3.40211	2.97408	3.05064	3.54315	4.7828	2.6314
ACAT1	6.04301	5.91562	5.88709	4.96358	4.81927	4.86481	7.32793	7.04794	7.18235	6.70805	6.52932	6.55417	5.73434	5.66402	5.55965	6.89394	6.92972	6.99721	5.83483	5.59074	5.61239	4.26841	4.42392	4.76374	6.08401	5.79547	6.2146	7.05482	6.98881	7.1272	6.87822	6.66452	6.30965	4.38209	7.16576	5.6951
ACAT2	5.66363	5.60621	5.48307	5.10688	4.97609	4.92942	7.95917	7.36659	8.02525	3.84984	3.58065	2.9766	4.83639	4.88267	4.86037	8.18519	8.22013	8.19869	4.99342	4.69	4.69079	3.25199	4.03642	4.2749	7.25647	5.28409	5.90268	3.91114	3.1552	3.51221	5.75428	5.7507	5.52609	4.79428	7.70282	7.62427
ACBD3	4.43442	4.23149	4.25316	4.27029	4.41387	4.49671	5.14731	5.15812	4.97972	5.40581	5.4052	5.34145	4.99399	4.55105	4.67575	4.43219	4.84589	4.88342	4.85379	5.19046	4.46426	4.15461	4.21536	4.38098	4.71366	4.50181	4.7515	6.1719	6.14689	6.08577	5.6236	5.98925	5.29463	3.90695	5.68704	5.16714
ACBD4	3.28914	3.3329	2.97567	2.25085	2.52477	2.04056	4.62719	4.94043	4.48696	2.94659	3.0087	2.9766	3.25915	3.63549	3.28141	1.20356	1.91122	1.06455	2.97389	2.42726	3.08843	2.72319	2.47886	1.90428	4.95015	4.66274	4.80767	2.50625	1.5086	2.63341	2.50448	2.97408	2.64077	2.73163	1.35639	1.59492
ACBD5	5.38181	5.26339	5.35305	6.91954	6.73577	6.73078	5.60106	5.94747	5.38047	5.65811	5.36006	5.7957	4.43149	4.57625	4.57375	5.22828	5.17671	5.40399	6.68466	6.63692	6.89567	7.8394	7.52531	8.31743	7.25206	6.06688	6.09554	5.70606	5.57473	6.3006	5.19436	5.65577	5.43791	6.87264	6.84439	8.54346
ACBD6	7.42909	7.56993	7.43878	7.46208	7.44213	7.69018	7.00546	6.76845	6.65034	8.01321	7.90371	7.9957	7.19343	7.474	7.36978	7.64088	7.69301	7.7219	7.29449	7.28725	7.03874	7.05839	6.95456	6.72047	5.14378	5.57855	5.34246	8.44782	8.57118	8.18972	6.49957	6.73724	6.62128	6.96723	7.80198	6.3798
ACBD7	5.71273	5.877	5.79619	6.35238	6.19989	6.12373	1.54578	1.63245	1.36874	1.71308	1.56457	1.87357	4.54996	4.21906	4.41944	6.36302	6.38201	6.22523	4.6007	4.40536	5.09586	5.38146	5.7149	5.74264	2.50435	3.40936	3.08523	0	0	0.580827	3.67778	3.38951	3.40089	4.60905	4.67677	4.34637
ACCS	0	0	0	0.170336	0	0	0	0	0	0	0	0	0	0	0	0.176714	0	0	0	0	0	0	0	0	0.553257	0	0	0	0	0	0	0	0	0	0	0
ACCSL	0	0	0	0	0	0	0	0	0	0	0	0	0	0	0	0	0	0	0	0	0	0	0	0	0	0	0	0	0	0	0	0	0	0	0.475199	0.365896
ACD	3.68331	3.16551	3.1424	3.2701	2.83989	3.06009	3.02039	2.86813	2.80004	1.40363	2.51069	2.52803	1.63718	1.16295	1.71432	2.63512	2.85782	2.88999	2.83226	2.96556	4.19542	3.66606	3.56492	3.44861	2.95925	3.64343	3.21553	1.60792	2.8732	3.38106	0.918671	1.27014	1.60839	2.98109	3.26039	2.33387
ACE	0.630828	0.575907	0.44507	0.80894	1.05703	1.22317	0	0.137528	0.165721	1.25851	1.03154	1.56717	1.12908	2.01044	1.59121	4.35161	4.21606	4.27942	0.316003	0	1.1075	1.43582	1.2896	1.637	0	0	0	1.11793	1.03878	1.89778	2.55999	1.93497	1.90001	4.72758	4.22882	4.91441
ACE2	0	0.316502	0	1.00185	0.62323	0.530932	0.293767	0.485504	0	0	0	0	0	0	0	0.935193	0.522045	0.750348	0	0.57194	0	0.314549	0.311231	0.707571	0.553257	1.22452	1.52191	0	0	0	0	0	0	1.03198	0	1.1075
ACER1	0	0	0	0	0	0	0	0	0	0	0	0	0	0	0	0	0	0	0	0	0	0	0	0	0	0	0	0	0	0	0	0	0	0.273772	0	0
ACER2	3.51357	3.38465	3.49045	3.42962	3.62606	3.86476	2.37239	1.00014	2.46045	1.96774	0.724763	1.87357	1.12908	0.755673	1.22775	3.66989	3.40487	3.88561	2.72948	2.96556	2.15839	2.72319	2.34852	3.33253	1.39828	1.65023	1.04932	3.05566	1.86243	2.38225	2.32385	1.38601	1.09653	1.62744	3.85387	1.45
ACER3	6.15829	6.16533	6.41688	6.08046	6.26418	6.19555	5.61443	5.68115	5.59912	5.88828	6.03872	5.98647	4.50876	4.55105	4.69082	5.92934	5.95171	6.06394	6.44214	6.36619	6.27075	6.08221	6.06544	6.61881	4.78876	4.50181	4.80767	6.01104	5.80984	5.82698	5.11318	5.13283	5.28624	4.9389	6.28266	7.29889
ACHE	4.38225	4.56626	4.30683	1.32415	1.44838	1.35446	0.293767	0.485504	0.314352	0.915424	0	0	0	0.498814	0	0	0.368108	0	5.43024	5.6267	5.78848	2.21858	3.30864	2.64972	1.26435	1.22452	1.22462	0.664642	0.840654	0	0	0	0	1.17235	1.35639	0.899984
ACIN1	3.92126	4.35769	4.11957	4.06956	4.25147	4.2064	4.39914	3.5363	4.25831	4.2267	4.02428	4.52457	4.70393	3.82961	4.49866	4.8392	5.03682	4.46911	2.29808	2.36049	2.69709	2.66896	1.54899	2.19764	1.92766	1.3808	1.65035	2.71351	2.97345	2.7967	2.11733	2.38834	1.98544	1.30027	2.81695	1.72659
ACKR1	0.28615	0	0.56739	0	0	0	0	0	0	0	0	0.356663	0	0	0	0.334126	0	0.348096	0	0.314129	0	0	0	0	0	0	0	0	0	0	0	0	0	0	0.982053	0.899984
ACKR2	0	0	0	0	0	0	0	0	0.88915	0	0	0	0	0.1861	0	0	0	0	0	0	0	0	0	0	0	0	0	0	0	0	0	0	0	0	0	0.365896
ACKR3	2.51518	2.83444	3.1424	4.20317	4.14093	4.27431	0	0	0	2.68781	2.63715	2.95066	0	0.1861	0	0.47604	0.195763	0.184521	4.86596	5.42092	4.81435	6.00221	6.17526	5.77635	0	0	0	5.23164	4.98094	5.21671	0.531256	0	0	0.503785	0.832055	1.1075
ACKR4	0	0	0	0	0	0	0	0	0	0.325592	0	0	0.730793	0.1861	0.488106	0	0	0	0	0	0	0	0	0	0	0	0	0.370262	0	0	0	0	0.934118	0.273772	0	0.657515
ACLY	7.00148	6.77219	6.82973	6.669	6.65144	6.61278	7.37874	6.60315	7.17872	7.16403	7.18091	6.98306	7.02246	6.66155	6.61906	7.07912	7.01649	7.12821	4.95976	4.59155	4.96862	4.42387	4.17747	5.03842	5.61887	4.86158	4.95175	5.01377	5.1618	5.4057	4.97706	4.43113	4.8918	2.77632	5.49449	4.46426
ACMSD	0	0	0	0	0	0	0	0	0	0	0	0	0	0	0	0	0	0	0	0	0	0	0	0	0	0	0	0	0	0	0	0	0	0	0.257077	0
ACO1	7.00148	6.89473	6.94846	5.39593	5.46681	5.3471	6.79125	6.75382	6.42159	9.08764	9.0577	9.16732	4.61353	3.88444	3.75282	6.1198	6.04992	6.01912	7.115	7.55324	7.24774	5.2211	5.3564	5.66676	5.82324	5.70963	5.61065	9.76921	9.78381	9.70182	5.32026	4.97524	4.70293	4.51987	6.52192	5.45988
ACO2	2.85845	1.62532	2.24314	2.13213	1.92966	2.29059	4.08079	2.94509	3.9975	2.26233	2.75342	2.56268	2.58799	1.0714	1.9329	2.25668	3.16882	2.26913	1.1534	1.43447	1.45	1.29968	0.784335	1.30867	1.11669	1.04923	0.618028	1.60792	1.5086	1.45153	2.11733	2.68834	1.71229	0.70212	2.60204	1.1075
ACOD1	0	0	0	0	0	0	0	0	0	0	0	0	0	0	0	0	0	0	0	0	0	0	0	0	0	0	0	0	0.610928	0	0	0	0	1.17235	0.257077	0.657515
ACOT1	3.15344	3.4346	3.59483	2.04719	2.15641	2.04056	5.67945	5.88291	5.56243	2.82299	2.04706	2.842	0	0	0	2.80614	2.57076	2.1411	4.80407	4.8688	4.99498	3.21462	3.41016	3.44861	5.51947	4.87478	5.0713	4.19083	5.00483	4.2736	0	0	0	3.66699	3.50308	2.6971
ACOT11	1.77112	1.62532	2.04683	0	0.898798	0.918177	0.92854	0.378574	0.980984	0.591063	0	1.42372	0	0	0	1.49789	0.661128	1.06455	2.6188	2.05741	3.08843	0.981481	2.65463	1.18021	2.24463	2.4712	3.29628	1.11793	0.840654	1.45153	0	0	0	1.62744	1.74013	0.899984
ACOT12	0	0	0	0	0	0	0	0	0	0	0	0	0	0	0	0	0	0	0	0	0	0	0	0	0	0	0	0	0	0	0	0	0	0.273772	0	0
ACOT13	6.71858	6.63293	6.79259	7.29714	7.26493	7.37639	7.89765	8.03039	8.12361	7.25292	7.31112	7.27848	6.97181	6.95524	7.10872	6.38793	6.21142	6.12444	6.4462	6.46086	6.23802	7.30503	7.35117	6.81001	6.13287	7.57609	7.73316	7.88053	7.9936	7.86105	7.61465	7.5183	7.33755	5.23146	6.41386	4.53782
ACOT2	2.92247	3.24231	3.21905	2.39531	2.19097	2.44589	4.36001	3.00024	4.73132	2.47436	2.51069	3.21313	0	0	0	2.54135	1.96591	2.38671	0.794627	1.14816	0.657514	0.981481	1.14001	0.882894	2.31407	1.22452	2.53928	2.17346	2.2298	1.16303	0	0	0	0.70212	1.822	1.1075
ACOT4	3.86806	3.84491	4.28916	5.32553	5.29876	5.12141	0	0	0	0.815194	0	2.12615	0.481021	0	0	2.66507	2.70543	2.75071	4.32915	4.24803	4.1725	5.83988	5.93526	5.89365	0	0	0	1.11793	1.86243	0.993792	0	0	0.295935	2.90263	3.52769	2.6971
ACOT6	0	0	0	0.46044	0.518289	0	0.154348	0	0	0.464425	0	0	0	0	0	0	0	0	0	0	0	0.314549	0.311231	0.707571	0	0	0	0	0	0	0	0	0	0	0	0.899984
ACOT7	5.55	5.1974	5.41546	5.21792	5.15739	5.31521	7.00165	6.4873	6.40924	5.62148	5.45327	5.46109	5.50214	5.43066	5.52222	7.19912	7.20165	7.19958	4.95976	5.14159	5.24607	4.45625	4.37454	4.52016	3.93126	3.33487	4.11359	6.3219	6.41546	6.24981	5.68106	5.40419	5.09767	4.11264	7.71492	4.88652
ACOT8	3.942	4.23149	4.15902	4.61087	4.62445	4.85375	5.93246	6.02485	5.56614	4.76574	4.6598	4.81067	4.41374	4.4727	4.70573	5.42488	5.52974	5.59935	4.95976	4.71694	4.59063	5.4148	5.81701	5.37557	5.63253	6.00817	5.66489	5.26496	5.59848	5.72926	5.32828	5.56034	5.47531	7.03546	6.53412	5.41177
ACOT9	1.06826	1.07305	1.60778	0.80894	0.812661	0.830669	1.65327	0.678174	1.67404	1.92028	2.04706	2.03036	1.12908	0.755673	0	0.334126	0.195763	0	0.316003	0.980422	0.899983	0.314549	0	1.0392	0.553257	0.341821	0	2.77647	1.75386	0.993792	0.531256	1.14415	1.71229	0	0.257077	0.365896
ACOX1	5.21715	5.29978	5.10802	5.19342	5.16175	5.03106	7.89218	7.76779	7.82219	5.2026	4.75353	4.85329	3.85348	3.72834	3.72381	5.1026	4.92394	4.93581	2.88104	3.74484	3.35583	4.30444	3.47407	4.40991	5.61887	5.0006	4.69305	5.23164	5.21397	4.72949	3.17207	2.93656	2.35	1.81047	3.37332	1.95859
ACOX2	1.40346	2.0666	0.680144	0.701862	0.62323	0.918177	5.09107	5.01372	4.92296	1.8712	2.2187	2.03036	0	0	0	1.62523	1.91122	1.24147	2.06467	1.2984	2.75993	1.43582	0.973107	1.637	5.87586	6.00216	6.07852	3.66715	4.48241	3.7958	0	0	0	1.62744	2.10967	0.365896
ACOX3	5.2214	4.93933	4.86132	5.01481	5.11753	4.85929	4.34405	4.09618	3.92998	6.05412	6.17005	5.78106	5.16287	5.35987	5.59613	4.76509	5.06841	4.7361	4.68552	4.92764	4.88652	5.29458	5.26901	4.84013	4.26517	4.56835	4.30138	6.13033	5.82334	5.77569	4.07074	3.91824	4.34716	3.96602	4.52614	2.98702
ACOXL	0	0	0	0	0	0	0	0	0	0	0	0.880788	0.730793	0.350913	0	1.90166	1.79519	1.32241	0	0	0	0.314549	0	0.27622	0	0	0	0	0	0	0	0	0.541377	3.0555	2.85634	4.88652
ACP1	5.62567	5.48502	5.57708	6.70583	6.74598	6.67848	7.71898	6.5254	7.84681	5.34869	5.79597	5.53276	4.71846	5.01756	4.81294	5.78679	5.91047	5.68601	4.54125	3.77078	4.51978	5.83373	6.07578	5.83619	7.67136	6.72524	7.09627	4.97403	4.95665	5.32772	4.90386	4.93776	4.39478	3.43581	4.76221	4.38674
ACP2	5.22986	5.20222	5.12306	5.56586	5.59813	5.56611	3.46594	3.64411	3.42467	4.91243	5.2456	5.30609	3.49685	3.66711	3.28141	5.87272	5.48831	5.52862	4.32915	4.05039	4.02681	4.60809	4.44001	4.57228	4.01706	3.64343	3.54788	3.56386	4.00238	3.94256	2.44675	3.3037	2.21502	3.82424	4.3716	2.6971
ACP4	0	0	0	0	0	0	0.420893	0.26308	0.44909	0	0	0	0	0	0	0	0	0	0	0	0	0	0.311231	0	0	0	0	0	0	0	0	0	0	0.503785	0	0.899984
ACP5	0.28615	0.795702	0.31141	0.322668	0.405112	0.530932	1.80083	1.76573	0.79107	0.171961	0	0.506592	0.337792	0	0	0.47604	0.787975	0.184521	0.316003	0.57194	0.365896	0	0	0	0	1.87718	1.8773	0	0.337563	0	0	0	0	0.273772	1.822	0
ACP6	1.46208	0.452027	1.05945	2.09029	2.55161	2.50362	2.0958	1.9262	1.55955	1.40363	2.04706	0.642397	0.17876	0.498814	0.852163	0.334126	0.368108	0.184521	1.30408	0	0.899983	1.97213	2.20523	2.32462	1.39828	1.5218	1.38091	0	1.03878	0	1.22377	0	0	0	0.664633	0
ACP7	1.14182	0.986395	0.97356	0.322668	0.62323	0.415377	0	0	0	0	0	0	0	0	0	0	0	0	1.56512	2.13936	2.4142	1.29968	0.56709	0.27622	0	0	0	0	0	0	0	0	0	0.273772	0	0
ACPP	0	0.166913	0	2.75804	2.60384	2.66411	0	0	0	3.49233	3.43155	3.84015	4.30241	3.95017	4.17341	0.334126	0.195763	0.494998	0	0	0	2.21858	2.59839	2.32462	0	0	0	3.24565	3.49585	2.07796	4.12697	3.89887	3.60364	0	0	1.95859
ACR	0.821984	0.689986	0	0.322668	0.405112	0	0.154348	0	0	0	0	0	0	0	0	0	0.904564	0.628315	0.575073	0.57194	0.657514	0	0.311231	0.27622	0	0	0.341858	0	0	0	0	0	0	0.273772	1.35639	1.84725
ACRBP	1.21182	0.689986	1.4257	0.170336	0	0.152139	0.154348	0	0	0	0	0	0	0	0	0.723806	0	0.184521	0	0	0	0.314549	0	0	0	0	0	0	0	0.993792	0	0	0	0.273772	0.832055	0
ACRV1	0.150158	0	0.680144	0.322668	0.282295	0.918177	0	0	0	0	0	0	0	0	0	1.0303	0.522045	1.24147	0.575073	0.57194	0.365896	0.791496	0.311231	0.507957	0.302988	0	0	0.370262	0	0	0	0	0	1.30027	1.56098	1.1075
ACSBG1	0	0	0	0	0	0	0.154348	0.378574	0.165721	0	0	0	0	0	0	0	0	0	0.316003	0.980422	0	0.791496	0.56709	0	0	0.617967	0.341858	0	0	0	0.289945	0	0	0.273772	0.257077	0
ACSBG2	0	0	0	0	0	0	0	0	0	0	0	0	0	0	0	0.176714	0	0	0	0	0	0.314549	0.311231	0	0	0	0	0	0.337563	0	0	0	0	0.503785	0	0.365896
ACSF2	2.81414	2.4371	2.81209	3.68991	3.63863	3.24068	6.60466	6.24439	6.76458	4.34824	3.90364	4.05011	3.84026	2.95355	2.99611	0	0	0	2.29808	2.21689	1.45	2.55396	2.04613	2.38415	3.16119	3.21537	2.94199	4.53833	4.71741	4.07575	3.95127	4.33348	3.40089	0	0	0
ACSF3	2.59593	3.26089	2.86075	3.15303	3.11646	2.96054	3.42102	2.70067	3.67891	1.65627	1.74393	2.17177	4.50876	4.87592	4.7639	2.95902	2.76833	2.94215	1.30408	1.14816	0	1.14933	1.2896	0.882894	1.83619	0.617967	1.22462	2.8368	2.05778	0.993792	3.51877	3.66655	3.05064	1.30027	2.77645	1.95859
ACSL1	4.74884	4.80018	4.59266	5.29822	5.16175	4.98114	3.98115	3.62084	3.57959	5.47314	5.40964	5.45649	3.68616	3.00394	3.45034	5.55053	5.29358	5.52862	2.92821	2.49107	2.4142	3.01169	3.19944	3.60691	1.73854	2.07323	1.8773	5.05244	3.85246	4.31011	2.25824	2.00913	1.8092	2.48471	4.35794	3.22832
ACSL3	5.18706	5.06094	5.10297	4.15323	4.24326	3.99122	9.09797	9.04384	8.89216	4.06152	3.95311	4.35699	3.02204	2.81928	2.94674	3.88874	3.5006	3.96339	5.71216	6.39983	5.16713	4.33958	3.70468	4.90253	7.20485	6.22478	6.45781	6.05614	5.50107	5.78868	3.72712	3.81865	3.52021	3.16038	5.06087	3.7142
ACSL4	5.96663	5.96745	5.87233	1.703	1.26594	1.58587	7.62142	7.98782	7.29846	8.52993	8.55158	8.61095	6.20325	5.88851	6.11775	6.53708	6.69087	6.73242	6.5365	6.61561	6.52254	2.29218	2.53986	2.60037	11.1265	10.1115	10.1969	8.19908	8.1138	8.3561	6.76172	6.40776	6.44776	6.5088	7.23838	7.96154
ACSL5	0.28615	0.166913	0.44507	0	0.282295	0.530932	6.52198	6.88413	6.33722	2.71588	3.03191	2.842	6.57664	6.34709	6.23034	0	0.195763	0.348096	0.794627	0.79059	0.899983	0	0.56709	0.507957	7.94064	7.37235	7.12971	2.89471	3.1552	3.60329	6.87822	7.01206	6.48123	0	0	0
ACSL6	0.150158	0.166913	0	0	0	0	2.17008	3.03586	2.72234	0	0	0	0	0	0	0.833368	0	0.184521	0	0.314129	0	0	0	0	0.952176	0.617967	0.84973	0.664642	0	0	0	0	0.295935	0.70212	0.664633	1.59492
ACSM1	0.28615	0	0.31141	0.586195	0.282295	0.530932	1.01169	0.26308	1.06732	0	0	0	0	0	0.488106	0	0	0	0	0	0	0	0	0	0	0.617967	0	0	0	0	0	0	0	0.503785	0	0.657515
ACSM2A	0	0.452027	0	0.170336	0	0	4.67261	5.02263	4.51795	0	0	0	0	0	0	0	0	0	0	0	0	0	0.311231	0.27622	5.58415	4.09097	4.06832	0	0	0	0	0	0.295935	0	0	1.84725
ACSM2B	0	0	0	0	0	0	0.92854	1.26319	0.685834	0	0	0	0	0	0	0	0	0	0	0	0.365896	0	0	0	2.09483	1.3808	1.76829	0	0	0	0	0.265068	0	0.503785	0	1.45
ACSM3	0	0.166913	0.784722	0.701862	0.518289	1.29031	4.54584	3.24817	4.55578	0	0.476721	0.506592	0	0.498814	1.38428	0	0	0.184521	0	0	0.657514	0	0	0	2.38033	1.3808	1.52191	0	0	0.580827	0	0.488911	0	0	0	0.899984
ACSM4	0	0	0	0	0	0	0	0	0	0	0	0	0	0	0	0	0	0	0	0	0	0	0	0	0	0	0	0	0	0	0	0	0	0.503785	0.664633	0
ACSM5	0	0.452027	0.31141	0.170336	0	0	4.47435	4.66133	4.23984	0	0	0	0	0	0	0.723806	0.368108	0.348096	0.575073	0.314129	0	0	0.311231	0.27622	2.44367	2.24579	2.66625	0	0	0	0	0	0	0	0	1.1075
ACSM6	0	0	0	0.170336	0	0.289753	0	0	0	1.00914	0	0	0	0	0	0	0	0	0.575073	0	0.657514	0	0	0	0	0	0	0	0	0	0	0	0	0	0	0.365896
ACSS1	0	0	0	2.00277	1.61033	1.63835	3.70954	3.0877	3.26942	1.00914	1.43127	1.69763	3.41	3.05263	3.28141	0	0	0.348096	0	0	0	1.67473	0.973107	2.12971	2.01366	2.72562	2.78294	1.60792	1.36833	1.57668	2.85452	2.85847	2.41303	0	0	0
ACSS2	6.05497	5.98711	5.83629	5.36555	5.32622	5.50029	7.61063	7.36134	7.4894	6.18539	6.21383	6.30063	1.50931	0.973639	1.88128	3.876	3.55513	4.02514	5.62894	5.20004	5.35184	5.28559	5.26901	5.18788	6.32595	7.10733	7.54974	5.32937	5.80305	5.47969	0.531256	0.853413	1.49643	2.42982	3.42663	2.6314
ACSS3	1.34237	1.50579	1.5496	2.52662	2.75005	2.73812	0.645788	0.378574	0.44909	0.815194	0	0.506592	0	0	0	0.723806	0.787975	0.967226	1.1534	0	0	1.67473	0.56709	0	1.11669	1.3808	1.76829	0	0	0.319448	0	0	0	0	0	0
ACTA1	0	0.166913	0.31141	0.908616	0.282295	0.289753	2.05718	1.07053	2.32682	0.325592	0.834432	1.17764	0	0	0	1.42974	1.20662	0.628315	0	0	0	0.314549	0	0	0.553257	0	0	0.909015	0	0	0	0	0	0.273772	0	0
ACTA2	3.47139	3.4346	3.27398	2.00277	1.88815	2.47504	6.33486	6.03589	6.157	9.23888	9.24439	9.28582	2.76639	1.6794	2.5438	1.79736	2.06945	0.628315	2.88104	4.02905	2.87794	1.87965	2.04613	2.32462	3.27005	3.87136	3.37275	9.74137	9.5872	9.54791	2.04135	2.49542	1.8092	1.17235	1.65334	0.657515
ACTB	11.238	11.0757	11.1591	10.5047	10.5327	10.4614	10.2039	9.72547	10.2412	11.8215	11.7066	11.8193	11.3003	11.0136	11.1108	10.025	9.99771	9.94738	7.6759	7.68698	7.96987	7.85314	7.90882	7.80357	5.79315	6.41307	6.51798	10.5672	10.5318	10.3249	6.86175	7.10377	7.43378	6.16249	7.22527	4.24018
ACTBL2	2.85845	2.22639	2.27939	0	0	0	0	0	0.165721	0	0	0.506592	0	0	0	0	0	0	0.794627	0.314129	0	0	0	0.27622	0	0	0	0.909015	0	0	0	0	0	1.03198	0	0
ACTBP9	1.06826	0.452027	0.31141	0	0.282295	0.415377	0.154348	1.07053	0.980984	0.464425	1.12084	1.63387	1.03934	0.632953	0.619933	0.605235	0.661128	0.348096	0	0	0	0	0	0	0	0	0	0	1.36833	0.319448	0.531256	0	0	0.503785	0	1.59492
ACTC1	0.28615	0.452027	0.882228	0	0	0	0	0	0	3.60168	3.34153	3.92251	0	0	0	1.95112	2.21202	2.5636	1.44049	1.2984	1.84725	0.314549	0.311231	0	0	0	0.341858	3.99295	2.9242	4.58799	0	0	0	2.25137	1.74013	2.6314
ACTG1	12.1459	12.108	12.0263	12.9547	12.9028	13.0078	11.4403	10.6774	11.6457	12.8904	13.1619	12.9125	12.1229	12.5757	12.432	10.6938	10.7239	10.7252	10.1942	9.01118	10.4858	11.6869	11.8986	9.87267	9.43666	11.3325	11.0881	11.2496	11.2342	10.9805	9.86159	9.98742	10.6496	9.72745	8.69325	9.27328
ACTG2	1.06826	0.795702	0.680144	0	0.721052	0.530932	0.293767	0.485504	0.88915	9.55687	9.46373	9.47851	0.943638	0.498814	0.852163	0.47604	0.368108	0.184521	0.98514	0.314129	1.1075	0.572643	0	0.27622	0.302988	0	0.618028	10.1504	10.0415	9.80735	0.737929	0	0.541377	0.273772	0	0.365896
ACTL10	0	0	0.31141	2.09029	2.52477	2.32301	0	0	0	0.707477	2.00075	0.986674	1.96422	1.0714	1.14261	0	0	0	0.316003	0	0.365896	0.981481	1.86727	1.30867	0	0	0	0	1.5086	1.57668	0	1.38601	0	0.503785	0	0
ACTL6A	8.60028	8.57311	8.5322	8.91508	8.97615	8.99225	6.00274	5.97066	5.76654	6.96059	7.23816	7.21861	8.59951	8.75518	8.71554	8.55667	8.56163	8.52686	8.19784	8.05083	8.34769	8.21433	8.36793	6.82888	5.9099	7.0179	7.20746	6.03054	6.41991	6.49549	9.48106	9.41473	9.1605	7.26447	8.53003	8.47254
ACTL6B	0	0	0	0	0	0	0	0	0	0	0	0	0	0	0	4.47508	4.40605	4.15235	0	0	0	0	0	0	0	0	0	0	0	0	0	0	0	0.876455	1.46231	0
ACTL7A	0	0	0	0	0	0	0	0	0	0.464425	0	0	0	0.973639	0	0	0	0	0	0	0	0.314549	0	0	0	0	0	0	0	0	0	0	0	0.273772	0	0.899984
ACTL7B	0.28615	0.452027	0	0	0.148041	0	0.420893	0	0	0	0	0	0	0	0	0	0	0.184521	0	0	0	0.314549	0	0	0	0	0	0	0	0	0	0	0.295935	0.273772	0.832055	0.899984
ACTL8	0.150158	0.166913	0	1.17198	0.980081	0.637915	0.420893	0.378574	0	0.171961	0.334627	0	0	0.973639	0.488106	0	0.195763	0	0	0	0	0	1.2896	0.707571	0.553257	0.617967	0.341858	0	0	1.16303	0.737929	0	0	0.273772	0.832055	0
ACTL9	0	0	0	0	0	0	0	0	0	0	0	0	0	0.1861	0	0	0	0	0	0	0	0	0	0	0.553257	0	0	0	0	0	0	0	0	0	0	0
ACTN1	10.7558	10.8027	10.7182	8.78341	8.8072	8.76327	9.87535	10.1352	9.19659	11.2949	11.1833	11.2734	0.730793	0	0.488106	7.08329	7.0814	7.17118	11.6871	11.7873	11.7897	9.82811	9.68766	9.80281	10.4153	9.92843	9.89821	11.8472	11.8853	11.8611	1.3551	0.682643	1.09653	8.6578	7.72294	7.30943
ACTN2	0.821984	0.316502	0.680144	0	0	0	0.154348	0.26308	0.165721	0	0	0	0	0	0	1.35822	0.368108	1.06455	0.98514	0.314129	0	0	0	0	0.302988	0	0	0	0	0	0	0	0	1.62744	1.822	1.1075
ACTN3	0	0	0	0	0	0	0	0.137528	0.165721	1.25851	0.334627	0	0.337792	0	0.181676	0	0	0	0	0	0	0	0	0.507957	0	0	0	0	0.840654	1.31448	0	0	0	0	0.475199	0.899984
ACTN4	8.58964	8.52059	8.53267	9.28301	9.25252	9.23071	7.74351	7.61351	7.42239	9.52252	9.47885	9.55688	7.60958	7.54272	7.70001	7.25064	7.18446	7.21556	7.24412	7.14076	7.29624	7.6229	7.87223	7.53144	6.21686	6.35771	6.3003	9.02494	9.28037	8.75742	5.75428	6.24466	5.92249	4.81585	6.71643	4.46426
ACTR10	6.67433	6.53901	6.50944	5.83968	5.7651	5.67061	2.65699	2.0706	2.39518	6.22499	6.16481	6.25897	5.79387	5.45803	5.55141	6.44514	6.31512	6.30955	5.91313	5.7492	5.84028	5.10334	4.90168	5.01977	4.22966	3.94834	4.43222	5.12681	5.7189	5.63166	6.08275	5.57262	5.68776	3.66699	5.84225	4.99498
ACTR1A	6.46098	6.14046	6.32232	5.26569	5.2586	5.24079	4.5528	5.06635	4.23051	6.61609	6.18306	6.7492	5.32357	4.77796	5.19232	6.64057	6.40693	6.46914	8.39123	7.97335	8.53562	7.79261	7.42983	8.18979	8.92804	7.31052	6.99406	7.97248	7.82102	8.03336	6.46727	6.17388	6.97202	9.62618	8.18607	9.62618
ACTR1B	6.66968	6.66989	6.66311	6.26574	6.38289	6.44797	6.28351	6.25199	5.85718	5.36208	5.6536	5.38567	5.48099	5.48932	5.44433	6.29761	6.40446	6.36553	6.54787	6.39567	6.58026	5.99672	6.02334	5.75396	5.98102	5.75319	5.85016	5.96448	6.09776	6.24039	4.97706	5.2368	5.0289	6.39878	7.30396	4.65817
ACTR2	5.00684	5.06623	4.59984	5.00921	5.1661	5.228	1.60052	0.378574	1.67404	5.42719	5.64233	5.43794	5.93119	6.17907	6.35146	3.5466	3.88814	3.87223	0.98514	0.314129	1.28889	1.78083	0.784335	1.637	0.952176	0.617967	1.65035	0	0.840654	1.57668	3.02201	2.14691	2.47343	0.503785	0.982053	0.657515
ACTR3	9.49014	9.47677	9.4383	8.5184	8.49613	8.57079	8.25042	8.7836	8.31993	10.0559	9.98139	10.0964	10.2181	10.1352	10.1059	8.29401	8.3147	8.25196	8.69386	8.97048	8.89795	7.78626	7.52719	8.36714	7.51977	7.19154	7.42958	9.14164	8.75495	9.68801	9.42096	9.41643	9.31495	7.03775	7.41859	7.9582
ACTR3B	1.77112	2.40405	1.86794	4.22267	4.34649	4.12598	3.2772	3.0877	2.94391	2.82299	2.29742	2.86994	3.90521	3.53626	4.15179	5.4509	5.3253	5.50714	1.97765	1.87809	2.33386	4.92971	4.6203	5.05683	4.52152	3.87136	3.61239	2.07672	1.03878	2.31198	4.34806	4.08183	4.41031	4.71615	4.92853	5.84754
ACTR3C	0	0	0	1.81	1.13008	1.4748	0.537718	1.26319	0.314352	0	0	0	0.730793	0.350913	0.181676	1.20356	1.01243	1.06455	0	0	0	2.05904	1.86727	2.26253	0.766461	0.849652	0.84973	0	0	0	0.918671	1.00609	0.295935	1.89396	2.4036	3.22832
ACTR5	0	0.689986	1.21727	0.170336	0.282295	0	0.746323	0.378574	0.314352	0	1.43127	0	0	0	0.488106	0.176714	0.522045	0.348096	0	0.314129	0	0	0	0.27622	0.302988	0	0.618028	0	0	0	0	0	0	0.876455	0.664633	0
ACTR6	4.29627	4.47373	4.29802	5.80129	5.80189	5.81155	4.26152	4.7498	3.89499	4.44365	4.59894	4.73672	4.67442	4.96129	4.77808	5.54651	5.59626	5.31778	6.6322	7.19446	6.68111	6.96864	6.94332	6.75188	6.63837	6.72888	6.88406	6.88664	6.65318	6.88551	7.28265	7.21371	7.37761	8.16947	7.51405	7.94135
ACTR8	4.22189	4.00777	4.51117	2.98051	2.8615	2.73812	5.14271	4.21749	4.51027	3.87496	4.23894	4.26528	4.03857	3.09974	3.37769	3.48077	3.44393	3.1995	1.1534	2.77363	0.899983	0.981481	1.14001	1.0392	0.952176	0.849652	0.341858	3.73213	3.7431	3.2368	2.11733	2.85847	1.71229	0.273772	1.35639	0.657515
ACTRT1	0	0	0	0	0	0	0	0	0	0	0	0	0	0	0	0	0	0	0	0	0	0	0	0	0.553257	0	0	0	0	0.319448	0	0	0	0.503785	0.257077	0.657515
ACTRT2	0	0	0	0	0	0	0	0	0	0	0	0	0	0	0	0	0	0	0	0	0	0	0	0	0	0	0	0	0	0	0	0	0	0	0	1.59492
ACTRT3	0	0	0	1.86066	2.12101	1.96037	0.293767	0.765646	0.165721	2.14336	1.85221	2.59653	0	0.1861	0.343012	0.935193	1.20662	0.494998	0	0.57194	0	1.56022	1.86727	2.05841	1.11669	0	0.341858	2.17346	2.38348	2.38225	0	0	0	0.70212	0.982053	1.28889
ACVR1	5.48081	5.39957	5.42358	4.00346	4.06844	4.17121	3.69704	3.4465	3.23253	6.51588	6.06145	6.17186	0	0.632953	0.343012	4.48351	4.35573	4.6288	5.15087	5.14159	5.10798	3.52052	2.9526	3.60691	3.12301	2.4712	2.32505	6.48158	6.1629	6.50733	0.289945	0.265068	0	2.42982	4.52614	4.14922
ACVR1B	1.81676	1.7357	1.86794	2.25085	2.57796	2.44589	0.840306	0.137528	0.685834	1.40363	1.68659	1.81727	0	1.24904	0	1.49789	1.11279	2.30939	0.794627	0	1.84725	1.87965	1.2896	1.90428	0	0.341821	1.38091	0	0	0.993792	0.531256	0	0	0.273772	1.74013	2.56257
ACVR1C	0.821984	0.316502	0.56739	0.322668	0	0.737509	0.420893	0	0.685834	0	0	0	0	0.350913	0	5.04112	4.94451	5.06491	0	0	0	0	0	0	0	0.341821	0	0	0	0	0	0	0	1.52641	4.13584	3.47299
ACVR2A	1.724	1.68157	1.81953	1.39461	1.26594	1.15275	1.84685	2.10454	1.67404	1.00914	1.03154	0.356663	0	0	0	0.833368	1.45626	1.73095	3.01817	2.82406	2.87794	2.21858	2.27866	2.19764	3.12301	1.3808	2.16222	2.64768	1.96341	1.57668	0	0	0	1.17235	2.69188	2.2488
ACVR2B	2.20783	2.26371	1.96016	2.21235	2.52477	2.15306	4.30338	3.57314	3.97534	0.464425	0.476721	0.766511	0	0	0.181676	2.40603	2.4608	2.1411	1.67982	2.36049	2.2488	2.92178	1.86727	1.53563	2.82296	2.72562	2.66625	0	0	1.45153	0	0	0	1.30027	2.34941	1.84725
ACVRL1	0	0.166913	0	0	0	0	0	0	0	0	0	0.506592	0	0	0	0	0	0	0	0	0.365896	0	0	0	0	0	0	1.30038	0	0	0	1.14415	0	0.273772	0	0.365896
ACY1	0.28615	0	0	0	0	0	0	0	0	0.815194	0.176994	0	0	0	0	0	0	0	0.316003	0	0	0	0	0.27622	0	0	0	0	0.610928	0	0	0	0	0	0.257077	0
ACY3	0	0.575907	0.31141	0	0	0	2.30806	2.0706	1.72805	0	0	0	4.18177	2.73228	3.17825	0	0	0	0	0	0	0	0	0	0.302988	1.3808	1.38091	0	0	0	2.44675	2.81778	3.40089	0.273772	0	0
ACYP1	7.28635	7.28458	7.25645	7.00648	6.92471	6.94386	5.25362	5.60018	5.18675	5.30316	5.45327	5.63401	7.7829	8.06221	7.98086	9.38997	9.53563	9.57402	7.72682	7.74866	7.38861	7.51751	7.09075	7.861	6.39167	7.09892	6.988	5.47883	5.69707	5.77569	8.30161	8.45507	8.37128	9.40835	9.5768	8.72961
ACYP2	3.64588	3.08438	3.1424	3.99215	4.30766	4.0408	4.95589	4.08772	5.28911	3.49233	2.75342	2.9766	5.66852	5.62027	5.518	3.18254	3.04727	3.34219	1.97765	1.97053	1.72659	2.72319	2.90702	2.38415	3.04345	2.16209	3.37275	3.24565	3.5936	2.74429	5.6558	5.34098	4.9777	1.03198	2.60204	0.657515
ADA	4.33599	4.13408	4.58544	2.42927	2.52477	2.25741	4.12814	2.96371	3.91841	3.81133	4.23894	4.08629	5.59168	5.38386	5.52643	3.81051	3.51901	3.50709	3.18284	3.05273	3.6493	0.314549	0	1.18021	1.63379	2.07323	1.8773	3.49064	4.13817	3.66096	5.61051	5.16562	4.92461	1.81047	3.40022	2.33387
ADA2	0	0	0	0.322668	0	0	0	0	0.165721	0	1.3597	0.506592	2.76639	2.84715	1.98274	1.11953	0	0.750348	0.575073	0	0	0	0	0	0	0	0	0	0	0.993792	1.68972	2.97408	2.21502	0	1.24207	0.899984
ADAD1	0	0	0	0	0	0	0	0	0	0	0	0	0	0.498814	0	0.176714	0	0.348096	0	0	0	0	0	0	0	0	0	0	0	0	0.289945	0	0	0.876455	0.257077	1.28889
ADAD2	0	0	0	0	0	0	0	0	0	0	0	0	0	0	0	0	0	0	0	0	0	0.314549	0.311231	0	0	0	0.341858	0	0	0	0	0	0	0.273772	0	0.899984
ADAL	0.28615	0.166913	0.164091	0.170336	0.282295	0.415377	0.420893	0.137528	0	0	0.476721	0	0.611306	0.1861	0.181676	0.605235	1.01243	0.348096	0.575073	0.57194	0	0	0.311231	0	0.553257	0	0	0.909015	1.36833	0	0	0	0.934118	0.273772	1.11791	0.899984
ADAM10	6.23382	6.29719	6.38604	5.39162	5.33397	5.45711	3.82898	4.43988	3.25109	7.13053	6.84976	7.03489	5.42893	4.77796	4.6833	5.28241	5.23911	5.37582	8.1894	7.54575	8.40779	7.33146	7.01758	6.1552	8.29426	7.94191	7.77427	6.35322	6.45935	7.33193	5.92256	5.7344	6.52112	8.17051	6.42373	8.24436
ADAM11	0.28615	0	0	0.322668	0.148041	0.530932	0.293767	0.137528	0.314352	0	0	0	0.481021	0	0	0	0	0.628315	0.316003	0.57194	0	0	0	0.707571	0	0	0	0	0	0	0	0	0	0	0	0
ADAM12	5.04569	4.98474	4.94268	0.322668	0	0.637915	0	0	0	6.45264	6.32605	6.32859	0.481021	0	0	1.68491	2.11855	2.49543	5.93061	6.01103	5.6377	0.314549	0.311231	0	0	0	0	7.10167	7.00962	6.69848	0	0	0	3.0555	1.89947	3.08843
ADAM15	4.65773	4.28693	4.28024	6.73837	6.74161	6.77979	2.8042	2.76577	2.72234	5.60656	5.59247	5.64213	4.09534	4.1311	4.41036	5.1668	5.22796	5.18881	1.97765	1.2984	1.95859	5.4393	6.0498	4.64708	2.61855	3.64343	3.29628	3.33202	4.32053	3.94256	2.55999	2.77591	2.47343	3.31983	3.57568	1.45
ADAM17	5.98922	5.91562	6.02157	4.77835	5.17907	4.91885	5.11947	5.72273	4.97414	5.61031	5.26532	5.85283	6.71168	6.42081	6.30325	4.58099	4.65104	4.81514	7.86204	8.02277	7.75534	7.03714	6.44217	7.33614	8.25506	6.1935	6.3996	6.5642	6.73043	6.66716	7.99423	8.14449	7.73142	7.31457	6.34975	7.83775
ADAM18	0	0.166913	0	0	0	0	0	0	0	0	0	0	0	0	0	0	0	0	0	0.314129	0	0	0	0	0	0	0	0	0	0	0	0	0	0.503785	0	1.59492
ADAM19	7.31446	7.28798	7.27676	2.32489	2.28992	2.11652	1.01169	0.926128	0.572313	6.60862	6.18306	6.71302	6.13177	5.75511	5.66643	2.37011	2.67292	2.30939	7.88613	7.90032	8.06936	2.8259	3.23677	2.74362	2.95925	2.32491	2.32505	7.02596	6.79007	6.97065	6.50665	6.44831	6.41734	3.25815	3.47805	4.51978
ADAM2	0	0	0	0.586195	0.518289	0.637915	0	0	0	0	0	0.356663	0	0	0	0	0	0	0	0	0	0	0.56709	0.507957	0	0.341821	0	0	0	0	0	0.265068	0	0.273772	0	0
ADAM20	1.90391	2.02373	2.24314	0.46044	0.148041	0.830669	0	0	0	0	0	0.880788	0	0	0	1.28296	1.20662	0.184521	0.316003	0.314129	1.28889	0	0.311231	0	1.11669	0	0	0	0	0	0	0	0	0.70212	0.982053	2.15839
ADAM21	0	0	0.31141	0	0	0	0	0	0	0.591063	0.93635	0	0	0	0	0.47604	0	0.494998	0.575073	0.314129	0	0.314549	0	0	0	0	0	0	0.610928	0	0	0	0	0.503785	1.46231	0.657515
ADAM22	2.85845	2.59187	2.47961	2.1728	2.12101	2.38576	2.95886	2.56094	2.66811	0	0	0	1.86323	1.6794	0.488106	5.46374	5.55672	5.69364	3.3992	3.2127	3.89304	2.66896	2.65463	2.91486	2.01366	1.76816	2.32505	0	0	0	1.87622	1.00609	1.2425	5.96912	5.88573	6.49971
ADAM23	3.44257	3.78199	3.50584	0.908616	0.518289	0.530932	0	0	0	4.50123	4.30712	4.35699	5.89647	5.11249	5.4838	4.26626	3.93001	3.80341	2.29808	1.5588	2.49029	0.314549	0	0	0	0	0	2.07672	1.96341	2.94337	2.80942	2.97408	2.53139	0.876455	2.34941	0.657515
ADAM28	0	0.689986	0.31141	0	0	0.289753	0	0	0	0	0	0	0.943638	0.632953	0.343012	4.69424	4.93769	4.95497	1.44049	1.87809	2.2488	0.791496	0	0.27622	0	0	0	0.909015	1.63643	0.993792	1.07927	1.59308	0.541377	6.72656	7.27881	8.11213
ADAM29	0	0	0	0.322668	0	0.289753	0	0	0	0.325592	0	0	0.730793	0.350913	0	0.334126	0	0.184521	0	0.314129	0	0	0.311231	0	0	0	0	0	0	0	0.531256	1.00609	0	0	0.475199	0.365896
ADAM30	0	0	0	0	0	0	0	0	0	0	0	0	0	0	0	0	0	0	0	0	0	0	0	0	0	0	0	0	0	0	0	0	0	0.273772	0	0.899984
ADAM32	4.07939	4.50524	4.63524	1.95694	1.88815	1.58587	0	0.137528	0	0	0	0	0	0	0	0.723806	0.368108	0	5.6642	5.26537	5.50643	2.92178	2.20523	2.64972	0.553257	0.341821	0.618028	0.664642	0	0	0.289945	0	0.295935	1.52641	0.832055	2.4142
ADAM33	0	0	0	0	0	0.152139	0	0.137528	0	6.86982	6.9956	6.96212	0	0	0	0	0	0	0	0	0	0	0	0	0	0	0	5.92334	5.83004	5.76257	0	0	0	0	0	0
ADAM7	0	0	0	0	0	0	0	0	0	0	0	0	0	0	0	0	0	0	0	0	0	0	0	0	0	0	0	0	0	0	0	0	0	0.503785	0	0
ADAM8	1.57262	1.7357	2.04683	1.52597	1.50441	0.830669	0.154348	0.137528	0.314352	1.09714	0.606066	0.506592	1.12908	0.498814	0.852163	0.334126	0	0.184521	2.72948	1.87809	3.18318	2.429	2.47886	1.18021	0	0.341821	0	0.909015	0	0	1.22377	0.853413	0.541377	0.876455	0.664633	1.84725
ADAM9	7.69806	7.60033	7.81491	5.47529	5.5085	5.35888	5.38027	5.72	5.08177	9.16349	9.05911	9.16204	3.75825	3.21117	3.73839	5.21821	5.00453	5.31778	7.70159	7.66467	7.49633	6.19204	5.83538	6.56517	7.49756	6.81704	7.09062	8.26231	8.33839	8.33964	3.13599	3.14829	2.92652	4.30792	4.8031	3.77631
ADAMDEC1	0	0	0	0	0	0	0	0	0	0	0	0	0	0	0	0	0	0	0	0	0	0	0	0	0	0	0	0	0	0	0	0	0	0	0	0
ADAMTS1	3.68331	3.97439	4.11957	0.46044	1.19961	1.22317	0.645788	1.37868	1.78011	11.6394	11.5531	11.6562	0.611306	0	0.181676	0.723806	0.661128	0.184521	4.12157	4.19152	3.92081	0	0	0	0.766461	0.617967	1.65035	11.8107	11.7231	11.7338	0	0	0.295935	0.503785	1.11791	0.365896
ADAMTS10	2.51518	2.0666	2.59916	0	0	0	0.537718	0.485504	0.88915	0	0	0.986674	0	0	0	0	0	0	1.30408	1.2984	0.899983	0	0	0	0	0	0.618028	0.664642	0.840654	0.319448	0	0	0	0	0	0
ADAMTS12	4.50581	4.34903	4.13943	0	0	0.152139	0	0	0	2.84857	2.37207	3.37788	0	0	0	0	0	0.184521	2.22439	2.42726	2.15839	0	0	0	0	0	0	1.97301	1.5086	0.993792	0	0	0	0.273772	0	0.657515
ADAMTS13	1.67528	1.23216	1.6637	1.25007	1.44838	1.07872	2.8946	2.78683	2.89753	1.25851	1.12084	2.07905	1.21357	1.16295	0.740716	2.72316	2.73722	2.99248	1.1534	1.2984	1.59492	0.572643	0.973107	0.507957	2.38033	1.22452	1.38091	2.26413	1.21294	0.580827	0.737929	0.682643	0.295935	1.97288	2.69188	2.15839
ADAMTS14	1.21182	1.23216	1.6637	0.170336	0.148041	0.152139	0.293767	0.585053	0	4.5797	4.55955	4.88786	0.841137	0	0.488106	3.88874	3.88814	3.8451	2.29808	1.5588	1.28889	1.14933	0	0	0.766461	0	0	4.44452	4.86826	4.96523	0	1.38601	0.751071	3.9466	4.67677	4.32575
ADAMTS15	0.821984	0.894197	1.05945	0.170336	0	0.289753	0	0	0	1.09714	0.834432	0.766511	0	0	0	0	0	0	0.316003	0.314129	0	0	0	0	0	0	0	0	0	1.31448	0	0	0	0.503785	0	0
ADAMTS16	2.06386	1.78788	2.04683	0	0	0	0	0	0	0	0	0	0	0	0	0	0	0	0.575073	1.14816	0.657514	0	0	0	0	0	0.341858	0	0	0	0	0	0	0	0	0
ADAMTS17	2.33873	2.0666	2.12858	2.21235	2.28992	2.47504	0	0.378574	0	0	0	0	0	0	0	3.26307	3.70734	3.45419	2.6752	3.05273	2.49029	3.32395	3.16113	3.52993	0	0.617967	0.618028	0	0.610928	0	0	0	0	3.84536	3.13786	3.68212
ADAMTS18	0.28615	0.166913	0.164091	0	0	0	0	0	0.44909	0	0.606066	0.986674	0	0.498814	0.343012	0.935193	1.11279	1.32241	0.316003	1.14816	0.365896	0	0.56709	0	0	0	0	0.909015	0.610928	0.802035	0	0	0.541377	0	1.11791	1.59492
ADAMTS19	0	0	0	6.56016	6.54025	6.66431	0	0	0	3.40882	3.87826	3.67574	0	0	0	0	0	0	0	0	0	5.7316	5.53182	5.22905	0	0	0	2.71351	3.06719	3.19836	0	0	0	0.273772	0	0.657515
ADAMTS2	2.98377	2.59187	2.34926	0	0	0.289753	0.840306	1.76573	1.43519	5.96044	5.71224	5.72861	0	0	0	2.66507	2.21202	2.86319	5.2377	5.44528	5.19013	0.314549	0.311231	0	2.50435	2.07323	1.8773	8.21053	8.08607	7.99743	0	0	0	5.46096	5.50692	5.2015
ADAMTS20	1.81676	2.02373	2.16779	0	0.518289	0.152139	0	0	0	0	0	0	0	0	0	0.176714	0.195763	0.184521	1.97765	1.7793	2.15839	0.981481	0	0.27622	0	0	0	0	0	0	0	0.682643	0	0.273772	0.475199	0.899984
ADAMTS3	5.65737	5.64209	5.51002	0.170336	0	0	0.154348	0	0	1.09714	1.28439	1.63387	0	0	0	0	0	0	6.92165	7.31837	6.8166	0	0.311231	0	0	0	0	0.370262	1.03878	1.89778	0.289945	0	0	0.503785	0.664633	0.899984
ADAMTS4	0	0	0	0.170336	0	0	0.92854	1.53623	1.06732	0.591063	0	0.356663	0.611306	0.350913	0	0	0	0	0	0	0	0	0	0	1.26435	0.617967	0.618028	0	1.36833	0.802035	0	0	0	0	0	0.657515
ADAMTS5	2.06386	2.26371	2.27939	0	0.148041	0.152139	0.154348	0.137528	0.165721	8.21477	7.82783	8.0623	0	0	0	0	0	0.348096	1.56512	1.87809	1.72659	0	0.311231	0	0	0	0	7.60071	7.70369	7.51706	0.737929	0	0	0	0	0
ADAMTS6	0.150158	0.894197	0.97356	0	0	0	1.36785	1.63245	1.22589	1.8204	1.90344	2.21598	0	0	0	0	0.661128	0.750348	1.30408	1.2984	1.1075	0	0	0	0.302988	0.617967	1.04932	3.20045	2.58708	3.48052	0	0	0	0.503785	1.24207	1.45
ADAMTS7	0.72957	0.575907	0.44507	0.322668	0.518289	0.737509	0.420893	0	0	2.68781	2.25859	2.49252	0	0	0	0	0	0	0.98514	0.980422	0.657514	0.572643	0	0.882894	0	0	0	3.33202	3.46174	2.44926	0	0	0	0.273772	0	0
ADAMTS8	0.150158	0.452027	0.680144	0.46044	0	0	0	0	0	4.57204	3.96522	4.78154	0	0	0	0.334126	1.37775	0.628315	0	0	0	0	0.311231	0	0	0	0	5.17435	5.70439	4.89486	0	0	0	0.70212	0.664633	0
ADAMTS9	2.10122	2.14871	1.81953	3.42962	3.49391	3.27424	0	0.485504	0.165721	6.56685	6.33541	6.39019	0	0	0	0.47604	0	0.862858	2.14674	2.61081	2.56257	3.69349	3.41016	3.9984	0	0	0	6.21231	5.90812	6.10148	0	0	0	0	0.257077	0
ADAMTSL1	1.81676	2.33559	2.68273	0.170336	0	0	0	0	0.165721	4.34824	3.8261	3.81162	0	0	0	6.22658	6.23666	6.34872	3.4323	2.91992	3.18318	0	0	0	0	0	0	3.73213	4.53257	4.29197	0.531256	0	0	6.4514	7.23651	7.33545
ADAMTSL2	0.908833	0.795702	0.31141	0	0	0	3.06	2.43318	2.42818	0.815194	0	0	0	0	0	4.94674	4.95807	4.85649	0.316003	0.314129	0.365896	0	0	0	2.50435	1.87718	2.16222	0	0	0	0	0	0	5.29427	5.11059	3.80639
ADAMTSL3	1.40346	1.44209	1.29014	0.46044	0.282295	0.637915	0	0	0	0	0	0	0	0	0	0	0	0	0.316003	0.57194	0	0.981481	0	0	0	0	0	0	0	0	0	0	0	0	0	0
ADAMTSL4	3.54102	3.40149	3.1424	1.25007	0.721052	1.5314	7.01682	6.89023	6.73025	5.04004	5.09396	4.89468	0	0	0	2.57329	2.49839	2.72116	3.61639	3.25007	4.12555	0.791496	1.2896	0.507957	5.74995	4.39586	4.98867	5.44046	5.7404	4.85835	0	0	0	1.72186	2.34941	1.28889
ADAMTSL5	2.42965	3.0204	2.57019	1.81	2.08472	2.11652	1.16485	1.20179	0.88915	3.18614	2.54336	3.0997	0.337792	0	0	0	0	0	1.56512	1.43447	1.95859	2.05904	2.59839	1.0392	0	0.849652	1.04932	1.60792	2.30868	2.68992	0	0.265068	0	0	0	0.365896
ADAP1	2.17316	1.68157	2.27939	4.00346	4.14093	3.86476	6.15223	6.36309	5.99021	2.71588	2.66711	2.8135	0.17876	0.350913	0.488106	0.605235	0.661128	0.862858	4.12157	4.59155	4.14922	4.91814	4.8664	5.24519	4.88318	3.89748	4.30138	5.5254	5.54246	5.41411	2.04135	1.38601	1.37505	2.53759	3.16948	2.75993
ADAP2	0.990749	1.30559	0.680144	1.25007	1.13008	0.918177	1.54578	0.485504	1.29908	0.815194	0.724763	0.642397	0.841137	0.868768	0.488106	0.334126	0.368108	0.494998	0	0.314129	0.657514	0.572643	0.973107	0.882894	1.11669	0.617967	0	1.46233	0.610928	1.16303	0	0.488911	0	1.03198	0	0
ADAR	2.0255	2.18807	2.31475	1.9096	2.04749	1.68899	1.0903	1.00014	1.22589	2.01369	1.56457	1.75869	3.86659	2.95355	3.37769	1.62523	2.2998	2.52992	1.44049	1.43447	0.899983	1.14933	1.86727	2.12971	0.766461	1.65023	0.618028	0	0	0.319448	1.22377	1.27014	1.71229	0.876455	0	1.45
ADARB1	5.01665	5.06094	4.66294	5.6654	5.83777	5.84543	3.6459	3.54868	3.0108	8.10827	8.18113	8.0796	3.19825	3.63549	3.48533	5.1026	4.9848	5.07662	5.45462	5.01706	5.77333	6.71127	6.53873	6.27011	5.5341	5.51249	5.50419	8.28008	8.1261	8.25672	3.6267	3.47049	3.33731	5.71738	5.48824	5.796
ADARB2	0	0	0	0	0	0	0	0	0	0	0	0	0	0.350913	0	1.79736	0.904564	1.06455	0	0	0	0	0	0	0	0	0	0	0	0	0	0	0	0.503785	0.664633	0
ADAT1	2.17316	1.78788	2.81209	2.67554	1.92966	1.91854	0.537718	0.848117	0.314352	1.8712	1.12084	2.38043	1.50931	2.01044	1.59121	2.29549	2.34177	2.26913	1.44049	0	2.15839	2.429	2.41516	1.0392	0	0.617967	1.04932	0.370262	0	0.802035	0	0.488911	0.295935	0.70212	1.24207	1.95859
ADAT2	4.56718	4.29597	4.57088	3.6033	3.39364	3.79712	4.12814	4.21749	3.5942	4.31192	4.24888	4.32706	5.76616	5.54569	5.71147	5.18759	5.40664	5.00487	4.12157	3.82131	3.7142	2.87464	3.23677	3.55605	5.26272	4.88787	4.77986	3.52772	2.8732	2.84726	4.29997	4.27456	4.28111	4.9191	5.01809	5.08363
ADAT3	2.85845	3.06337	2.76173	2.75804	2.81795	2.15306	3.3429	3.39256	3.09542	2.44112	1.74393	2.03036	2.84795	2.87449	2.97163	3.53043	3.40487	3.55811	4.90185	4.81993	4.81435	4.25006	4.51789	3.06792	2.61855	3.40936	4.17894	3.05566	3.23815	3.07649	3.43217	3.66655	2.83741	5.68259	4.70941	3.80639
ADCK1	2.98377	2.83444	2.88448	3.39566	3.49391	3.35486	3.37466	3.30767	2.87377	3.03836	3.12118	3.21313	3.72984	3.41114	2.99611	3.74191	3.60767	3.74588	3.10285	3.63613	3.08843	4.03106	3.59398	3.83735	2.86984	2.60401	2.8909	3.59912	3.5936	2.89611	2.38661	3.59611	3.33731	4.05939	4.46375	3.86473
ADCK2	4.33599	4.28693	3.97234	5.76518	5.64562	5.54908	5.47854	5.05337	4.8699	4.27467	4.53539	3.86813	6.45176	6.18727	6.23034	6.24157	6.28855	6.35354	3.1434	3.25007	3.08843	4.71901	4.75503	4.50683	2.24463	3.64343	2.72577	5.12681	4.07187	4.01069	6.02474	6.2675	5.78032	4.12996	6.3737	3.68212
ADCK5	5.21289	5.18286	5.07746	4.75845	4.72809	4.84261	3.39028	3.05335	3.54991	3.75834	3.78571	3.29785	3.75825	3.44801	3.3207	3.81051	3.77016	3.5243	4.0804	3.96307	4.38674	4.19355	4.45593	3.9984	2.17167	2.99118	3.25647	3.73213	3.06719	3.89528	3.17207	2.27267	2.35	2.9424	4.05349	1.59492
ADCY1	2.10122	1.93396	2.41591	6.01487	6.03849	5.87033	0	0	0.572313	0.815194	0	0	0	0	0	4.55723	4.67586	4.71377	0	0	0.365896	4.0094	4.34065	3.9984	0	0.341821	0	0.370262	0	0	0.531256	0	0	1.97288	2.10967	0.365896
ADCY10	0.28615	0.795702	0.56739	0.701862	0.518289	0.289753	0	0.137528	0	0	0	0	0	0	0.955615	1.0303	2.4222	1.5411	0	0.980422	0	0.314549	0	0.27622	0	0.341821	0	0.370262	0.337563	0	0	0	0.934118	1.72186	2.04295	1.84725
ADCY2	0.28615	0.795702	0.56739	0	0	0	0	0	0	0	0	0	0	0	0	1.56296	1.91122	2.18505	0	0.314129	0	0	0	0	0	0	0	0	0	0	0	0	0	0.503785	1.24207	1.45
ADCY3	5.40441	5.63498	5.41546	4.58097	4.78008	4.74427	0.154348	0.26308	0.314352	5.56087	5.36006	5.39532	4.21289	4.31199	4.25679	4.22664	4.0863	4.17432	5.94788	5.7492	6.19319	5.68454	5.97446	5.03842	0	0	0	5.24283	5.2937	5.4057	3.49048	3.66655	4.2119	4.97768	4.84287	3.89304
ADCY4	0	0	0	0	0.148041	0	0	0	0	0	0	0	0	0.1861	0	0	0	0	0	0	0	0	0	0	0	0	0	0	0	0	0	0	0	0	0	0
ADCY5	0.41042	0.689986	0.56739	1.75749	1.88815	1.58587	0	0	0	0	0	0.986674	0	0	0	0.723806	0	0.862858	0.316003	0	0.657514	1.29968	0.973107	0.882894	0	0	0	0	0	0	0	0	0	0	0.832055	0
ADCY6	3.23973	3.38465	3.55102	3.70385	3.25354	3.29073	2.95886	2.58519	3.26942	3.82429	2.75342	3.88191	0	0	0	1.49789	1.29472	1.39905	1.44049	1.87809	1.28889	2.05904	2.27866	2.12971	2.01366	0.617967	1.22462	3.05566	3.19727	2.74429	0.531256	1.38601	0	0	1.11791	0
ADCY7	3.62037	3.79479	3.97234	1.17198	0.898798	1.35446	1.70415	1.20179	1.49871	3.68923	3.5963	3.21313	1.12908	0.1861	0.619933	1.56296	1.53071	1.32241	3.01817	2.55218	2.69709	1.29968	0.973107	0.507957	0.952176	0.617967	0.618028	2.95038	3.5936	2.84726	1.07927	0.853413	0.751071	0.876455	1.89947	0.899984
ADCY8	0.41042	0	0.31141	0	0	0	0	0	0	0	0	0	0	0	0	0	0	0	0	0	0	0	0	0	0.302988	0	0	0	0	0	0	0	0	0	0	0.365896
ADCY9	0.150158	0.166913	0	1.00185	1.13008	1.41589	2.70775	2.10454	2.01548	1.76774	1.79908	1.49723	0	0	0	0.723806	1.29472	1.24147	0.794627	0	0.365896	1.43582	1.54899	2.12971	2.31407	1.76816	1.76829	0.664642	2.64902	2.16026	0	0	0	1.30027	1.822	1.72659
ADCYAP1	0.150158	0	0	0	0.148041	0	0	0	0	0	0	0	0	0	0	2.13355	1.45626	1.47182	0	0	0	0	0	0	0	0	0	0	0	0	0	0	0	0.876455	3.5991	1.59492
ADCYAP1R1	0.28615	0	0.31141	0	0	0	0	0	0	0	0	0	0	0	0	0.47604	0	0.348096	0	0	0	0	0	0	0	0	0	0	0	0	0	0	0	0	0	0
ADD1	4.38225	4.3918	4.26224	4.25143	4.56642	4.34707	5.28738	5.32579	4.8878	5.37534	5.52863	5.56303	3.15617	4.01304	3.56928	4.89713	4.9848	4.96761	5.52536	5.11145	5.53366	4.35684	4.72907	4.22693	5.44403	4.77969	4.26171	6.89376	7.38668	6.72577	3.67778	4.24418	3.87389	5.1145	5.85202	4.79947
ADD2	1.46208	1.56679	0.97356	0	0	0	0.420893	0.485504	0	0.591063	0	0	0	0	0.343012	6.90496	6.7602	6.93261	1.56512	1.14816	1.59492	0	0.311231	0.27622	0.553257	0.341821	0.618028	0	0	0	0	0	0.295935	6.35893	6.86867	4.53782
ADD3	5.71575	5.68055	5.59876	3.6181	3.62606	3.70169	2.34058	2.6325	1.78011	2.10142	2.96113	3.23478	7.11871	7.21125	7.08895	4.8392	4.52009	4.74347	5.68495	6.37044	5.74255	3.58051	3.27315	2.54928	4.57908	4.46735	4.50198	3.37334	3.19727	2.84726	7.74161	7.87877	7.19911	3.90695	4.81315	4.21797
ADGB	0.150158	0	0	0	0	0	0	0	0	0	0	0	0	0	0	0	0	0.348096	0	0	0	0	0	0	0.302988	0	0	0	0	0	0.289945	0	0	0	0	0.365896
ADGRA1	0	0	0	0	0	0	0	0	0	0	0	0	0	0	0	0.176714	0	0	0	0	0	0.572643	0	0	0	0	0	0	0	0	0	0	0	0.503785	0	0.657515
ADGRA2	4.40484	3.86933	4.01596	2.00277	1.44838	1.35446	1.0903	0.678174	0.685834	6.45889	6.54352	6.42827	0	0	0	1.99894	1.669	1.78907	5.80986	6.18511	6.28684	1.78083	2.70877	2.26253	0.302988	1.22452	0.618028	7.37011	7.59773	7.50135	0.289945	0.488911	0.541377	4.78338	3.75312	4.46426
ADGRA3	2.42965	1.83824	2.12858	0.46044	0.812661	1.15275	0	0	0	1.53547	2.25859	0.766511	0	0	0	1.68491	1.91122	1.73095	0	0	0	0	0	0	0	0	0	0	0	0	0	0	0	0	1.11791	1.1075
ADGRB1	2.62187	2.90701	2.68273	0.46044	0.518289	0.415377	0	0	0	0	0	0	0	0	0	1.90166	1.73347	1.78907	2.78179	3.09442	3.54612	0.572643	0.56709	0.27622	0	0	0	0	0	0	0	0	0	2.42982	3.07246	1.59492
ADGRB2	5.67296	5.82176	5.68911	1.39461	1.32935	1.73792	0.420893	0	0	3.55583	4.04724	3.81162	0.17876	0	0	2.95902	2.4608	2.46009	3.75368	2.72137	3.68212	0.314549	1.66307	0	0.302988	0	0	1.86128	0	1.31448	0	0	0.541377	1.52641	1.973	0
ADGRB3	0.150158	0.166913	0	0	0	0	0	0	0	0	0	0	0	0	0	2.33328	2.57076	2.52992	0	0.79059	0	0	0	0.27622	0	0	0	0	0	0	0	0	0	3.61872	4.07034	3.03862
ADGRD1	1.40346	1.50579	1.48898	0	0	0.637915	4.03183	4.08772	3.71947	4.76574	4.7605	4.85329	0.337792	0.1861	0	0.176714	0.368108	0.628315	2.43504	2.87279	2.82014	0	0.973107	1.18021	3.93126	2.32491	2.32505	5.66505	5.93323	5.59514	1.68972	1.27014	1.2425	0.876455	1.11791	0
ADGRD2	0	0	0	0	0	0	0	0	0	0	0	0	0	0	0	1.74223	1.73347	1.78907	0	0	0	0	0	0	0	0	0	0.370262	0	0	0	0	0	0.70212	0.664633	0.899984
ADGRE1	0.524829	0.795702	0	0.46044	0.282295	0.918177	0	0	0	0	0	0	0.943638	0	0	0.176714	0	0	1.1534	0.980422	1.84725	1.14933	1.14001	0.882894	0	0	0	0	0	0	0	1.38601	1.37505	0	0	0.365896
ADGRE2	0	0.316502	0.31141	0	0	0	0	0	0	0.464425	0	0	0	0	0	0	0	0	0	0	0	0	0	0	0	0	0	0	0	0	0	0	0	0	0	0.899984
ADGRE3	0	0	0	0	0	0	0	0	0	0	0	0	0	0	0	0	0	0	0	0	0	0.314549	0	0.27622	0	0	0	0	0	0	0	0	0.541377	0	0	0.657515
ADGRE5	3.02324	3.40149	3.1424	1.39461	1.80135	1.68899	0.746323	1.13765	0.88915	2.94659	2.44304	3.25611	1.63718	1.16295	1.9329	0	0	0	3.85481	2.77363	3.6493	2.87464	3.03966	2.12971	1.52084	1.65023	1.65035	2.64768	0.337563	2.5746	1.3551	1.49325	1.37505	0.503785	0	0
ADGRF1	0.28615	0	0	0	0	0	0.293767	0.137528	0.165721	0	0	0	0	0	0	0	0.195763	0	0	0	0	0	0	0	0	0	0	0	0.337563	0	0	0	0	0.876455	0	0
ADGRF2	0	0.166913	0	0.170336	0.282295	0	0	0	0	0	0.606066	0	0	0	0	0	0	0	0	0.314129	0	0	0	0	0	0	0	0	0	0	0	0.853413	0	0.503785	0	0.657515
ADGRF3	0	0	0	0.170336	0	0.152139	0.420893	0.678174	0.165721	0	0	0	1.03934	0.632953	0.619933	0.176714	0.195763	0.184521	0	0	0	0	0	0	0.952176	0	0	0	0	0	0	0.853413	0	0	0.475199	0.899984
ADGRF4	0.990749	0	0	2.21235	2.79567	2.53164	0	0	0	0	0	0.356663	0	0	0	0	0	0	0	0.314129	0	1.14933	0.56709	1.42661	0	0	0	0.370262	0	0	0	0	0	0.273772	0	0
ADGRF5	0	0.166913	0.680144	0	0	0	0	0.137528	0	0	0	0	0	0	0	0	0	0	0.316003	0	0	0	0	0.27622	0	0	0	0.664642	0	0	0	0	0	1.17235	0	1.59492
ADGRG1	4.79517	4.25021	4.34153	4.70399	4.84662	4.85375	2.60439	1.4856	2.01548	1.96774	1.62687	2.07905	0	0.1861	0	5.51397	5.16507	5.33251	2.43504	2.36049	3.18318	4.25006	4.28828	3.42046	0.553257	0.341821	1.04932	0	0	0.319448	0	0	0	2.18663	3.87321	2.56257
ADGRG2	0.630828	0.894197	0.164091	0.170336	0.721052	0.289753	0	0	0	0	0	0	0	0	0	0.176714	0	0	2.06467	2.13936	2.06195	0.791496	0.311231	1.18021	0	0	0	0	1.03878	0.580827	0.737929	0	0	0	0.257077	0
ADGRG3	0.28615	0.166913	0	0	0	0	2.73247	2.82805	2.29138	0	0	0	0	0	0	0	0	0	0	0	0.365896	0.572643	0	0	3.37126	3.54772	3.33502	0	0	0	0	0	0	0	0.475199	0
ADGRG4	0	0	0	0	0	0	0	0	0	0	0	0	0	0	0	0	0	0	0	0.314129	0.365896	0	0	0	0	0	0	0	0	0	0	0	0	0	0	0.657515
ADGRG5	0	0	0	1.703	1.80135	1.83105	0	0	0	0	0	0	1.80995	1.16295	1.82774	2.47528	2.11855	2.26913	0	0	0	2.429	2.59839	2.54928	0	0	0	0	0	0	0	0	0	0	1.56098	1.1075
ADGRG6	1.62486	1.23216	1.35951	3.99215	3.77014	3.99122	6.72965	6.73362	6.28638	3.40882	2.66711	3.72247	0	0	0	0.176714	0.661128	0.494998	2.92821	3.09442	2.69709	5.4393	4.83022	5.65473	6.60758	6.07262	5.97806	4.11976	4.56507	4.7562	0	0	0	0	0.982053	0.365896
ADGRG7	0	0.166913	0	0	0	0	0	0	0	0	0	0	0	0	0	0	0	0	0	0	0	0	0	0	0	0.341821	0	0	0	0	0	0	0	0	0	0
ADGRL1	6.48061	6.43854	6.32232	5.15841	5.15739	5.24925	1.16485	1.26319	0.980984	2.56973	1.68659	0.642397	1.29338	0	0.343012	6.98876	7.10749	7.05312	5.08994	4.79487	5.41177	5.04066	5.42268	4.33647	0	1.04923	1.76829	0	0	0.580827	0.531256	0	0	5.50145	6.05612	4.40652
ADGRL2	3.35248	3.1051	3.37794	0.80894	0.518289	0.530932	1.0903	0.926128	1.06732	0	0	0	0	0	0	1.0303	1.01243	2.0006	0.316003	0.57194	1.59492	0.572643	0	0.507957	0.302988	1.04923	0.84973	0	0.337563	0	0	0.265068	0	0	0	0.365896
ADGRL3	4.61962	4.86234	4.84931	0	0	0	0	0.137528	0	0	0	0	0	0	0	5.36228	5.17671	5.39466	5.99296	6.6752	5.59526	0	0	0	0.553257	0	0	0	0	0	0.289945	0	0	6.09353	6.41056	5.88325
ADGRL4	2.39997	2.46941	2.51044	0.322668	0.148041	0.289753	0	0.585053	0.685834	3.73109	2.40799	3.21313	0.17876	0	0	0.176714	0	0	2.06467	2.61081	2.4142	0	0.311231	0	0.302988	0	0	2.77647	2.64902	3.03347	0	0.265068	0	0.273772	0.257077	0.365896
ADGRV1	3.11742	2.59187	3.84509	2.13213	2.08472	1.58587	0	0	0	0	0.724763	0	0	0	0	4.75816	4.38613	4.65248	3.52728	3.35669	3.03862	2.77546	3.19944	3.03115	0	0	0	0	0	0	0	0	0	4.9191	5.30107	5.8973
ADH1A	0	0	0	0	0.148041	0	0.645788	0.485504	0.165721	7.14609	7.04349	7.03335	0.17876	0	0	0.334126	0	0.750348	0	0	0	0	0.311231	0	0	0	1.22462	7.23654	7.2609	7.23557	0	0	0.295935	0.503785	0.832055	1.1075
ADH1B	0	0	0	0	0	0.152139	0	0	0.44909	6.94289	7.2751	6.85784	0	0	0	0	0	0.184521	0	0.314129	0	0	0.311231	0	0	0	0	7.15299	7.19753	7.08831	0	0	0.295935	0	0.475199	0
ADH1C	0	0	0	0	0	0	0	0	0	0	0	0	0	0	0	0	0	0	0	0	0	0	0	0	0	0	0	0	0	0	0	0	0	0	0	0
ADH4	0	0	0	0	0	0	3.39028	3.68955	3.79732	0	0	0	0	0	0	0	0	0	0	0	0	0	0	0	3.23467	4.13554	3.9485	0	0.840654	0	0	0	0	0	0	0
ADH5	7.95752	7.98818	8.01022	7.43934	7.44034	7.49409	8.368	8.78883	8.35468	9.00758	9.02915	9.1514	7.22938	6.87628	7.06746	7.52522	7.45447	7.49956	8.28876	8.15424	8.50385	6.84568	6.94049	7.46751	9.77126	8.51546	8.73521	9.16168	9.19079	9.20068	7.62445	7.52621	7.51863	7.33712	7.38532	7.4894
ADH6	0	0	0	0	0	0	6.13147	6.30405	6.00669	1.33289	0.93635	0.642397	0	0	0	0	0	0	0	0	0	0	0.311231	0	4.36671	5.0006	5.05979	1.46233	0	0	0	0	0	0.273772	0	0
ADH7	0	0	0	0	0	0	0	0	0	0	0	0	0	0	0	0	0	0	0	0	0	0	0	0	0	0	0	0	0	0	0	0	0	0.273772	0	0.657515
ADHFE1	1.34237	1.07305	0.882228	1.86066	1.66051	2.18869	0.746323	0.585053	0.314352	1.71308	1.74393	1.26442	0.17876	0.632953	0.488106	1.20356	0.522045	1.24147	1.44049	1.97053	0.365896	0	1.66307	1.0392	0.302988	0.617967	0.618028	1.86128	1.36833	0.993792	0	0.488911	0	0	1.11791	0.899984
ADI1	5.80337	5.4245	5.68911	7.51543	7.54589	7.58548	6.84467	5.81789	6.79652	6.4651	6.63731	6.46766	4.46634	4.7707	4.70573	5.80035	5.75221	5.59528	2.49893	2.72137	3.89304	5.29458	5.61921	5.77079	5.05529	4.35874	4.72257	5.18599	5.30337	5.20706	3.84354	3.64345	3.27081	1.89396	3.77385	1.59492
ADIG	0	0	0	0	0	0	0	0	0	0	0	0	0	0	0	0	0	0	0	0	0	0	0	0	0	0	0	0	0	0	0	0	0	0.273772	0	0.365896
ADIPOQ	0	0	0	0.170336	0	0	0	0	0	1.00914	0	0	0	0	0	0	0	0	0	0	0.657514	0	0	0	0.302988	0	0	0	0.610928	0	0	0	0.295935	0.503785	0.664633	0
ADIPOR1	4.91541	4.74846	4.90258	5.81741	5.90176	6.07934	5.68579	5.54252	5.55497	4.92451	4.54349	4.47085	4.16064	4.08503	4.12984	5.65496	5.62629	5.56233	5.27467	5.42908	4.95526	6.63198	6.91193	6.71178	5.23613	5.96559	5.99025	5.5162	5.11867	5.57278	4.7924	5.03859	5.22608	5.48808	6.40392	5.19013
ADIPOR2	7.12566	7.25245	7.40226	5.75851	5.80747	5.88669	5.13809	5.82809	5.04501	5.6832	5.39181	5.54582	5.71273	5.23885	5.22892	6.53506	6.66217	6.66613	8.70829	8.88918	8.60144	6.97703	7.10091	7.58316	8.27152	7.37932	7.60627	6.4863	6.63799	6.74256	6.74685	6.84747	6.6045	7.52234	7.66865	7.25048
ADIRF	3.47139	3.27923	3.18123	4.88621	4.79701	4.77975	0.420893	0.137528	0.685834	2.10142	1.90344	1.81727	0.337792	0.1861	0	0	0	0	0.794627	1.43447	0	2.36221	3.03966	1.637	0	0.341821	0	0.909015	1.36833	1.16303	0	0	0	0.876455	0	0.365896
ADK	6.19331	6.27451	6.10978	7.25515	7.25986	7.38313	7.64359	7.30131	7.42034	6.10011	6.12219	5.92119	6.27135	6.30751	6.4544	6.5208	6.58783	6.60678	6.67086	6.27849	6.33407	7.67543	7.64987	7.69316	7.13939	6.69949	6.97579	5.79237	5.67491	5.96504	7.21941	7.35904	6.97985	6.00711	7.10164	7.51922
ADM	2.62187	3.24231	2.54062	2.04719	2.52477	2.6892	5.39969	4.66133	5.69715	8.84155	8.75923	8.76072	0	0.632953	0.181676	1.79736	1.29472	2.09577	1.78608	1.14816	1.1075	0.981481	1.2896	1.7317	2.01366	2.07323	2.78294	8.84387	8.7906	8.59307	0	0	0	1.72186	1.89947	0.899984
ADM2	0.630828	0.795702	1.21727	0	0.148041	0.152139	1.30331	0.765646	1.72805	1.92028	2.25859	1.81727	0	0	0	0	0	0.348096	0	0	0	0	0.311231	0.27622	0.766461	0	0	1.11793	0.610928	0	0	0	0	0	0	0
ADM5	3.942	3.71619	3.37794	2.46246	2.38253	2.35473	0.746323	0.678174	1.06732	0.464425	0.834432	0.766511	3.81343	3.98822	3.3962	1.11953	1.37775	1.6072	2.06467	2.05741	2.2488	1.56022	1.66307	1.82057	0.302988	0.849652	1.04932	0.664642	2.05778	0.580827	0.918671	1.00609	1.37505	0.273772	0.982053	0.365896
ADNP	8.24777	8.28846	8.30654	8.0086	8.06332	7.98054	7.39431	7.38138	6.68489	6.83984	6.53339	6.85435	7.52841	7.05122	7.18122	7.87029	7.78144	7.90878	9.45901	9.45549	9.33003	9.76124	9.47619	9.74686	8.13066	7.78987	7.96543	7.43985	7.60361	7.42226	7.60478	7.76833	7.89767	8.25386	8.74991	8.1434
ADNP2	7.81511	7.84237	7.72577	5.67958	5.72734	5.75027	5.98998	6.04903	5.51713	5.03447	5.04917	5.1439	0.841137	0.350913	0.955615	6.29282	6.20291	6.34388	7.41531	7.59195	7.09161	5.4148	5.05583	5.50858	5.44403	4.64743	4.60067	4.97403	5.34138	4.82089	0.531256	0.265068	0	5.1318	6.22363	4.76924
ADO	5.78052	5.62426	5.77095	5.27506	5.32233	5.28261	3.72194	3.89749	3.35772	4.92451	5.07174	5.12663	4.50876	4.86233	4.6833	5.55454	5.42627	5.83483	5.61459	4.59155	5.81091	5.93487	5.77323	6.1973	5.19989	5.40736	5.85683	2.26413	2.64902	2.5746	2.98192	3.38951	4.57095	5.07927	4.41181	6.35965
ADORA1	4.11636	4.22204	3.74496	2.55766	2.52477	2.38576	0.154348	0	0	4.40106	4.6598	4.20074	0	0	0	2.50869	3.12143	2.86319	2.36818	2.61081	3.03862	1.29968	0.973107	1.42661	0	0	0	3.28948	3.71442	3.48052	0	0	0	0.503785	1.35639	1.95859
ADORA2A	1.90391	2.0666	1.86794	0.170336	0.148041	0.289753	1.84685	0.848117	1.83036	0	0.476721	1.08532	4.53362	4.50805	4.63736	1.49789	1.45626	1.47182	0.794627	1.14816	1.28889	0.314549	0.311231	0	1.26435	1.22452	0.84973	1.11793	0.337563	0	3.67778	3.57185	2.53139	0.273772	0.832055	0.899984
ADORA2B	6.27936	6.05788	6.00543	2.09029	1.66051	1.41589	5.2706	4.64412	5.31139	5.50164	5.09947	5.10328	2.01219	0.868768	0.852163	0.833368	1.01243	1.32241	5.42203	5.30141	4.94177	1.87965	1.14001	0	2.67243	4.11342	4.20008	3.76355	4.07187	4.38047	1.22377	1.14415	1.60839	0.503785	1.11791	1.45
ADORA3	0.630828	0.166913	0	0	0	0	0	0	0	0	0	0	0	0	0	0	0	0	0.575073	0	0	0	0	0	0	0	0	0	0	0	0	0	0	0.273772	0.475199	0
ADPGK	5.85623	5.59161	5.76777	6.24444	6.28832	6.34119	7.35505	7.16919	7.04681	6.09744	5.86221	6.18582	5.75563	5.48489	5.60411	4.62736	4.41591	4.64463	6.55915	6.74884	6.21578	6.64608	6.36841	6.89688	5.89298	5.36118	5.08273	7.28336	7.44677	7.18977	6.2816	6.52299	5.85031	4.29262	5.27223	4.67457
ADPRH	1.81676	2.40405	1.71754	1.703	1.55834	1.35446	0.154348	0	0	0.464425	1.12084	2.07905	0	0.350913	0	0.723806	0.368108	0.967226	1.88504	1.97053	2.69709	1.87965	2.04613	2.44132	1.11669	1.04923	0	0.370262	0.840654	0.319448	0	0	0	1.17235	0.257077	0.657515
ADPRHL1	0.524829	0.316502	0.164091	0	0	0	0	0	0	0	0	0.642397	0.481021	0.1861	0.181676	0.47604	0.368108	0	0	0	0	0	0	0	0	0	0	0	0	0	0	0	0	0	0	0
ADPRHL2	3.18858	2.59187	3.66501	1.86066	2.19097	2.25741	5.87255	5.30404	5.81413	3.01596	1.90344	2.30055	4.09534	2.76186	2.86937	4.38798	4.57391	4.14124	3.06114	3.09442	3.83586	2.92178	2.47886	2.12971	2.17167	1.65023	1.76829	3.73213	3.4268	2.74429	3.72712	4.30432	3.63041	2.11884	3.83428	1.59492
ADPRM	2.90145	2.50102	2.47961	2.42927	2.67879	2.25741	2.57735	2.37873	2.64021	3.33834	2.83486	3.29785	2.92515	3.16763	3.1567	1.79736	1.73347	2.09577	1.30408	2.13936	0.365896	2.05904	1.54899	2.32462	1.52084	1.97853	2.32505	2.57869	2.9242	3.11827	3.67778	3.64345	3.36945	0.70212	2.23451	1.28889
ADRA1A	0	0	0.31141	0	0	0	0	0	0	0	0	0	0.17876	0	0	0	0	0	0.316003	0	0	0	0	0	0	0	0	0	0	0	0	0	0	0.876455	0	0.365896
ADRA1B	4.01233	4.17383	4.13943	0	0	0	0	0	0	1.92028	1.28439	2.41877	0.17876	0	0	0	0	0	4.1616	4.47013	4.2836	0	0	0	0	0	0	2.77647	2.82034	2.89611	0	0.265068	0	0	0	0
ADRA1D	0	0	0	0.322668	0	0	0.420893	0	0.165721	0.591063	0	0.506592	0	0	0	0.176714	0	0	0	0	0	0	0	0	0	0	0	0.370262	0	0.580827	0	0	0	0	0	0
ADRA2A	0.28615	0.575907	0.56739	0.701862	0.282295	0.415377	0	0	0	0	0	0	0	0	0	0.605235	0.661128	0.628315	0.575073	0.79059	0	0.314549	0	0	0	0	0	0	0	0	0	0.265068	0	0	0.475199	0.365896
ADRA2B	0.630828	1.37545	0.44507	1.32415	1.66051	0.737509	0	0	0	0	0	0	0	0	0.181676	0.605235	1.20662	0.862858	0	0.57194	0	1.43582	1.54899	0.707571	0	0	0	0	0	0	0	0	0	0.503785	1.822	0.899984
ADRA2C	3.09907	3.60425	3.2559	5.25153	5.11753	5.25346	6.52906	5.88535	6.25453	0.171961	0.476721	0	0	0	0	5.46799	5.30953	5.37582	3.1434	2.61081	2.6314	5.43118	5.88912	4.64708	3.9748	5.87649	5.94086	0	0.840654	0.319448	0	0	0	3.56878	5.73009	2.33387
ADRB1	0	0	0	0	0.405112	0.530932	0	0	0	0	0	0	0	0	0	0	0.195763	0	0	0.314129	0	0.572643	0.311231	0.707571	0	0	0	0	0	0	0	0	0.295935	0.70212	0.257077	1.1075
ADRB2	2.0255	2.33559	2.59916	0	0.282295	0.289753	0	0	0	0.707477	0.93635	0.880788	0.611306	0.1861	1.05214	0	0.368108	0	0.98514	2.05741	1.59492	0.314549	0	0	0	0	0	1.11793	1.96341	0.802035	1.07927	0.265068	0.295935	0.503785	0	0.365896
ADRB3	0.150158	0	0	0	0	0	0	0	0	0	0	0	0	0	0	0	0	0	0	0	0	0	0	0	0	0	0	0.370262	0	0	0	0	0	0.273772	0	0.365896
ADRM1	5.58339	5.31319	5.22879	6.47736	6.55359	6.71559	5.26213	4.21749	4.85177	5.4015	5.04917	4.85329	4.6443	4.79952	4.84697	4.62736	4.7163	4.7508	4.75258	4.57692	4.57324	4.56419	5.33073	4.25908	2.86984	3.3726	2.8909	5.06511	4.90681	4.60278	4.10847	4.0114	4.37908	2.11884	5.35019	1.45
ADSL	1.27857	2.02373	2.59916	0	0.62323	0.415377	1.89144	1.80755	1.72805	0.815194	1.43127	0.356663	0.841137	1.33028	1.59121	1.28296	2.2998	1.84493	1.1534	1.7793	1.45	0	0.56709	0.27622	1.63379	0.617967	0.84973	1.30038	0.610928	1.89778	2.18951	3.11509	2.14248	0.273772	1.65334	1.59492
ADSS	6.07153	6.05522	5.98363	6.22281	6.19564	6.18897	5.41886	5.94747	5.40555	6.89151	6.78464	7.03489	6.61209	6.37368	6.55048	6.57109	6.37445	6.56996	6.80328	6.60483	6.80174	7.20852	7.00951	7.86623	8.58946	6.78941	6.97272	6.11823	6.26534	6.49152	7.24926	7.22153	7.19688	7.81251	6.74557	7.8896
ADSSL1	0.908833	0.894197	1.05945	1.86066	2.75005	2.11652	3.3429	3.13774	3.17535	0.707477	1.12084	0.642397	0	0	0	3.02978	3.09713	2.9163	0.575073	0	0	1.14933	1.14001	1.0392	1.92766	1.97853	1.65035	1.11793	0.840654	0.319448	0	0	0	1.17235	1.56098	0.657515
ADTRP	3.23973	2.99842	2.90782	0	0.148041	0	0	0.137528	0.314352	1.25851	0.724763	1.42372	0.17876	0	0	0	0	0.862858	2.22439	2.55218	2.2488	0	0	0	0	0	0	1.60792	1.03878	1.45153	0	0	0	0	0	0
AEBP1	3.75539	3.67522	4.02666	0.170336	0.282295	0	0.154348	0	0	2.56973	2.40799	2.66192	2.87415	2.31986	1.98274	1.0303	1.45626	1.6704	1.67982	2.13936	2.49029	0.314549	0	0	0.553257	0	0	2.77647	2.05778	1.69184	0	1.00609	1.37505	0.503785	0.832055	0
AEBP2	7.18015	7.18838	7.11818	6.25395	6.24375	6.2021	6.03539	6.39087	5.63843	6.63091	6.79485	6.78266	6.80143	6.58706	6.62495	6.78905	6.73877	6.79403	8.30337	8.11806	8.42728	7.15774	6.80727	7.86623	8.79091	6.65808	6.85436	6.62105	6.84072	7.13739	7.7669	7.67601	7.51325	8.52987	7.52326	9.79929
AEN	5.11583	4.97914	4.89675	3.94597	4.10514	4.12598	4.17398	3.81788	3.65122	4.17708	3.30389	3.62745	5.19439	4.19756	4.66052	1.90166	1.669	2.0006	4.6007	4.56214	4.57324	3.66606	4.48724	3.85849	4.01706	3.29612	3.21553	4.01922	4.51605	3.38106	4.90386	5.4515	4.29791	0.876455	1.89947	1.45
AFAP1	4.07939	3.89335	4.40032	3.91034	3.84799	3.68931	2.0958	1.32209	1.92589	6.37556	6.26859	6.0881	0	0	0.852163	2.93464	2.60562	3.06484	2.56011	2.05741	2.4142	2.29218	1.42512	1.7317	0	1.22452	0.84973	4.72548	4.35811	4.66047	0	0	0	1.03198	1.46231	0.899984
AFAP1L1	1.90391	1.83824	1.6637	0	0	0	0.92854	0.137528	0.44909	1.33289	0.176994	0.880788	0	0	0	0	1.01243	0.750348	0.794627	0.57194	1.84725	0	0	0	0	0	0	1.97301	0.610928	0.580827	0	0	0	0.273772	0	0
AFAP1L2	1.51841	1.1548	1.05945	4.32544	4.32332	4.23224	0	0	0	2.37224	2.44304	2.34104	2.05861	2.31986	2.36743	3.53043	3.80057	3.78924	0.575073	0.314129	0.657514	3.42558	2.9526	3.30199	0	0	0	2.17346	2.8732	0.993792	0	1.27014	0.934118	2.9424	2.50623	2.33387
AFDN	6.53963	6.37173	6.57835	4.87393	5.05793	4.93991	7.37285	7.59422	7.14313	4.96015	5.03775	4.81786	0.481021	0.350913	0.181676	7.53336	7.44608	7.4098	6.48221	6.39983	6.01789	3.84792	3.53527	3.44861	5.33967	5.50402	5.13855	5.39102	5.26432	5.16781	0	0.265068	0	6.70071	7.49077	7.07935
AFF1	5.45579	5.25877	5.46351	4.91046	4.95614	5.06501	5.78071	5.00476	5.56984	4.92451	4.97327	5.43794	3.90521	3.87093	3.76711	5.85008	6.04992	6.1798	4.01635	4.24803	4.1015	3.66606	3.41016	3.94009	4.66132	2.94184	3.08523	3.91114	3.52917	4.23614	2.61345	2.54612	1.49643	3.01878	5.30107	5.14377
AFF2	3.5944	3.40149	3.60914	0	0	0.289753	0	0	0	0	0	0.189325	7.56505	7.73959	7.6196	1.35822	0.368108	1.06455	4.01635	4.40536	4.02681	0.572643	0	0	0.302988	0	0	0	0	0.319448	7.58986	7.8576	7.50604	0.503785	1.89947	2.33387
AFF3	5.41557	5.33528	5.17689	1.08942	1.44838	0.830669	0	0	0	4.3302	4.06984	3.65982	7.30715	7.21793	7.37912	4.50851	4.56508	4.77975	4.79137	4.51686	5.07129	0.572643	1.14001	0.882894	0	0	0	3.24565	3.1552	3.34633	5.2118	5.15749	5.71303	3.31983	4.62068	3.47299
AFF4	8.14976	8.28222	8.13045	7.67963	7.64347	7.69251	3.99143	4.22522	3.78464	7.58893	7.68232	7.66285	6.32456	6.35682	6.3866	6.61586	6.67248	6.75264	7.73679	7.55137	7.69833	8.02085	7.73386	7.98634	7.00148	6.7929	6.81722	6.34286	6.37937	6.59502	4.98722	4.93776	4.9984	6.22428	6.16209	4.95526
AFG1L	1.14182	1.7357	1.76943	3.02561	2.96496	3.24068	4.39914	4.53008	4.07249	3.39152	3.53264	3.27713	3.23913	2.90133	3.17825	3.39402	3.38494	3.63934	1.88504	1.67326	1.45	3.13684	2.90702	2.78837	3.16119	3.3726	3.76205	4.34417	4.53257	4.51166	3.75117	4.04704	3.57636	2.98109	3.81441	3.7142
AFG3L2	6.92931	6.99524	6.90417	5.69711	5.57215	5.70792	6.22591	5.36833	5.72065	5.59149	5.46611	5.26459	6.87461	6.71736	6.49575	5.9719	5.7906	6.09882	4.90185	4.85674	4.51978	3.45793	3.50499	3.60691	3.63821	2.78279	3.40952	5.00064	4.18073	4.7562	5.94879	6.13714	4.91376	1.97288	4.82312	1.72659
AFM	0	0	0	0	0	0	0.746323	0	0.314352	0	0	0	0	0.632953	0	0.334126	0	0.348096	0	0.314129	0	0	0	0	0.553257	0	0.618028	0.370262	0	0	0	0	0.295935	0.876455	0	1.1075
AFMID	3.87886	3.71619	3.47491	3.34318	3.61337	3.41627	7.6346	7.87679	7.92332	3.35629	3.4489	3.39721	5.38861	4.98029	5.05929	4.35161	4.29294	3.78924	3.29507	2.66715	3.13658	4.0094	4.13856	4.14326	6.28762	6.90657	6.79307	3.33202	3.1552	3.07649	3.8876	4.09891	5.09767	2.81966	3.47805	1.59492
AFP	2.13764	2.88323	3.1424	1.95694	0.148041	0	12.3756	12.8493	12.3673	0.464425	1.20493	1.08532	0	0	0	1.11953	1.11279	0.494998	2.78179	2.49107	2.87794	1.67473	5.06624	1.18021	15.081	15.5188	15.239	2.17346	1.36833	1.89778	1.68972	0.853413	0	1.81047	1.11791	1.45
AFTPH	6.54303	6.61137	6.34174	6.51936	6.34695	6.32126	5.88086	5.48891	5.78577	5.59527	5.32761	5.51518	6.79287	6.80523	6.83794	6.1987	6.23388	6.21467	5.68495	5.978	5.25701	5.6708	5.176	5.7652	4.24752	4.552	4.97647	5.38093	5.62183	4.85835	6.52768	6.61788	6.0519	3.12626	5.61996	4.1015
AGA	5.50541	5.72472	5.49853	5.25626	5.2586	5.43131	4.58709	4.5792	4.33862	6.21027	6.48165	6.3974	5.73076	6.0561	5.79055	4.88446	4.99798	4.90985	5.74546	5.78783	5.86907	5.4148	5.41456	5.99259	5.41272	5.80929	5.80946	5.67334	5.92699	6.22134	6.61873	6.47473	6.42882	4.53296	4.38513	3.51002
AGAP1	6.5947	6.82152	6.61427	5.74846	5.78503	5.68315	6.72041	6.5254	6.05768	5.04558	5.11585	5.22727	0	0.1861	0	5.72771	5.783	5.71628	7.60509	7.96214	7.51011	5.846	5.91237	6.12934	6.09391	5.51249	5.71715	6.50501	6.70878	6.0752	0.737929	0.682643	0.295935	5.38364	7.37179	6.67705
AGAP11	5.96663	6.092	6.0507	4.89231	4.79139	4.44608	5.55676	5.73633	5.27557	4.87558	4.59114	4.45248	4.33106	4.2611	4.0267	4.98286	4.91006	4.58846	6.43807	6.80641	6.14103	4.77142	4.57729	5.35341	7.04553	4.53546	4.82138	5.70606	6.01196	5.1172	4.33221	4.74506	2.47343	6.00242	5.52537	5.82567
AGAP2	2.17316	2.37023	2.16779	1.58743	1.80135	1.58587	0.840306	0.678174	0.165721	0	0	0	3.56275	2.57449	3.2204	0.723806	1.11279	0.184521	2.43504	2.29048	2.56257	0.791496	1.54899	1.0392	0	0.341821	0	0	0.610928	0	3.09899	3.41701	2.53139	0.273772	2.10967	1.45
AGAP3	0.524829	0.575907	0.164091	0.170336	0.721052	0.415377	1.60052	0.848117	1.06732	0.464425	0	0.986674	0	0	0.181676	1.20356	1.11279	1.73095	0	0	0.365896	0	0	0	0	0	0	0	0	0	0	0	0	0.273772	0.475199	0
AGAP4	3.52736	4.15409	3.91589	2.58804	2.62926	2.55912	4.05161	3.41978	4.1926	3.12465	3.18469	2.89735	2.1472	1.79839	1.65408	3.09724	3.16882	3.06484	3.29507	3.17434	3.13658	0.981481	2.20523	1.82057	2.72437	0.617967	2.32505	3.28948	3.35427	2.68992	1.07927	1.85679	1.37505	1.41777	3.62213	2.75993
AGAP5	3.23973	3.46697	3.12258	1.75749	2.44112	2.29059	3.0794	2.53628	2.80004	2.60017	1.74393	2.34104	2.01219	1.40719	1.88128	2.47528	2.16605	2.26913	2.36818	2.05741	2.06195	1.78083	1.42512	1.53563	1.73854	1.3808	1.22462	1.11793	1.86243	0.580827	0.531256	1.14415	0.751071	1.03198	1.35639	1.72659
AGAP6	7.52843	7.56339	7.52056	6.20086	6.34503	6.43319	6.43051	5.43989	6.12213	6.62906	6.3677	6.69751	6.15866	5.93795	5.92089	6.61203	6.72099	6.53854	6.39254	6.57569	6.34436	5.23049	5.13704	3.81589	5.32292	4.61632	4.98867	5.57936	5.4056	5.30075	4.81539	4.81908	5.11673	3.61872	6.11007	6.10518
AGAP9	5.69451	5.80604	5.54394	4.15323	4.49216	4.69557	6.708	6.12749	6.18864	4.74546	4.66723	4.32706	3.53017	3.12272	3.5855	4.88446	4.83858	4.86327	6.1203	6.42455	5.97218	4.13474	3.85628	4.22693	5.23613	3.79005	3.76205	5.209	5.61409	5.04322	4.51186	5.26734	4.26412	2.98109	5.87138	5.1555
AGBL1	0	0	0.31141	0	0	0	0.154348	0	0	0	0	0	0	0	0	0	0	0	0.98514	0.57194	1.28889	0	0	0	0	0	0	0	0	0	0	0	0	0	0	0
AGBL2	0	0	0.44507	0.701862	0.980081	0.637915	0.420893	0.848117	0.44909	0.464425	0	0	0.611306	0.1861	0.343012	0.605235	0.787975	0.750348	0	0.79059	0.365896	1.14933	0.784335	1.42661	1.39828	0.617967	0	0	0	0	1.07927	0	0	0.273772	0	1.1075
AGBL3	0	0.316502	0	0	0	0.152139	0	0	0	0	0	0	0	0	0	0.176714	0	0.348096	0	0.79059	0.899983	0	0	0	0	0	0	0	0	0	0	0	0	0	0	0
AGBL4	1.81676	2.22639	1.91479	0	0	0	0.154348	0.378574	0.572313	0	0	0	0	0	0	2.04522	2.38255	2.30939	2.29808	2.42726	2.15839	0	0	0	0	0	0	0	0	0	0.531256	0	0	3.59397	2.34941	1.84725
AGBL5	6.35863	6.31062	6.42297	5.05343	4.91022	5.19772	7.53973	7.77637	7.11427	5.13144	5.00293	5.01218	6.01891	5.60403	5.63561	5.75929	5.72075	5.53712	7.97306	8.16406	8.06158	6.58149	6.65014	6.80729	8.18497	7.52883	7.4206	6.72047	6.58351	6.52297	7.56803	7.50555	7.34363	7.04005	7.03239	7.07626
AGER	4.09799	4.09319	4.51877	3.55797	3.7471	3.54556	5.03752	5.27079	5.13771	3.71727	3.58065	3.31828	3.87958	3.68266	3.76711	2.8846	2.60562	2.83588	5.61459	6.14104	5.85475	4.33958	4.1187	4.01732	4.38296	3.51436	3.5805	5.57051	5.76159	5.25467	4.83802	5.36236	3.63041	3.4634	4.41181	3.86473
AGFG1	4.48476	4.80018	4.79401	3.70385	3.86948	3.47517	6.52906	6.78556	6.19824	4.57204	4.21886	4.31695	4.74709	4.1867	4.34518	3.46383	3.60767	3.92502	5.85328	5.72286	5.65434	5.91753	5.94657	5.45406	6.67182	6.78242	6.3437	4.11976	4.56507	5.43079	5.01728	4.73417	5.52609	7.2085	5.391	5.2015
AGFG2	2.17316	1.97954	1.96016	1.25007	1.26594	0.918177	6.76902	5.97525	7.09898	1.00914	1.20493	1.75869	2.6193	1.74012	1.71432	2.80614	2.21202	2.30939	1.30408	1.43447	0.899983	1.29968	1.42512	0.507957	5.51947	2.16209	2.24593	0.909015	0.337563	1.69184	0.918671	1.27014	1.2425	1.17235	1.24207	2.2488
AGGF1	6.0502	5.93889	5.96983	5.78826	5.75647	5.69559	4.7042	4.53631	4.43919	5.79268	5.64985	5.64213	5.06393	4.93556	5.09937	5.67349	5.65985	5.74226	4.80407	5.2835	5.23506	5.47135	5.3564	5.58032	4.24752	4.02141	4.22092	4.81817	4.64325	4.9187	3.67778	3.59611	4.15772	3.12626	4.11974	1.95859
AGK	4.29627	4.18361	4.24401	3.58835	4.10514	3.62574	6.09857	5.95213	6.18623	4.5949	4.27829	4.15604	4.37758	3.84352	3.73839	6.0703	5.98519	6.01608	3.61639	3.96307	2.93351	3.25199	3.70468	3.39174	3.58301	3.21537	3.21553	5.73804	5.35073	5.29165	4.68414	4.90899	4.31451	3.22629	6.15421	4.48301
AGL	5.05524	5.26339	4.66294	3.75831	3.96242	3.43122	3.6459	3.43321	2.66811	3.79827	3.86539	4.36683	4.88872	4.83475	4.98175	4.20642	4.51093	4.60473	5.38868	5.33658	5.53366	4.26841	3.47407	4.4798	4.87171	3.89748	3.9233	3.24565	3.23815	3.07649	4.98722	4.94722	4.6252	3.66699	5.12679	5.19013
AGMAT	0	0.894197	0.56739	4.42138	4.39176	4.21506	9.74359	9.95403	9.46807	1.8712	1.43127	1.92775	0.611306	1.24904	0	1.90166	2.57076	1.84493	0	0	0	5.4393	5.26901	5.7819	8.71511	8.89995	8.83488	2.71351	3.19727	2.89611	0.737929	1.14415	0.751071	3.84536	3.31796	2.4142
AGMO	1.51841	2.18807	1.71754	0	0.282295	0.152139	2.65699	1.32209	2.82504	0.464425	0	0	0.337792	0	0	4.54922	3.67488	4.2383	1.56512	1.14816	0.899983	0	0	0	0	0.341821	1.38091	0	0	0	0	0	0	2.37275	4.77254	2.49029
AGO1	6.17809	5.98152	6.19052	4.79798	4.91022	4.64516	6.30427	6.83442	6.44999	5.21249	5.29919	5.05541	4.74709	4.30195	4.56559	5.69543	5.76769	5.49846	6.62864	6.30536	6.64827	4.87087	4.79312	5.29257	5.63253	4.91369	5.26432	5.44046	5.38754	5.42247	3.95127	4.22874	4.33093	6.31037	5.87138	5.90427
AGO2	5.28366	5.55444	5.59517	4.48735	4.76869	4.69557	2.87252	2.03583	2.94391	3.49233	3.64227	3.9091	4.66695	4.76341	4.48142	4.22664	4.3036	4.09591	1.78608	2.29048	1.45	2.87464	2.53986	2.69743	1.11669	1.5218	1.04932	1.60792	1.21294	0.993792	1.47547	2.38834	2.0661	0.70212	0.982053	0.365896
AGO3	6.27323	6.39084	6.21412	4.81092	4.76296	4.96067	4.57347	4.22522	4.38978	5.62148	5.68322	5.99917	5.41115	5.30566	5.23407	6.20636	6.27507	6.20403	5.60009	5.81302	6.0243	4.7056	4.28828	4.62258	5.12458	4.19992	4.44997	4.48278	4.85518	4.78242	5.24605	5.7933	5.12616	4.75016	6.65353	7.61155
AGO4	2.20783	2.53194	2.47961	2.95742	2.79567	2.47504	4.69165	4.99122	4.61431	2.89841	3.07724	3.54319	2.34744	2.43453	3.06713	3.51406	3.81554	3.8451	4.6007	4.96182	4.55564	5.19255	4.64827	5.53508	6.98294	4.6005	4.33999	5.32937	5.53427	5.264	5.24605	5.46474	4.8918	6.05777	6.43353	6.45293
AGPAT1	5.0264	4.83159	5.17689	3.58835	3.66345	3.58621	6.93265	6.84325	6.67633	5.54921	5.36006	5.82455	4.17124	3.91109	3.91563	5.70627	5.60491	5.71628	5.99849	6.62985	6.42412	4.8947	5.19509	5.36822	6.79534	6.76124	6.84433	7.49704	7.48124	6.88248	5.43605	5.37644	5.09767	4.99669	6.51579	4.53782
AGPAT2	3.74363	3.63306	3.66501	4.05876	4.28384	3.5995	3.20837	2.58519	2.14023	4.20706	3.32283	4.13317	2.23066	2.19528	1.38428	1.95112	2.06945	1.95055	3.36532	2.82406	3.51002	4.822	4.92474	4.53337	2.82296	3.03889	2.24593	3.37334	3.27791	3.15887	2.04135	1.00609	1.60839	1.41777	0.982053	0
AGPAT3	0.150158	0.166913	0.31141	5.62567	5.6425	5.63876	5.88086	5.39944	5.6349	5.31238	5.74772	5.51518	3.11283	2.87449	2.32942	4.58882	4.52009	4.77256	0	0	0	3.91935	4.45593	3.27079	3.52561	3.17323	3.5805	3.96619	3.97845	3.96563	0.918671	1.85679	0.934118	1.89396	3.7321	0.899984
AGPAT4	2.67239	2.80942	2.95341	0	0.148041	0	0	0	0.165721	2.84857	3.16383	3.07591	0	0	0	4.7442	4.26049	4.6128	0.98514	0.314129	0.657514	0	0	0	0	0	0	0	0	0	0	0	0	1.17235	2.10967	1.45
AGPAT5	7.00148	7.02544	6.90126	6.55055	6.60575	6.48784	7.74655	8.21895	7.88148	6.02637	5.91933	6.19137	8.56576	8.4445	8.37127	8.92675	8.88889	8.94065	8.18697	8.5095	8.36422	7.74097	7.6024	7.97186	9.15021	8.30597	8.50293	6.80595	6.77626	6.67067	9.84318	9.8822	9.56829	10.3688	9.96166	10.8477
AGPS	8.22996	8.19374	8.24887	0.322668	0.405112	0.830669	7.97803	7.98839	7.65713	6.77294	7.01028	7.08344	6.86974	6.54513	6.78801	6.37213	6.33863	6.41711	8.13262	8.03487	8.15659	0	0.311231	0	7.86746	7.81578	7.73316	6.63386	6.43757	6.71219	6.70436	6.71802	6.79993	5.48135	6.38047	5.71109
AGR2	0	0.894197	0.44507	7.69542	7.67356	7.54653	2.0958	2.10454	2.14023	0	0.176994	0	0	0	0	0.935193	1.669	2.30939	0.794627	1.2984	1.95859	9.05489	9.06604	9.76552	2.38033	1.97853	2.53928	0	0	0	0.531256	0	0	2.77632	3.71077	4.34637
AGR3	0.28615	0.316502	0	4.45474	4.49907	4.51787	0	0	0	0	0	0	0	0	0	2.57329	2.57076	2.96753	0	0	0	5.82756	5.87735	5.40461	0	0	0	0	0	0	0	0	0	4.81585	3.66713	5.27863
AGRN	9.0833	9.1269	8.95796	8.13103	8.1438	8.16234	3.78239	4.4198	2.7746	6.91137	7.14277	6.93427	3.21884	3.41114	3.2204	0.47604	1.01243	0.628315	8.93381	8.25991	9.07364	9.38589	9.49989	7.59423	7.55426	9.08817	8.8281	5.27589	4.95665	5.88863	1.68972	1.77413	1.60839	0.70212	0.475199	0.365896
AGRP	0	0.452027	0.31141	0.170336	0.62323	0	0.645788	0.137528	0.88915	0	0	0	0	0	0.343012	0.605235	0	0.184521	0	0	0	0	0	0	0	0.849652	0.618028	0	0	0	0	0	0	0.70212	0	0.657515
AGT	0	0.689986	0.97356	0.46044	0	0	9.8871	9.59497	9.79603	1.00914	2.00075	0.189325	0	0	0	1.85045	1.20662	0.862858	0.575073	0	1.28889	0	0	0	7.80249	7.89245	7.86972	2.07672	0.840654	0.580827	0	0	0	1.30027	0.257077	0.899984
AGTPBP1	2.45873	2.26371	2.08828	1.95694	1.50441	1.4748	0.840306	1.32209	0.79107	0.915424	1.03154	0.986674	2.01219	3.14535	2.29037	2.83277	2.57076	3.01701	4.58607	4.50145	4.73837	4.74545	4.15815	5.33089	6.45068	4.43205	4.53563	2.17346	1.36833	2.7967	4.48343	3.89887	4.36321	7.1028	4.83303	7.07008
AGTR1	0.28615	0	0	0.170336	0	0	2.40352	1.84819	2.84961	0	0.176994	0	0	0	0	0	0.195763	0	0	0	0	0	0	0	1.39828	2.16209	2.47134	0	0	0	0.289945	0	0	0	0	0
AGTR2	0	0	0	0	0	0	0	0	0	0	0	0	0	0	0	0	0	0	0	0	0	0	0	0	0	0	0	0	0	0	0	0	0	0	0	0.899984
AGTRAP	4.03181	3.97439	3.92735	4.11201	3.6757	3.78553	3.2772	2.37873	3.45701	4.03948	4.77432	4.49796	1.96422	1.16295	1.4566	1.42974	1.79519	1.24147	1.56512	2.13936	1.84725	3.21462	3.73108	2.91486	1.52084	2.83778	2.94199	3.59912	2.82034	4.01069	0.289945	1.59308	0	0.273772	1.89947	1.1075
AGXT	0	0	0	0	0.282295	0.415377	5.23211	5.98212	5.47036	0	0	0	0	0	0	1.79736	0.904564	0.967226	0	0	0	0.314549	0.56709	0	8.14264	7.64515	7.57424	0	0	0	0	0	0	3.4634	2.73478	2.06195
AGXT2	0	0	0	0	0	0	0	0.26308	0.165721	0	0	0	0	0	0	0	0	0	0	0	0	0.314549	0.311231	0	0	0	0	0	0	0	0.289945	0	0.295935	0	0	0
AHCTF1	6.11099	6.03377	6.02157	4.97512	5.03434	4.95033	5.19256	5.1004	5.05032	5.11573	5.06613	5.10915	6.31742	5.3647	5.64338	6.25394	6.06878	6.32681	5.03712	5.43721	4.85809	5.00826	4.30595	4.93274	5.19989	5.07114	4.72257	3.28948	3.68515	3.38106	4.45442	4.47104	4.63845	4.72758	5.28672	5.71902
AHCY	6.63028	6.40343	6.59642	5.58858	5.5852	5.49674	8.34313	8.22137	8.27131	4.79893	4.67462	4.75931	6.17192	5.83384	6.02565	6.01032	6.06252	6.04915	7.88014	7.71565	8.08324	6.54808	6.76318	6.41984	7.89179	7.9166	8.16543	6.97318	6.95242	6.50733	7.71893	7.83738	7.69225	6.51211	7.57878	5.48799
AHCYL1	5.52616	5.50074	5.41138	5.3479	5.51534	5.28261	1.23574	1.96368	0.980984	5.53353	5.46611	5.64618	3.85348	3.4661	4.03853	5.54249	5.97189	5.66677	6.34118	5.90959	6.3798	6.00769	5.81701	6.30132	5.45944	5.80929	5.51266	6.12429	5.73327	6.43064	4.55348	3.52206	4.8695	5.817	6.77156	6.41926
AHCYL2	2.51518	2.0666	2.04683	2.55766	2.57796	2.6892	3.75851	3.98211	3.53483	3.03836	2.25859	2.38043	2.58799	1.16295	1.98274	2.72316	3.12143	2.46009	3.5576	3.63613	2.69709	2.61261	3.19944	2.19764	3.08378	2.72562	3.12998	4.07037	4.32053	4.4144	1.07927	2.00913	2.35	2.25137	3.5991	4.67457
AHDC1	2.0255	1.78788	1.81953	1.81	1.61033	1.4748	1.36785	1.07053	1.67404	1.47106	2.17766	2.49252	0.481021	0.868768	1.71432	2.72316	3.12143	2.6287	0.575073	1.2984	0.657514	0.791496	1.86727	0.507957	0	0	0	1.86128	1.5086	1.45153	1.22377	0.682643	0.934118	0.503785	1.35639	1.28889
AHI1	0.28615	0.452027	0	0.170336	0.62323	0	0	0	0	0	1.12084	0.356663	0	0.755673	0	0.47604	0.368108	0.967226	0.794627	0	1.28889	0.314549	0.973107	1.90428	1.63379	0.849652	0	0	1.63643	1.16303	0	0	0	1.03198	0.475199	2.87794
AHNAK	6.51907	6.66467	6.42903	6.03431	5.81856	6.11913	5.18363	4.45969	4.38978	7.58037	7.46825	7.75095	0.17876	0	0.343012	0.176714	0.195763	0.348096	5.2377	5.74266	4.87237	3.66606	3.41016	3.23889	3.61087	2.16209	2.60416	7.0706	7.43803	6.61339	0.531256	0	0	0	0.982053	0.899984
AHNAK2	6.33922	6.44465	6.27149	1.32415	0.898798	1.22317	0.293767	0.485504	0.44909	5.8975	5.48305	5.7884	0.481021	0	0.343012	0.935193	1.37775	0.967226	6.95905	6.90634	6.44817	1.43582	1.2896	2.05841	0	0	1.04932	5.37076	5.51776	5.56525	0	0	0	1.97288	1.973	1.72659
AHR	0	0.166913	0	1.703	0.980081	1.07872	2.60439	2.40621	1.87891	1.18008	2.57531	2.12615	0	0	0	0	0.368108	0.348096	0.575073	0.980422	0	3.28842	3.19944	3.52993	5.00368	3.33487	2.60416	3.82441	3.71442	4.13801	0	0	0	2.81966	2.45582	4.05214
AHRR	2.10122	1.07305	2.16779	0.908616	0.405112	0.415377	0.420893	0.26308	0.572313	4.08323	3.83932	4.38631	1.03934	0.350913	0.488106	1.90166	2.16605	2.49543	1.44049	0.314129	1.45	0.791496	0	0.27622	0.302988	0.341821	0	2.34943	3.1552	2.68992	0.289945	0	0	1.81047	1.822	2.33387
AHSA1	7.05244	6.99801	7.02651	7.38197	7.36668	7.38984	6.33688	6.47276	5.89604	6.3623	6.05863	6.32859	7.56001	7.50713	7.44393	6.79921	6.83005	6.77078	7.57205	7.11567	7.82311	7.98662	7.88991	8.54557	8.20109	7.09328	7.38643	7.31551	7.5149	7.18977	8.28729	8.32228	8.05539	5.65294	6.89728	5.35184
AHSA2P	6.25884	6.26763	6.21879	6.03706	6.08746	5.97352	4.43723	4.16214	3.92998	5.28922	5.50395	5.48839	5.55166	5.59584	5.42192	5.19274	5.2666	5.08824	5.28377	5.45332	5.24607	5.38986	4.89002	5.36822	4.31683	3.94834	4.15748	3.8539	4.04907	5.21671	4.75721	4.19736	4.36321	3.01878	5.08595	4.94177
AHSG	0.28615	2.62093	2.54062	2.58804	0	0.152139	12.8132	12.9616	12.7678	0.815194	0.606066	0.356663	0	0	0.181676	1.0303	0.522045	0.628315	0.98514	1.14816	1.45	1.14933	3.59398	0.707571	13.5975	14.2151	14.0848	0.370262	0.610928	0.319448	0.737929	0	0	0.273772	0	0
AHSP	0	0	0	0	0	0	0	0	0.79107	0	0	0	0	0	0	0.935193	0.195763	0	0	0	0	0	0	0	0	0	0	0	0	0.580827	0	0	0.751071	0.273772	0.982053	0
AICDA	0	0	0	0	0	0	0.154348	0	0	0	0.176994	0	5.75915	5.47153	5.82511	0	0	0	0	0	0.365896	0	0	0	0	0	0	0	0	0	6.01484	6.01197	5.58886	0.70212	0	0
AIDA	7.95561	7.97629	7.97474	7.34686	7.21754	7.30005	7.80235	7.99971	7.52607	8.16346	8.07968	8.0796	7.24201	7.2806	7.25912	7.91926	7.80881	7.99926	8.81411	8.67062	9.18802	8.28814	8.11832	8.45218	8.20795	8.27642	8.6154	8.07152	7.93108	8.24026	8.09163	7.70419	8.33614	8.2138	8.65676	10.0446
AIF1	0	0	0	0	0.148041	0	3.29391	3.45968	3.92998	0	0.606066	0	0.841137	1.6794	0.852163	0	0	0	0	0	0.365896	0.572643	0	1.0392	2.91524	3.64343	3.87153	0	0	0.319448	0.737929	0.682643	1.71229	0	0.257077	0.365896
AIF1L	3.69558	3.48288	3.70554	5.2276	5.38709	5.28672	4.38361	4.47275	4.37293	0	0	0	0	0	0	4.07873	4.01027	4.27942	3.64492	3.74484	3.08843	4.79694	4.79312	4.79697	2.38033	2.83778	2.40005	0	0	0	0	0	0	2.81966	4.46375	3.31457
AIFM1	4.60669	4.40857	4.44887	5.56204	5.77652	5.53184	4.91867	4.84324	4.43919	5.02329	4.85462	4.50689	5.6908	5.38861	5.12179	5.60175	5.43114	5.35674	4.64373	4.19152	4.59063	5.33867	5.20454	5.59299	4.81295	4.7224	4.77986	5.17435	4.90681	5.24527	5.82962	5.93796	5.68776	4.16399	5.5131	4.65817
AIFM2	5.54662	5.39537	5.38667	4.03689	4.42116	4.11676	6.55874	6.77769	6.16191	4.70402	5.18478	5.16096	2.7941	3.07638	2.92141	2.04522	1.20662	2.09577	6.50183	6.24186	6.74463	5.12365	5.26901	5.26908	7.19107	6.78592	6.77557	6.13033	6.15225	6.1726	3.72712	4.53519	4.17601	2.48471	2.60204	0
AIFM3	0	0	0	0.586195	0.148041	0.415377	2.68259	1.63245	2.29138	0	0	0.356663	0	0	0	0	0	0.348096	0	0	0	0	0	0	0	0	0.618028	0	0	0	0	0	0	0.273772	0.475199	0
AIG1	4.3438	4.3918	4.44089	4.73827	4.78008	4.51085	6.19955	5.67552	6.44798	4.91849	4.99114	4.52457	3.71543	3.95017	3.6174	1.95112	2.06945	1.89871	2.29808	1.87809	1.45	2.92178	3.23677	2.91486	3.30458	4.58452	4.35891	2.71351	2.05778	2.84726	0.531256	1.14415	0.541377	0.70212	1.24207	0
AIM2	0	0.575907	0	0	0	0	0	0	0.165721	0	0.176994	0.189325	6.76164	6.50633	6.54635	0.47604	0	0	0.316003	0.314129	0	0	0	0	0.553257	0	0	0	0	0	7.55442	7.62238	7.28797	0.273772	1.46231	0.365896
AIMP1	7.12906	6.99246	7.00908	6.75353	6.72402	6.64199	6.57421	5.94043	6.53008	6.62537	6.64673	6.90924	6.8583	7.17871	7.18389	6.99024	7.05799	6.98016	4.68552	4.99522	5.19013	5.16342	4.8664	5.18788	5.05529	4.91369	5.10532	5.90936	6.20475	5.78868	5.3122	5.29725	4.9984	2.86174	5.25022	2.93351
AIMP2	6.86695	6.65417	6.84039	6.05349	6.15465	5.98116	6.98245	6.40796	6.98715	5.61776	5.31347	5.72479	6.52591	6.38561	6.41183	6.56316	6.40693	6.48681	5.43841	5.59074	5.56918	5.61452	5.73461	5.75959	4.01706	4.56835	4.69305	5.67334	5.76159	5.43079	5.8741	6.19389	5.56824	3.73649	5.58521	3.08843
AIP	6.02125	5.83422	5.94183	5.85538	5.83777	5.85378	5.64405	5.09619	5.89898	4.80547	4.32602	4.39595	6.37588	6.22759	6.10655	6.31424	6.34122	6.33902	5.19975	4.80746	5.6377	5.4393	5.85951	4.80788	4.43064	4.66274	5.02466	5.11468	5.23432	4.64626	6.97074	7.10799	6.47016	3.88671	5.61422	3.58134
AIPL1	0	0	0	0	0	0	0	0	0	0	0	0	0	0	0	0	0	0	0	0	0	0	0	0	0	0	0	0	0	0	0	0	0	0.273772	0.475199	0.365896
AIRE	0	0	0	0	0	0	0	0	0	0	0	0	0	0	0	0	0	0	0	0	0	0	0	0.27622	0	0	0	0	1.03878	0	0	0	0	0	0	0.899984
AJAP1	0	0	0	0.586195	0.148041	0	0	0	0.165721	0.325592	0	0	0	0	0.181676	0	0	0	0	0	0	0.791496	1.14001	0.507957	0	0	0	0	0	1.31448	0	0	0	0	0	0
AJM1	0.150158	0.166913	1.29014	0.701862	1.3901	1.29031	2.30806	1.37868	0.88915	0.464425	0.834432	0.189325	2.76639	2.60746	2.40448	1.62523	1.79519	1.6704	0.316003	0	0	0	0.311231	0.707571	1.39828	0.341821	0.618028	0	0	0.993792	0.531256	0.265068	0.934118	0.503785	1.11791	0.657515
AJUBA	5.50889	5.34402	5.47528	3.13256	3.22047	3.17113	6.36086	6.53009	5.94247	4.77244	5.02624	5.41442	0	0.755673	0.955615	0.47604	0.195763	0	6.48221	6.21377	6.82764	4.47218	4.17747	4.87166	7.96108	6.84079	7.01807	4.62642	4.28195	4.70228	1.3551	1.59308	1.49643	0.70212	1.35639	0.899984
AK1	3.75539	3.46697	4.03728	3.19312	3.62606	3.40116	5.18363	5.18613	4.97972	4.75225	4.28796	4.24408	2.38436	1.6794	1.98274	5.4466	5.5433	5.52435	3.90284	4.50145	4.14922	3.6096	3.62246	3.10377	2.95925	3.03889	3.44538	6.24607	6.50193	5.97644	2.94069	2.68834	1.90001	4.29262	6.23114	3.94805
AK2	3.09907	3.41814	3.16195	3.19312	2.72668	2.71387	4.7473	4.8975	4.80227	2.77043	2.91194	2.66192	3.70087	3.92424	3.72381	3.59408	3.67488	3.81744	4.80407	4.13272	4.53782	3.17625	3.53527	4.17731	4.89456	4.17877	4.30138	5.73804	5.95178	5.60986	5.41363	5.25977	5.03893	4.65763	6.34283	4.76924
AK3	3.62037	3.55992	3.78333	4.4044	4.44998	4.16227	4.79502	3.96373	4.88186	5.01201	4.68198	5.06148	3.46273	3.60317	3.55288	4.94063	5.11755	4.85649	2.43504	2.42726	2.49029	3.39249	3.34328	2.64972	3.63821	3.21537	3.73334	4.01922	4.04907	3.57356	1.47547	2.89805	2.41303	2.0477	3.55189	2.06195
AK4	5.68224	5.92439	5.71581	3.74489	3.77014	3.40116	4.79502	4.37877	4.81481	4.5949	4.61439	4.65877	2.84795	3.63549	3.13482	1.95112	1.29472	1.32241	5.02632	5.16134	5.28932	3.05462	3.34328	3.74954	6.39568	5.29395	5.51266	4.34417	4.15961	4.21704	3.02201	3.21248	3.57636	1.03198	1.46231	2.2488
AK5	0.630828	0.166913	0.784722	0.170336	0.148041	0	0	0.137528	0.165721	6.10807	6.23649	6.09404	0.17876	0	0	3.85016	3.81554	3.83133	0.316003	0	0.657514	0	0	0	0.553257	0	0	5.79237	5.78936	5.83952	0	0	0	2.11884	3.94805	4.48301
AK6	7.93765	7.96287	8.04156	7.93811	7.91036	7.89482	4.08079	4.50488	4.00846	7.34342	7.51739	7.31705	8.46704	8.87721	8.81476	7.66794	7.65503	7.66193	6.93037	6.48849	6.86742	7.21327	7.38065	6.75188	5.95408	7.30321	7.70015	5.5162	5.48417	5.91258	7.53204	7.66745	8.13584	6.89814	6.45614	6.61467
AK7	0	0	0	4.02584	3.98229	4.09814	0.746323	0	0.314352	0	0.334627	0	0	0	0	2.50869	2.67292	2.42387	0	0	0	1.97213	1.42512	2.38415	0	0.341821	0	0	0	0	0	0	0	0.273772	1.89947	2.56257
AK8	1.14182	0.894197	1.6637	2.21235	2.49742	2.07904	0.420893	0.485504	0.88915	0.707477	0	0	0.17876	0.1861	0.181676	1.28296	2.06945	1.39905	1.44049	2.13936	1.59492	2.8259	2.47886	2.32462	0	0.341821	0.341858	1.97301	1.03878	0.993792	0	0	0	2.42982	1.89947	2.6314
AK9	2.7212	2.22639	2.34926	2.55766	2.83989	2.98101	3.22589	2.92623	3.03243	1.40363	1.74393	1.87357	1.96422	2.50621	2.16647	5.08609	5.17091	5.00487	2.49893	2.13936	2.69709	3.09631	2.70877	3.23889	1.26435	1.97853	2.53928	1.97301	2.76546	2.23811	2.76286	2.81778	2.79071	3.80279	5.50072	5.74255
AKAIN1	0.524829	0.452027	0	0	0	0	0.420893	0	0.685834	0	0	0	0.337792	1.48021	0.343012	0	0.368108	0.184521	0.316003	0	0	0	0	0	0	0.341821	0.618028	0.370262	0	0.580827	1.58657	2.07966	2.0661	0	0.664633	0.365896
AKAP1	1.51841	0.986395	1.05945	2.42927	2.41212	1.68899	1.93469	1.26319	1.61793	0.915424	0	0.642397	1.03934	1.74012	1.88128	1.79736	1.91122	1.84493	0.316003	0.314129	0	1.56022	0.56709	2.05841	2.09483	0.341821	0.341858	0.664642	0	0	1.47547	1.00609	0.751071	0.70212	0.982053	0
AKAP10	2.48723	2.99842	2.54062	2.28834	1.92966	2.32301	0.537718	1.00014	0.572313	0.591063	1.90344	2.49252	2.30956	2.23801	1.88128	1.56296	2.4222	1.15572	3.3992	2.49107	3.13658	2.77546	2.70877	2.49631	1.39828	1.22452	1.04932	2.07672	2.05778	0.993792	1.58657	1.14415	2.28409	2.0477	2.64766	2.75993
AKAP11	5.06473	5.19257	4.75592	4.82374	5.05324	5.00131	2.70775	2.58519	1.97138	4.46861	4.77432	4.90822	5.31881	5.53716	5.60012	4.4495	4.51093	4.83596	4.64373	4.70354	4.38674	5.01914	4.66206	5.65473	4.21158	3.64343	3.40952	3.56386	3.85246	4.11755	5.08508	5.16562	4.15772	4.02276	5.36392	5.32092
AKAP12	5.86711	5.76106	5.76137	1.08942	1.13008	0.737509	2.5217	2.84823	2.01548	5.66172	5.5529	5.94109	0.611306	0.1861	0	2.80614	2.73722	2.86319	5.9874	5.95556	6.03704	1.43582	1.66307	1.637	5.72467	6.101	6.08989	3.70001	3.5936	4.38047	0.289945	0	0.295935	2.31334	2.55493	1.95859
AKAP13	6.29959	6.40969	6.24194	6.94324	6.90012	6.7972	5.5977	5.53942	4.75753	6.18036	6.40817	6.49259	8.35001	8.08726	8.09218	5.60948	5.54779	5.73857	5.56321	5.64084	5.3313	5.86422	5.61213	6.48587	5.09529	3.70388	3.9485	5.81504	6.15225	5.43905	7.32332	7.44505	6.67691	4.0951	5.19751	4.1015
AKAP14	0	0.166913	0	0	0.405112	0.415377	1.48887	1.20179	1.36874	0	0	0	0	0	0	1.0303	1.11279	0.494998	0.575073	0.57194	0.899983	0.572643	0	0	1.52084	1.76816	1.38091	0.664642	0.337563	0	0.531256	0	0	1.62744	1.35639	1.28889
AKAP17A	2.3071	2.0666	1.71754	2.13213	2.60384	2.87564	4.55972	4.98212	4.46327	2.97008	2.33523	2.34104	4.11744	3.44801	3.78126	4.20642	4.15852	4.00075	2.92821	3.2127	2.93351	3.48956	3.19944	4.35146	5.13421	3.87136	3.40952	4.48278	4.22208	3.60329	4.55348	4.93776	4.74027	5.46096	5.10242	4.98186
AKAP2	6.83266	6.88128	6.64238	0.46044	0.898798	0.415377	3.60632	2.32214	3.69256	7.86911	7.75821	7.86642	6.48401	6.65958	6.67507	4.7512	4.6087	4.65248	6.15542	6.17543	6.29217	1.14933	0.311231	0.27622	3.49604	3.54772	3.61239	7.15299	7.10663	7.15506	5.56375	6.09519	5.66852	3.19371	4.087	2.49029
AKAP3	0.990749	1.7357	0.97356	0.322668	0	0	1.01169	0.26308	0.685834	0.707477	0	0.506592	1.21357	1.0714	0	0.605235	1.01243	0.862858	1.1534	0.314129	0	0.314549	0	0.27622	0	0	0.618028	1.11793	0	0.580827	0.531256	0	0.541377	0.876455	0.982053	0.657515
AKAP4	0	0	0	0	0	0	0	0	0	0	0	0	0	0	0	0	0	0.184521	0	0	0	0	0	0	0	0	0	0	0	0	0	0	0	0	0	0
AKAP5	3.58124	3.54484	3.55102	2.83607	2.81795	2.85361	1.84685	1.13765	1.43519	0.707477	1.12084	0.506592	1.21357	1.0714	1.59121	3.5466	3.57286	4.02514	2.43504	2.77363	2.06195	1.67473	2.27866	2.19764	0.766461	1.04923	0.618028	0.664642	0	0.319448	1.07927	1.85679	1.2425	1.41777	3.26039	1.59492
AKAP6	0.524829	0.452027	0.56739	0	0.405112	0.152139	0	0	0	1.59714	0.334627	0.506592	3.70087	3.77262	3.91563	2.25668	2.79878	2.18505	0.316003	0.980422	1.59492	0	0.311231	0.507957	0.766461	0.341821	1.22462	2.07672	0.337563	0.319448	4.07074	3.52206	3.01044	4.41072	3.87321	4.38674
AKAP7	3.28914	3.64725	3.75786	1.64637	2.00927	2.29059	3.43615	3.66701	3.73274	3.06042	3.41399	2.34104	1.63718	1.96028	2.07752	0	0.195763	0	3.18284	3.17434	2.69709	1.43582	0.56709	1.18021	0.766461	1.97853	2.60416	3.33202	3.1552	2.98912	2.76286	1.14415	1.49643	0	0.257077	0
AKAP8	6.3509	6.41177	6.40872	6.59424	6.63741	6.7064	5.99765	6.53632	5.95384	5.96044	6.24396	6.06108	6.82512	6.75094	6.69577	6.14126	6.12694	6.04915	6.7713	6.80013	7.02921	6.68076	6.35998	6.65853	6.12323	6.00216	6.0728	6.77929	6.29954	6.06989	6.66377	6.75621	6.57379	6.68615	6.20849	6.58461
AKAP8L	1.40346	1.23216	1.4257	2.36053	2.77304	2.55912	3.13609	2.53628	2.80004	2.22376	2.2187	2.30055	2.27065	2.67122	2.40448	3.09724	2.25658	3.06484	1.78608	1.5588	1.28889	1.56022	2.04613	1.9834	2.17167	1.04923	1.76829	2.34943	0	2.5746	1.87622	2.00913	1.8092	0.876455	3.3459	1.95859
AKAP9	7.25975	7.45361	7.41046	7.2728	7.47142	7.3412	6.52906	6.58373	6.25912	6.26829	6.34471	5.98007	5.71273	5.62833	5.69287	6.82099	6.77176	6.94704	8.40588	8.98441	8.17688	8.11006	7.8633	8.24301	6.78926	7.06475	7.10471	6.94605	6.6418	6.71219	5.68106	5.8897	5.8785	8.23697	8.42013	8.55347
AKIP1	7.33323	7.53886	7.34676	6.03155	6.06201	6.18897	5.40739	5.70624	5.58455	6.94437	6.61826	6.93922	4.69661	4.80664	4.75676	7.51189	7.42549	7.45986	8.60138	8.30832	8.59068	6.58149	6.78854	6.86328	6.92862	6.40854	6.2954	7.3208	6.74823	7.41599	5.02717	4.88949	5.5332	8.63219	8.18704	8.68173
AKIRIN1	1.86099	1.37545	1.71754	0.908616	1.13008	0.830669	0.840306	1.43313	0.44909	1.33289	1.79908	0.642397	0.17876	0.868768	1.38428	1.11953	0.522045	1.39905	4.1616	3.45598	4.05214	3.25199	3.50499	1.53563	4.33365	5.91535	5.04817	2.42997	1.75386	4.21704	1.58657	1.27014	3.33731	7.42746	5.35019	8.30619
AKIRIN2	4.89428	5.18772	5.13794	5.78499	5.78785	5.79719	7.40877	7.15812	7.35962	5.98372	5.77892	5.8102	6.2465	6.15975	6.29587	5.91384	5.80567	5.87898	4.23848	4.13272	3.74559	5.1337	5.3046	5.43308	4.8249	4.70771	4.9266	6.04978	6.20475	6.14255	5.14983	5.25977	5.2778	4.55877	6.1019	2.87794
AKNA	3.27285	3.31523	2.83662	4.03689	4.05912	3.9709	1.97669	2.0706	1.83036	3.71727	3.46604	3.41628	6.32219	6.47541	6.40271	2.44107	2.2998	2.52992	2.72948	2.96556	3.43498	3.87213	4.28828	3.44861	2.50435	2.60401	2.40005	3.41351	3.65527	3.96563	4.52586	5.07357	5.18152	3.19371	3.23072	2.15839
AKNAD1	0	0	0	0	0	0	0	0	0	0	0.476721	0	0	0	0	0	0	0	0	0	0	0	0	0	0	0	0	0	0	0	0	0.682643	0	0.273772	0	0
AKR1A1	4.35158	4.47373	4.48036	3.91034	4.235	4.08874	4.87492	5.22137	4.97972	3.77177	3.12118	4.24408	4.91419	4.50805	4.77808	5.76967	6.01468	5.68983	5.10027	5.02786	5.45038	4.71901	4.57729	4.97207	6.30051	5.55413	5.56249	4.52005	4.76014	4.61742	6.24396	5.95213	6.02693	5.97392	6.77156	4.82908
AKR1B1	6.44108	6.35885	6.42094	0.170336	0.282295	0.289753	6.48063	5.9844	6.31974	7.34903	7.40633	7.52246	0.17876	0	0.181676	7.55151	7.60421	7.50607	3.99435	4.2845	5.05885	0	0.311231	0	3.79216	4.02141	4.55217	6.30599	5.84335	6.67067	0.289945	0	0	4.14708	6.46572	4.2836
AKR1B10	0	0.316502	0.44507	0	0.282295	0	3.0794	3.12126	2.64021	0.591063	0.606066	0	0	0.632953	0.740716	0	0.661128	0	1.1534	0.57194	1.28889	0.314549	0	0.707571	2.61855	2.4712	2.94199	3.10556	1.5086	0.580827	0.737929	0.265068	0.295935	1.17235	1.46231	1.45
AKR1B15	0	0	0	0	0	0	0	0	0	0	0	0	0	0	0	0	0	0	0	0	0	0	0	0	0	0	0	0	0	0	0	0	0	0.70212	0	1.1075
AKR1C1	0	0.452027	0.164091	1.52597	1.8454	1.15275	8.18251	7.65491	8.48195	4.71101	4.54349	4.28617	0	0	0	0	0	0.184521	0	0.314129	0	0.791496	1.14001	0.27622	7.20485	6.92573	7.31069	4.59182	4.71741	4.67454	0	0	0	0	0	0
AKR1C2	0	0	0	4.11201	4.14093	3.6515	1.54578	2.17014	2.17953	1.65627	0.606066	1.17764	0	0	0	0.176714	0	0	0	0	0	3.21462	2.85995	3.60691	2.24463	3.3726	3.08523	0.370262	1.86243	1.69184	0	0	0	0	0	0.365896
AKR1C3	2.62187	2.67734	2.95341	4.88621	4.85202	4.54562	8.17238	7.66845	8.43451	3.52443	3.4489	3.57748	0.337792	0.350913	0.619933	0.605235	0.195763	0.348096	1.67982	1.5588	0.365896	3.69349	3.90347	4.70659	6.65853	6.61151	7.00912	4.01922	2.70842	3.63241	0	0.853413	0.295935	0.503785	0	0.899984
AKR1C4	0.630828	1.37545	0.97356	2.58804	2.79567	2.53164	7.74047	6.86073	8.03332	4.2267	3.56482	4.02548	0	0.1861	0	0	0	0	1.1534	0	0.657514	1.43582	1.76878	2.91486	4.68773	4.33982	4.60067	3.8828	3.7431	3.44812	0.531256	0	0	1.03198	1.35639	0.657515
AKR1C8P	0	0	0	0	0	0	0.154348	0	0	0	0	0	0	0	0	0	0	0	0	0	0	0	0	0	0	0	0	0	0	0	0	0	0.295935	1.03198	0	1.1075
AKR1D1	0	0	0.44507	0	0	0.152139	2.82733	3.39256	3.13594	0	0	0	0	0	0	0.176714	0	0	0.794627	0	0	0	0	0	5.54858	5.21308	4.69305	0	0	0	0	0	0	0	0.475199	1.72659
AKR1E2	1.90391	1.23216	1.96016	3.73134	3.66345	3.72615	0	0	0	0.325592	0	0	0	0.1861	0	1.90166	1.96591	1.73095	2.14674	3.28649	1.72659	4.39074	3.59398	4.29054	0	0	0	0.664642	0	0.319448	0	0	0	0.876455	1.89947	1.45
AKR7A2	4.40484	4.54368	4.28916	4.42979	4.50595	4.55247	4.92404	5.47924	4.64972	4.03948	3.98913	4.23337	3.62577	3.69805	3.11261	5.09161	5.06841	5.22083	5.9536	5.56131	6.17024	5.72497	5.57618	5.41891	6.76156	5.43437	4.7371	5.15078	5.28397	5.51921	4.75721	4.87964	4.9567	8.1579	6.95512	7.83775
AKR7A3	2.92247	2.53194	2.04683	2.28834	2.81795	3.11668	4.21842	3.43321	4.38978	2.29991	2.78108	1.08532	2.34744	2.31986	1.82774	3.90138	3.57286	3.5243	2.22439	2.21689	2.75993	1.56022	1.95947	0.507957	0.302988	1.76816	1.52191	3.96619	4.00238	4.09681	2.55999	2.68834	2.35	1.52641	4.92853	3.18318
AKR7L	0.524829	0.575907	0.164091	0.586195	0.62323	0.530932	1.0903	1.07053	1.61793	0.591063	0	1.17764	0.337792	0.1861	0	2.29549	2.70543	2.88999	1.56512	1.2984	0.657514	0	0.311231	0	0.952176	0	0	0.370262	0.610928	0.993792	0	1.14415	0.541377	1.72186	3.26039	3.97478
AKT1	7.11771	7.19443	7.37006	8.79363	8.70854	8.78926	7.76913	8.06367	7.42239	8.03705	8.1276	8.0509	7.32743	7.08233	7.04418	8.11775	8.16056	8.13499	7.73845	7.88258	7.63897	9.89534	9.58737	9.64484	9.37909	8.40601	8.27659	7.89302	7.66486	8.273	6.89721	6.89225	7.48785	10.0089	8.33729	9.57631
AKT1S1	1.724	2.18807	2.12858	2.1728	1.66051	2.66411	2.05718	1.58514	1.72805	2.71588	1.28439	2.25889	0.481021	0.868768	0.488106	1.28296	1.91122	1.6704	1.1534	1.2984	0.899983	1.43582	1.95947	1.18021	0.553257	0.617967	0.341858	1.74015	1.5086	1.45153	0	0.265068	0.751071	0	0.475199	0
AKT2	2.48723	2.4371	2.38297	2.49489	2.19097	2.85361	1.36785	1.9262	1.43519	2.33653	1.62687	1.34627	1.86323	1.54971	1.4566	1.90166	2.2998	2.0006	3.29507	3.39055	1.59492	3.52052	3.27315	3.67998	3.76762	2.39991	1.76829	0.909015	1.86243	1.79848	1.3551	2.21116	1.60839	4.32307	3.40022	4.57324
AKT3	6.93966	6.92271	6.95688	0.46044	0	0.152139	0	0.137528	0.165721	5.97213	6.00099	6.19965	0.337792	0.755673	0.852163	8.44189	8.37214	8.50968	5.8715	6.11595	5.9788	0.314549	0	0.507957	1.26435	0	0	5.07766	4.99293	5.16781	0.531256	0.853413	0.541377	6.2443	7.86731	8.16387
AKTIP	4.85107	4.91607	4.7234	4.80446	4.97609	5.12601	4.91327	4.45969	4.93449	4.14647	4.42576	3.86813	2.38436	3.05263	2.78761	4.94674	4.78635	4.92289	3.90284	4.3887	4.07703	5.15358	4.76784	5.31568	4.15593	4.43205	4.37759	3.96619	4.1164	3.54321	3.06101	3.01064	2.41303	2.73163	4.45094	3.77631
AL022312.1	4.43442	4.15409	4.44089	2.67554	2.72668	3.04072	4.51767	4.53631	4.03012	3.89964	3.67212	3.94895	4.24335	4.1311	4.20525	4.08981	3.5006	4.10738	3.77964	3.96307	3.89304	2.72319	2.76094	1.42661	2.95925	3.64343	4.09113	4.302	4.43045	3.48052	3.60047	3.95623	4.00242	3.0555	4.25853	1.84725
AL032819.3	0	0	0	0	0	0	0	0	0.165721	0	0	0	0	0	0	1.0303	0.904564	1.6072	0	0	0	0	0	0	0	0	0	0	0	0	0	0	0	0.503785	0	0.365896
AL109810.2	0	0	0	0	0	0	0	0	0	0	0	0	0	0	0	0	0	0	0	0	0	0.314549	0	0	0	0	0	0	0	0	0	0	0	0	0	0.657515
AL121899.1	0.630828	0.894197	0.56739	0.322668	0.518289	0.289753	0	0	0	0	0	0	0	0	0	0.935193	0.787975	1.15572	0	0.314129	0	0	0	0	0	0	0	0	0	0	0	0	0	0.273772	1.46231	0
AL135905.2	7.03203	7.07352	6.89397	6.83339	6.76903	6.63555	6.72812	5.78947	6.92925	5.76608	5.90054	5.84581	5.80071	5.75878	5.73347	5.00059	5.08703	4.81514	4.31147	4.21061	4.24018	4.69207	4.28828	5.03842	5.67934	4.56835	4.66291	3.8539	4.33944	4.13801	4.88225	5.2056	3.85131	1.30027	3.31796	2.49029
AL353753.1	0	0	0	0	0	0	0	0	0	0	0	0	0	0	0	0	0.195763	0	0	0	0	0	0	0	0	0	0	0	0	0	0	0	0	0.273772	0	1.1075
AL354761.1	0	0	0	0	0	0	0	0	0	0	0	0	0	0	0	0	0	0.184521	0	0	0	0	0	0	0	0	0	0	0	0	0	0	0	0.273772	0.832055	0
AL445989.1	0	0	0	0	0	0	0	0	0	0	0	0	0	0	0	0	0	0	0	0	0	0	0	0	0	0	0	0	0	0	0	0	0	0.503785	0	0.657515
AL449403.2	0.150158	0	0.164091	0	0	0	0	0	0	0	0	0	0	0	0	0	0	0	0	0	0.657514	0	0	0	0	0	0	0	0	0	0.289945	0	0	0	0	0
AL590560.1	0.630828	1.30559	0.680144	0.170336	0	0.152139	0	0	0	1.33289	0.334627	1.97996	0	0	0.181676	1.85045	1.91122	1.06455	1.1534	1.2984	1.1075	0.572643	0	0.27622	0	0	0	0.909015	0	1.69184	0	0	0	1.89396	2.04295	2.6971
AL845331.2	0.908833	0	1.05945	1.08942	0.980081	0.737509	2.54979	2.6783	1.97138	1.18008	1.28439	0	1.36901	0.632953	0	0.176714	0	0.184521	1.56512	1.43447	0.365896	1.67473	2.65463	0.707571	3.33831	2.60401	2.24593	1.11793	0	1.31448	0	1.14415	0.751071	0.503785	0	1.28889
ALAD	3.95226	3.92864	3.65124	4.55813	4.79139	4.81438	6.45486	6.22523	6.33287	4.98343	5.03775	5.06148	2.92515	3.02849	2.94674	3.99867	4.43542	4.07271	4.10113	4.02905	4.1015	4.15461	3.99345	3.20628	4.13689	4.06815	4.1357	6.18936	6.081	5.25467	2.44675	3.71167	3.70786	2.9424	4.22882	3.80639
ALAS1	6.12919	6.12026	6.10978	4.58097	4.67415	4.63228	6.13611	6.3276	5.84807	5.98372	6.06145	6.0149	5.04676	4.84861	5.20287	5.44228	5.51148	5.47652	7.20873	7.01073	7.23674	5.67769	5.13704	5.50858	6.17081	5.38906	5.40753	7.23654	7.13126	6.84565	6.31425	6.21754	5.83888	5.7288	6.33936	5.77333
ALAS2	0	0	0	0	0	0	0	0	0	0	0	0	0	0	0	0	0	0	0	0	0	0	0	0	0	0	0	0.370262	0	0	0	0	0	0.70212	0.664633	0.657515
ALB	0	4.32274	4.17834	4.08029	0.518289	0.289753	14.8892	14.9074	14.8439	2.01369	2.13543	1.42372	0.17876	0.1861	0.181676	1.0303	0.787975	1.6072	2.06467	1.14816	1.95859	1.87965	4.32341	0.882894	14.1051	15.0254	15.1059	0.664642	0.337563	0.580827	2.25824	0.265068	1.09653	1.41777	1.822	1.72659
ALCAM	8.64287	8.58145	8.49704	6.58109	6.64678	6.57961	4.3914	4.25576	4.18296	8.79379	8.91011	8.80843	5.05823	5.45351	5.22892	7.49636	7.57262	7.76688	5.78444	5.45332	6.19887	5.00826	4.71592	4.46609	4.60702	4.64743	4.41424	5.10245	4.90681	5.60986	2.04135	1.77413	3.08974	5.30193	5.69249	4.75389
ALDH16A1	5.1914	5.06094	5.38667	5.91353	5.78503	5.89211	6.63284	6.01819	6.1196	4.79893	5.08844	4.78888	5.84111	5.5668	5.6278	4.24658	4.23845	4.19596	4.54125	4.11257	4.60781	5.34733	5.7476	4.63488	3.76762	4.76558	4.28168	4.72548	4.80164	5.01031	4.34806	4.50987	4.48555	2.42982	3.7321	2.33387
ALDH18A1	3.65847	3.49862	3.47491	2.86117	2.72668	3.06009	6.53082	5.67269	6.3087	4.62481	3.51628	4.09816	4.84965	4.1311	4.37348	3.30171	3.21471	3.28276	2.36818	2.72137	2.6314	2.14101	2.12787	1.9834	4.24752	3.17323	3.89764	3.93893	4.07187	3.71642	4.65894	4.87964	3.65669	0.503785	2.4036	0.365896
ALDH1A1	0	0	0	0	0.148041	0	3.65885	3.90714	3.13594	3.57127	3.891	3.37788	0.481021	1.16295	0.181676	4.13331	4.5292	4.56371	0	0	0	0.314549	0	0	4.63443	6.02603	5.45227	2.17346	3.23815	4.2736	1.87622	1.14415	1.09653	6.62026	5.85202	6.97064
ALDH1A2	0	0	0	0	0	0.152139	0.154348	0	0	0.464425	0.93635	0	0	0	0.343012	0	0	0	0	0	0	0.572643	0	0	0	0.341821	0	0	0.610928	0.802035	0.289945	1.14415	0.295935	0.273772	0	0
ALDH1A3	0.150158	0	0.56739	1.00185	1.8454	1.35446	0	0	0	1.33289	2.2187	2.49252	0.17876	0.350913	0.181676	0	0	0	0	0	0	0.572643	0	1.0392	0	0	0	0.909015	1.5086	0	0	0	0	0	0	0
ALDH1B1	5.91773	5.77729	5.63068	4.5885	4.47122	4.5593	5.714	4.83315	5.57353	5.90666	6.2062	6.05501	3.79983	4.66505	4.39204	4.50022	4.54725	4.45123	3.18284	3.45598	4.00103	2.66896	3.34328	2.44132	4.76416	4.32065	4.06832	4.93316	4.67337	4.11755	3.30797	3.47049	2.83741	1.52641	2.73478	2.06195
ALDH1L1	0	0.166913	0.784722	0	0	0	2.34058	1.20179	2.25505	0	0	0	0	0	0	0	0	0	0	0	0	0	0	0	0	0	0	0	0	0	0	0	0.295935	0.273772	0	0
ALDH1L2	3.36789	3.57485	3.55102	0.80894	0.898798	0.918177	3.2772	3.59718	2.69548	7.90917	7.82285	7.70612	0	0	0	2.95902	3.36473	2.83588	4.18121	4.47013	4.46426	1.29968	0.311231	1.0392	4.95015	2.89075	2.47134	8.03336	8.2537	8.08036	0.737929	0	0.295935	4.94869	4.01919	5.71109
ALDH2	5.05048	5.1974	4.9872	0.701862	0.721052	0.152139	7.25195	7.63472	6.83395	7.25053	7.22185	7.21861	0.17876	0.1861	0.619933	5.38495	5.35122	5.16157	6.29693	6.12604	6.61891	1.43582	1.2896	0.507957	8.56117	7.50991	7.36552	8.09641	8.07624	8.18972	0.737929	0	0.295935	6.70361	6.1182	6.61467
ALDH3A1	0.28615	1.07305	1.29014	0	0.518289	0.918177	0	0.378574	0.165721	0	0.334627	0	0	0	0	1.20356	1.01243	1.06455	0.575073	0	0.657514	0	0.56709	0.27622	0	0	0	0	0	0	0	0	0	0.70212	0.664633	0.365896
ALDH3A2	4.85107	4.99032	4.96511	5.47529	5.47033	5.54565	7.05285	6.24249	6.88239	2.84857	3.91617	3.67574	3.49685	3.48396	3.78126	4.61207	4.73216	4.95497	2.88104	2.91992	3.03862	3.98741	4.17747	4.2431	4.96102	5.41642	5.52109	2.26413	3.77123	2.31198	1.47547	2.64247	1.71229	1.52641	4.01919	1.45
ALDH3B1	3.47139	3.57485	3.63734	2.25085	2.04749	2.38576	3.00017	2.70067	2.89753	3.82429	3.24552	3.47204	0	0	0	0.334126	0.661128	0.184521	3.3992	3.2127	3.51002	1.97213	2.34852	1.90428	0.952176	1.22452	1.65035	3.56386	3.52917	3.76983	0	0	0	0.503785	0.257077	0.657515
ALDH3B2	0	0	0	1.39461	0.721052	0.737509	0	0	0	0	0	0	0	0.350913	0.181676	0	0	0	0	0	0	1.78083	1.2896	0.882894	0	0	0	0	0	0	0	0	0	0.273772	0	0
ALDH4A1	2.59593	3.0204	2.81209	2.75804	2.79567	2.63857	7.11293	7.54948	6.935	2.65918	2.78108	2.45611	1.29338	0.868768	1.14261	3.02978	2.94208	3.39928	4.27543	4.11257	4.50151	3.6096	4.03642	2.78837	6.78315	6.98174	6.62347	3.56386	3.79882	3.66096	1.87622	2.68834	1.60839	5.03398	4.43801	3.39595
ALDH5A1	0.908833	1.56679	1.6637	2.64696	2.94485	2.89734	3.19064	2.70067	3.0108	0.815194	0.176994	0.506592	5.62291	5.36951	5.41286	1.49789	1.11279	1.47182	0.98514	0.314129	0.899983	1.87965	2.04613	1.53563	2.91524	1.22452	1.8773	0	0	0	4.88225	4.60859	5.00864	0	0.475199	0
ALDH6A1	6.97027	7.0879	7.06076	7.61655	7.6175	7.59131	7.72207	7.95388	7.71761	7.60591	7.5876	7.60272	6.03061	6.18454	6.17246	5.87592	6.0308	6.03721	6.93903	7.19446	7.18329	8.10241	8.08801	7.35672	7.34	8.10209	7.94366	7.55879	7.60165	7.65827	6.17007	6.55738	6.28459	6.00711	5.69249	5.07129
ALDH7A1	0.990749	0.894197	1.29014	0	0	0.289753	0.645788	0.485504	0.44909	0.464425	0.334627	0	0	0	0	1.85045	0.787975	1.32241	2.14674	1.43447	1.45	0.314549	0.311231	0.882894	1.11669	0.617967	1.04932	1.46233	0	0.319448	0	0	0	1.03198	2.64766	0
ALDH8A1	1.77112	2.37023	1.14052	0	0	0	2.30806	2.13771	1.97138	0	0.334627	0.506592	0	0	0	1.0303	0.368108	0.348096	2.14674	2.21689	1.59492	0	0	0.27622	0	0.341821	0.618028	0	0	0.802035	0	0	0.541377	0.503785	0.664633	1.72659
ALDH9A1	2.96363	3.35036	3.70554	2.78452	2.70294	2.44589	1.0903	0.926128	0.980984	3.60168	3.68682	3.7528	1.96422	2.27952	2.20896	3.3578	3.48196	3.32265	5.83483	5.23773	5.98539	5.44738	4.96977	5.92906	5.89298	4.83479	4.5189	5.80752	5.56673	6.16266	4.4098	3.21248	4.74027	7.01229	5.59106	7.43989
ALDOA	8.2802	8.30646	8.29109	8.42048	8.37363	8.39748	6.72196	7.02042	6.40095	9.22887	9.12872	9.01454	7.27064	7.2166	6.93923	6.99761	6.94171	6.88677	9.22225	9.04147	9.19301	9.8935	9.91802	9.47257	10.241	9.49223	9.15347	9.78747	9.94605	9.88579	6.95788	7.20782	7.62062	8.81265	8.51933	7.79151
ALDOB	0	0	0	0	0.148041	0.152139	0.293767	0.378574	0.980984	0	0	0	4.51709	4.71885	4.72782	0.833368	0.368108	0.184521	0	0	0	1.43582	1.2896	0	0.952176	1.22452	1.04932	0	0	0	2.32385	2.21116	2.88265	1.17235	0	0.657515
ALDOC	3.13554	3.12551	3.18123	1.9096	2.44112	2.07904	5.8781	4.85824	5.88419	3.54021	3.22553	3.16882	1.44086	0.632953	1.71432	0.935193	0.787975	1.06455	0.316003	1.43447	1.72659	2.29218	2.12787	1.9834	3.8163	3.17323	3.33502	2.77647	1.96341	2.07796	0.737929	0	1.09653	0.70212	1.11791	0
ALG1	5.41557	5.58793	5.47918	4.83646	4.94099	4.82007	7.94536	8.18762	7.92837	5.52958	5.66848	5.74001	5.63445	5.51127	5.462	5.6286	5.22796	5.38056	6.72863	6.48849	6.74851	6.35977	6.25019	6.20557	7.6019	7.649	7.71675	6.28449	6.41991	6.56889	6.91594	7.05427	6.76713	5.97392	6.50962	6.32371
ALG10	8.19906	8.26277	8.13293	7.64573	7.68497	7.73531	4.88046	5.22908	4.22113	5.72178	5.89739	5.78474	7.82715	7.87267	7.91901	7.237	7.06114	7.25217	8.05505	7.7339	8.20679	8.77097	8.71815	8.54394	7.44822	7.74562	7.83128	4.19083	3.7431	4.05439	6.87822	6.73177	7.45453	8.21177	6.74032	8.66951
ALG10B	5.53301	5.45709	5.17208	3.86142	4.39176	4.33916	4.09991	4.37182	3.97534	2.56973	2.78108	3.41628	4.20259	3.85729	4.57375	4.38798	4.43542	4.34869	5.71888	5.86211	5.38212	5.09308	5.33934	4.69488	2.86984	4.41407	4.56852	3.05566	2.2298	3.63241	4.55348	3.75542	4.58471	4.66953	5.21277	4.92816
ALG11	1.46208	1.44209	1.76943	2.83607	3.18663	3.00119	4.4145	4.63253	4.01933	3.03836	3.35999	3.37788	3.33654	2.3591	3.06713	0.935193	0.787975	1.78907	2.43504	2.77363	2.56257	3.42558	3.47407	3.50333	3.84003	3.17323	3.40952	5.06511	4.94435	4.78242	4.42483	4.36206	3.63041	1.89396	3.00396	3.77631
ALG12	3.22288	3.3676	3.55102	2.09029	2.35232	2.35473	1.01169	0.926128	1.06732	2.89841	2.66711	2.78443	1.21357	1.79839	2.03091	2.25668	2.01861	1.89871	3.72725	3.94039	3.08843	2.14101	2.8113	2.64972	2.31407	2.4712	1.8773	4.09528	3.68515	4.3632	2.25824	2.68834	1.8092	1.30027	2.77645	1.84725
ALG13	5.46298	5.64916	5.58072	7.12779	7.21124	7.23124	3.8404	3.95445	4.13379	5.85396	6.00978	5.87368	5.67598	5.8952	5.79404	6.63491	6.6601	6.5741	5.17062	4.93912	4.57324	6.89967	7.23608	6.549	4.13689	4.91369	4.95175	5.13885	4.78794	5.66728	4.68414	4.37614	5.44547	5.66487	6.40724	4.53782
ALG14	1.81676	1.44209	1.86794	0.908616	1.26594	1.22317	2.34058	2.26325	2.46045	1.59714	0.93635	2.25889	0.730793	0.498814	0.955615	1.49789	1.60151	1.15572	1.1534	0.980422	1.1075	1.29968	2.47886	0.507957	0.766461	3.40936	3.37275	1.86128	1.63643	2.38225	0.918671	0.682643	1.37505	1.97288	1.973	0.657515
ALG1L	0	0	0	0.322668	0	0.152139	0.293767	0.26308	0	0	0	0	0	0.1861	0	0	0	0.184521	0	0	0.365896	0.572643	0.784335	0.507957	0	0	0	0.909015	0	0.319448	0.289945	0.682643	0	1.03198	0	0
ALG1L2	0	0.166913	0.164091	0	0	0	0.154348	0.137528	0.314352	0.591063	1.12084	0.189325	0	0	0	1.20356	1.85437	0.750348	0	0	0.899983	0	0	0.27622	0.553257	0	0.341858	0	0.610928	0.319448	1.22377	0	0	0.70212	1.24207	0.899984
ALG2	5.72176	5.66668	5.78992	5.77181	5.78785	5.80869	6.98503	6.62962	6.84926	5.90361	5.6461	6.10583	5.32357	4.64137	5.23407	5.53033	5.52064	5.46765	6.28339	6.54595	5.80347	5.89408	6.04454	6.28189	6.02828	5.98399	5.68752	7.14407	7.0243	6.82372	6.68265	6.73451	5.94932	4.05939	6.1019	5.98539
ALG3	4.88895	4.81283	4.51117	5.58105	5.43833	5.70177	2.63093	2.20185	3.15578	4.41825	4.76743	4.53334	4.43149	4.89607	4.90628	4.723	4.68404	4.11875	2.83226	2.05741	2.49029	5.45541	5.87735	4.4798	2.72437	4.58452	5.01276	2.71351	2.05778	3.19836	1.78598	1.27014	1.71229	2.73163	2.4036	0
ALG5	6.96774	7.0063	6.96802	7.62756	7.5666	7.63717	6.9643	7.36046	7.01185	7.49689	7.48201	7.62851	6.62564	6.68297	6.72168	7.91538	7.85664	7.82098	7.23476	7.22058	7.0977	7.74589	7.92177	8.19914	6.78926	7.80029	7.99143	7.62444	7.69821	7.77552	7.7491	7.56361	7.50784	7.31457	8.12489	7.29093
ALG6	6.43926	6.2561	6.29159	6.48343	6.37164	6.34514	1.7533	2.23287	1.36874	6.08135	6.07269	6.41884	6.62372	6.4597	6.55461	6.42778	6.27507	6.43315	6.40927	6.13106	6.36471	6.41848	6.3127	5.36822	4.29981	5.19213	5.30392	4.86237	4.59685	5.17772	5.94358	5.59687	6.67691	6.10233	6.60521	7.50782
ALG8	1.06826	1.1548	2.00414	0.46044	0.898798	0.737509	0.537718	0.26308	0.165721	0.707477	0.834432	0.766511	0.481021	0.755673	0.740716	1.42974	0.787975	1.32241	1.1534	0.314129	1.1075	0.314549	1.14001	0	0.553257	0.849652	1.22462	0	0	0.802035	1.3551	0	0.751071	1.72186	1.46231	1.28889
ALG9	3.76707	3.04204	4.07901	2.36053	1.88815	2.71387	4.20964	2.94509	3.9975	3.54021	3.07724	3.12311	2.92515	2.79086	3.17825	3.91391	3.9707	3.62346	2.06467	1.7793	2.56257	1.14933	1.14001	1.42661	1.92766	0.849652	1.8773	1.60792	0	1.31448	1.78598	1.38601	0.934118	0.273772	1.89947	0.657515
ALK	0	0	0	0	0	0	0	0	0	0	0	0	0	0	0	0.47604	0	0.184521	0	0	0	0	0	0	0	0	0	0	0	0	0	0	0	0.503785	0.257077	0
ALKAL1	0	0	0	0	0	0.152139	0	0	0	1.25851	1.28439	1.87357	0	0	0	0	0	0	0	0	0	0	0	0	0	0	0	1.97301	1.21294	1.79848	0	0	0	0	0	0
ALKAL2	0	0	0	0	0	0	0	0	0	0	0	0	0	0	0	0	0	0	0	0	0	0	0	0	0	0	0	0	0	0	0	0	0	0	0	0
ALKBH1	5.45579	5.59161	5.62717	5.8142	5.82132	5.64198	5.35661	5.46297	5.20115	5.00065	5.26042	4.76676	5.40667	5.2123	5.47947	5.38944	5.4695	5.21024	5.44654	5.65483	5.31046	6.32073	6.59731	6.41984	4.4768	5.81615	5.46978	5.22036	5.35073	5.48768	5.19436	5.08219	5.26076	5.38364	5.71944	4.42602
ALKBH2	2.56951	2.33559	2.31475	2.81052	2.62926	2.47504	1.23574	1.20179	1.87891	1.76774	2.13543	1.69763	2.67995	3.29451	2.78761	2.66507	2.94208	2.52992	1.1534	1.2984	0.657514	0.981481	2.04613	0.882894	0	0	1.04932	0	0.610928	0.580827	1.68972	2.68834	1.60839	0	1.11791	0
ALKBH3	3.3369	3.55992	3.41099	2.83607	2.44112	2.55912	2.13342	2.17014	2.05828	3.20606	3.97723	3.7528	0	0.1861	0	3.51406	3.60767	3.68597	1.78608	1.14816	2.33386	1.87965	0.973107	2.99342	2.09483	0.849652	0.84973	2.26413	2.97345	3.07649	0	0	0	0.503785	3.23072	0.899984
ALKBH4	1.94559	2.33559	3.12258	2.39531	2.81795	2.61257	2.70775	1.88772	1.97138	1.96774	1.56457	1.56717	1.21357	1.6794	0.740716	2.8846	2.63967	2.80804	2.36818	3.25007	1.84725	1.78083	1.2896	0.882894	0.302988	0.617967	0.618028	2.71351	2.30868	1.16303	1.07927	1.27014	0.541377	1.52641	1.65334	0
ALKBH5	4.44172	4.44151	4.15902	4.10151	4.5532	4.13514	5.25362	5.28936	4.97414	3.12465	3.90364	3.72247	4.24335	4.1867	4.15179	3.78346	3.72331	4.18518	5.41376	5.4613	5.68704	5.02994	5.20454	4.67118	4.96102	5.22344	5.35194	5.02678	5.66745	5.01031	6.03457	5.83467	5.7255	5.95946	5.5496	4.02681
ALKBH6	2.59593	2.22639	2.47961	2.81052	2.65424	2.76197	1.93469	1.26319	2.25505	2.29991	2.00075	1.69763	1.91461	1.74012	1.22775	2.04522	1.01243	1.73095	1.67982	0.79059	1.84725	2.61261	3.16113	1.90428	1.63379	1.76816	2.47134	0	2.45458	0.580827	0	0.488911	0.934118	1.30027	0.982053	1.59492
ALKBH7	3.58124	3.96308	4.20685	3.95765	3.91153	3.91881	4.49617	4.54252	4.14376	3.63146	3.87826	4.03785	4.12836	4.17575	4.31631	4.723	4.66763	4.80109	4.90185	4.71694	4.78444	4.0094	4.56267	3.74954	2.38033	4.9885	4.90101	5.18599	4.76014	4.90683	4.34806	4.7666	5.31127	4.27716	5.66502	2.82014
ALKBH8	5.81747	5.80287	5.7485	3.83633	3.80402	3.92938	1.16485	0.765646	1.14878	4.32109	4.98521	4.27576	5.18396	5.27521	5.17635	4.38798	4.32468	4.57201	6.03667	5.76864	5.84028	3.79826	3.85628	4.39552	3.33831	3.4802	3.5805	3.91114	4.13817	4.66047	4.76903	4.93776	4.44088	3.80279	4.18308	4.72268
ALLC	0	0	0	0	0	0	0	0	0	0	0	0	0	0	0	0.176714	0.522045	0.184521	0.794627	0	0.657514	0	0	0	0.553257	0	0	0	0	0	0	0	0	0.503785	0	0.657515
ALMS1	5.1914	5.18286	5.30989	4.46296	4.24326	4.43128	1.60052	1.32209	1.29908	3.58655	3.70137	3.56044	4.74709	4.57625	4.86702	4.6649	4.61726	4.85649	4.87802	5.20004	4.1725	4.21264	3.88007	4.05444	3.08378	2.94184	2.72577	1.60792	3.1552	2.51329	4.21606	4.33348	3.46178	2.98109	4.67677	4.67457
ALOX12	0	0	0	0	0	0	0	0.26308	0.572313	0	0	0.356663	0	0	0	0	0	0	0	0	0	0	0	0	0.766461	0	0.341858	0	0	0.993792	0.531256	0	0	0.273772	0	0
ALOX12B	0.150158	0.316502	0.44507	0.322668	0.148041	0.289753	0	0	0	0.325592	0	0	0	0	0	0.334126	0.368108	0	0.316003	0	0	0	0	0	0	0	0	0	0	0.580827	0	0	0.295935	0	0	0
ALOX15	0	0	0	3.11179	3.2371	3.50374	0.537718	0	0	0	0	0	0.611306	0	0	0	0	0	0	0	0	2.72319	3.53527	3.03115	0	0	0	0	0	0	0.531256	0	0.541377	0.273772	0	0
ALOX15B	0	0	0	0	0	0	0	0	0	0	0	0	0	0	0	0	0	0	0	0	0	0	0	0	0	0	0	0	0	0	0.918671	0.488911	0.295935	0	0	0
ALOX5	1.06826	1.07305	1.05945	0	0	0	0	0.137528	0	0	0	0	2.82128	2.54076	2.84263	0	0	0	0.575073	0.980422	1.1075	0	0	0	0	0	0	0	0	0	3.60047	2.68834	3.05064	0	0.475199	0
ALOX5AP	3.06165	3.20442	3.1424	0	0.148041	0.152139	0	0.137528	0.314352	0.915424	0.476721	1.49723	6.82512	6.82989	6.9041	0.47604	0	0	2.22439	2.96556	2.4142	0.572643	0	0.507957	0	0.341821	0	0	0	0	7.48621	7.46659	6.94827	0	0	0
ALOXE3	0.41042	0	0.56739	0	0.898798	0	0	0	0	0	0	0	0	0	0	0	0	0	0	0	0	0	0.311231	0	0	0	0	0	0	0	0	0	0	0	0	0
ALPG	2.59593	1.44209	1.29014	0	0	0	0.420893	0	0	0	0	0	0.943638	0.350913	0.852163	0.176714	0	0.184521	0.575073	0.57194	0	0	0	0	0	0	0	0	0	0	0.531256	0	0	0.273772	0.475199	0
ALPI	0	0	0	0	0	0	0	0	0	0.325592	0	0	0	0	0	0	0	0	0	0	0	0	0	0	0	0	0	0	0	0	0	0	0	0.273772	0	0.365896
ALPK1	1.40346	0.452027	1.29014	0.701862	0.721052	0.289753	0	0.137528	0	2.37224	1.62687	2.62959	1.75462	1.74012	1.9329	0	0	0	2.92821	3.66409	3.47299	3.9424	3.12176	3.30199	0.952176	0.849652	0.618028	3.00398	3.23815	4.13801	2.76286	1.38601	3.63041	1.03198	0.475199	2.49029
ALPK2	4.21339	4.22204	4.02666	0	0	0	0.293767	0.378574	0	5.08377	4.59114	5.12083	0.17876	0	0	0	0	0	3.61639	3.91735	3.77631	0	0	0	0.553257	0	0.341858	4.46377	4.35811	4.17807	0	0	0	0.503785	0.475199	0
ALPK3	0.524829	0.452027	0.31141	0.586195	0.62323	0.918177	0	0	0.165721	0	0	0	0	0.973639	0.181676	0.176714	0	0	0	0.314129	0.365896	0.981481	0.973107	1.7317	0.766461	0.849652	0	0	0	0	0	0	0	1.52641	0.257077	0.365896
ALPL	2.17316	1.56679	2.04683	0	0	0	0.840306	0.26308	0.44909	3.47601	3.22553	3.05171	1.75462	1.85439	1.88128	1.20356	0.661128	0.494998	1.30408	0.79059	1.28889	0	0	0.507957	0	0	0	2.71351	3.35427	3.19836	1.07927	1.38601	2.0661	0.70212	0.257077	1.45
ALPP	2.06386	1.07305	2.12858	0.170336	0	0	0	0	0.44909	0	0	0	0	0	0	0	0	0.348096	0.316003	0	0.365896	0	0	0	0.302988	0	0	0	0	0	0	0	0	0	0	0
ALS2	6.70043	6.7127	6.6125	5.8585	5.99025	6.01876	4.77136	4.81276	4.60712	5.9663	6.4732	6.16342	4.17124	4.21906	4.23639	5.07498	5.19972	5.08824	6.77453	6.69227	6.15278	5.98011	5.10712	5.52189	5.32292	5.53762	5.29412	6.12429	6.26534	6.42233	3.93036	4.13248	3.52021	4.69303	5.7459	5.61239
ALS2CL	1.62486	1.23216	1.4257	1.95694	2.15641	1.91854	0	0	0	2.33653	1.3597	0.766511	0	0	0	0	0	0.348096	1.44049	0.980422	1.59492	1.29968	0.784335	1.42661	0	0	0	1.46233	1.63643	2.44926	0	0	0	0.273772	0	0.365896
ALX1	0	0	0	0	0	0	0	0	0	0	0	0	0	0	0	0.176714	1.01243	0.628315	0	0	0	0	0	0	0	0	0	0	0	0	0	0	0	0.273772	0	0
ALX3	0	0	0	0	0	0	0.154348	0	0	0.171961	0	0	0	0	0	0.176714	0.195763	0.184521	0	0	0.365896	0	0	0	0	0	0	0	0	0	0	0	0	0.273772	0	0.365896
ALX4	1.06826	0.795702	1.14052	0.170336	0	0.415377	0.293767	0	0	0	0	0	0	0	0	3.64004	3.5006	3.48967	1.44049	1.7793	1.72659	0.314549	0.973107	1.0392	0	0	0.341858	0	0	0	0	0	0	4.77239	3.64481	2.98702
ALYREF	9.54371	9.48223	9.56692	9.50279	9.46839	9.52579	10.0864	10.1707	9.86582	8.27319	8.19597	8.02162	9.92676	9.7604	9.83642	9.80559	9.7877	9.79063	8.52288	8.48228	8.56561	8.03566	8.30672	7.71361	7.78731	7.79161	7.62397	8.50704	8.46756	8.19705	8.77975	8.74277	8.63194	8.74329	9.01652	6.76775
AMACR	0.28615	0.166913	0.31141	1.00185	0.148041	0.152139	0.537718	0.678174	0	0	0	0	0	0.350913	0	0.605235	0.195763	0.750348	0	0.57194	0	0	0.311231	0	0	0	0.341858	0	0	0	0	0	0	0.503785	0.982053	0.365896
AMBN	0	0	0	0	0	0	0	0	0	0	0	0	0	0	0	0	0	0	0	0	0	0.314549	0	0	0	0	0	0	0	0	0	0	0	0.273772	0	0
AMBP	0	0.575907	0.680144	0.46044	0.62323	0.152139	9.81261	9.70504	9.66003	0.325592	0	0.642397	0	0.350913	0.852163	0	0	0	0	0	0	0.572643	0	0	8.13547	8.34564	8.18147	0	0	0.802035	0.531256	0	0	0.876455	0	1.28889
AMBRA1	4.0221	4.50524	4.37542	4.5427	4.83027	4.67687	4.94535	4.48569	4.69788	2.01369	1.95292	2.62959	3.74411	3.71328	4.12984	5.08609	5.12958	5.04716	3.61639	2.72137	3.13658	4.37389	4.37454	4.16039	3.49604	3.76189	3.08523	3.41351	2.52235	2.07796	1.22377	2.64247	2.41303	3.9466	4.087	1.45
AMD1	5.44493	5.39116	5.49082	6.359	6.38662	6.29494	5.84163	5.54562	5.65595	6.41461	6.49006	6.73976	7.17379	7.4286	7.48774	6.10894	6.00818	5.94437	3.64492	3.57854	2.87794	5.52576	5.27799	5.29257	5.25391	6.25539	6.57169	3.59912	3.5936	5.04322	5.38317	5.2368	6.21112	2.81966	4.7828	2.15839
AMDHD1	0	0	0	0	0.148041	0	2.0175	2.10454	1.78011	0.707477	0	0.642397	0.943638	0	0	0.47604	0.195763	0	0	0	0	0.314549	0	0	3.27005	2.60401	2.8909	0	0	0	0	0	0	0.273772	0	1.1075
AMDHD2	3.09907	2.59187	2.97567	2.83607	2.75005	3.2236	5.58079	5.72	5.26648	2.26233	1.74393	2.07905	1.6971	1.79839	1.4566	1.85045	1.669	1.6704	4.38094	4.84457	5.03364	4.25006	4.64827	3.70354	5.69894	4.82121	4.46752	3.52772	3.02108	4.01069	2.98192	2.97408	2.41303	4.92903	3.94805	5.2015
AMELX	0	0.452027	0	0	0	0	0.154348	0	0	0	0	0	0	0	0	0	0	0.184521	0	0	0	0	0	0	0	0	0	0	0	0	0	0	0	0	0	0
AMELY	0	0	0	0	0	0	0	0	0	0	0	0	0	0	0	0	0	0	0	0	0	0	0	0	0	0	0	0	0	0	0	0	0	0.503785	0	0.899984
AMER1	2.745	2.75803	2.57019	1.75749	1.55834	1.73792	0.537718	1.00014	0.165721	0.464425	0.93635	1.08532	2.01219	1.9083	1.4566	2.47528	2.38255	2.38671	3.77964	3.2127	3.58134	3.05462	2.65463	1.9834	4.15593	3.44522	2.83793	1.30038	1.03878	1.89778	0.737929	0.853413	1.49643	5.44721	2.96844	4.79947
AMER2	0	0.166913	0	1.17198	0.518289	0.289753	0	0	0	0	0	0	0	0	0	3.83706	3.84502	3.65505	0	0	0	0	0	0	0	0	0	0	0	0	0	0	0	0.876455	2.55493	0.657515
AMER3	0	0	0	0	0	0	0	0	0	0.464425	0	0	0	0	0	0.833368	0.195763	1.06455	0	0	0	0	0	0	0	0	0.618028	0	0	0	0	0	0	0.273772	0.475199	0.899984
AMFR	5.98922	5.98152	5.94183	6.74175	6.73284	6.6894	4.72899	4.17018	3.78464	5.45243	5.99214	5.8102	6.05657	6.47318	6.35856	3.66989	3.60767	3.76048	6.2137	6.04331	6.15862	6.68759	6.59011	6.63728	5.9703	5.75319	5.87666	6.14829	5.7404	6.12729	6.20531	5.7507	6.30134	3.16038	5.10242	5.0463
AMH	0.28615	0	0	0.170336	0.518289	0	0	0	0	0	0	0	0	0	0	0.334126	0	1.06455	0	0	0.365896	0.314549	0.973107	0.27622	0	0	0	0	0	0	0	0	0	0	0	0
AMHR2	0	0	0.31141	0.322668	0.148041	0.152139	1.36785	1.9262	1.29908	0	0	0	0	0	0	0	0	0	0	0	0	0	0	0	1.26435	1.65023	2.40005	0	0	0	0	0	0	0.273772	0.257077	0.365896
AMIGO1	1.46208	0.575907	1.21727	0.586195	1.26594	1.4748	0.746323	0.848117	0.685834	1.47106	2.40799	1.26442	0	0	0.181676	1.95112	1.669	2.2277	0.98514	0	0.365896	1.14933	1.54899	1.637	0.302988	0	0.341858	1.30038	0	0.993792	0	0	0	1.03198	1.822	0.657515
AMIGO2	8.85082	8.9145	8.86895	7.77186	7.79154	7.71712	0	0	0	2.9227	2.33523	3.62745	0.17876	0.1861	0.343012	3.83706	3.6912	3.81744	9.09042	8.76882	9.22329	8.65194	8.66094	8.82605	0	0	0	3.52772	2.58708	3.11827	0.289945	0	0	5.12318	3.50308	4.40652
AMIGO3	3.82404	3.79479	4.11957	3.02561	2.32146	2.87564	2.24072	2.6783	2.29138	1.47106	1.12084	1.81727	3.06815	2.19528	2.97163	2.72316	3.28092	2.99248	3.87903	3.91735	3.92081	2.66896	1.76878	0.882894	0	1.04923	0.618028	2.17346	1.21294	1.69184	3.13599	3.79788	3.01044	2.77632	3.42663	4.57324
AMMECR1	3.42794	3.75603	3.01919	6.09904	6.0966	6.12143	2.0958	2.03583	1.92589	4.48501	4.69657	4.69827	4.32157	4.20835	4.30656	4.94674	4.95807	5.16706	1.56512	1.87809	1.28889	4.11459	4.25228	4.61017	1.11669	1.22452	1.04932	3.10556	2.76546	3.31073	3.9922	2.93656	3.23637	1.30027	3.91111	2.2488
AMMECR1L	4.52656	4.44963	4.36702	3.81079	3.98229	3.41627	3.0794	3.39256	3.17535	4.1257	3.91617	3.56044	3.75825	3.5701	3.11261	3.5466	3.21471	3.1995	4.14173	4.17219	3.61572	4.65069	3.70468	5.24519	3.84003	3.29612	3.76205	2.07672	1.75386	3.11827	2.61345	2.81778	3.16492	2.48471	3.13786	1.84725
AMN	0	0	0	0	0	0	2.13342	0.848117	2.21779	0.707477	0	0	0	0	0	0	0	0	0	0	0	0	0	0	0.766461	0.341821	0	0	0	0	0	0	0	0.273772	0.257077	1.1075
AMN1	0.150158	0.452027	0.164091	0	0	0.152139	0.154348	0	0	0.915424	0	0	0.17876	0	0	0.334126	0.522045	0.184521	0.575073	0.57194	0.899983	0.981481	0.56709	0.882894	1.26435	1.5218	0.341858	0.370262	0	0	0	0	0.541377	3.66699	1.65334	4.72268
AMOT	4.93624	4.80652	4.54134	4.02584	4.21835	3.48952	0.154348	0.485504	0.685834	3.87496	3.34153	4.05011	1.03934	0.498814	0.619933	1.49789	1.73347	1.39905	4.86596	4.85674	4.64158	4.13474	4.03642	4.62258	0.302988	0.341821	0.84973	4.14384	4.67337	4.23614	0.737929	0	0.751071	1.72186	1.11791	1.95859
AMOTL1	7.12793	7.11241	7.05293	5.32553	5.16175	5.33124	0	0	0.44909	6.39522	6.39032	6.29033	3.49685	3.07638	3.09005	7.70535	7.62561	7.73397	5.54062	5.26537	5.10798	2.96743	3.34328	3.17291	0	0.341821	0	5.86659	5.67491	4.98795	3.06101	2.73279	2.83741	4.39647	6.28266	6.03069
AMOTL2	6.56993	6.50434	6.56373	6.03155	5.95801	5.94775	5.42646	5.12128	5.17221	7.219	6.77263	7.1027	0	0	0	3.22337	2.85782	2.80804	4.68552	4.81993	4.76924	4.53417	4.6203	3.95979	1.39828	1.97853	1.8773	6.72047	6.22014	5.9593	0	0	0.295935	0.503785	1.74013	0.657515
AMPD1	0	0	0	1.58743	1.8454	1.22317	0	0	0	0	0	0	0	0	0	0	0	0	0.316003	0	0	1.78083	1.54899	2.32462	0	0	0	0	0	0	0.289945	0	0	0.273772	0	0.365896
AMPD2	2.0255	1.56679	1.71754	0.170336	0.518289	0.289753	2.70775	2.20185	2.39518	1.8712	1.85221	1.08532	0.841137	1.0714	0.181676	1.79736	0.787975	1.6072	1.44049	0	1.28889	0.981481	1.2896	0	0.553257	0.617967	0.84973	1.97301	1.21294	0.319448	0	0.682643	1.2425	0.273772	1.65334	1.28889
AMPD3	0	0	0	0.170336	0.405112	0	0.293767	0.678174	0.314352	3.4428	2.80822	2.8135	2.99842	2.31986	2.12268	3.26307	3.32343	3.57473	0.794627	1.2984	1.59492	1.43582	1.14001	1.90428	0.952176	0.849652	0.84973	4.34417	4.28195	4.34572	3.97188	3.68928	4.02278	3.4634	5.22034	3.08843
AMPH	2.9432	2.62093	3.01919	0	0	0	0	0	0	0.591063	0.834432	0.356663	0	0	0	5.09711	5.194	4.88342	2.49893	3.51856	2.75993	0	0	0	0	0	0	1.46233	1.5086	0.319448	0	0	0	3.69053	5.67607	3.74559
AMT	0.821984	0.689986	1.86794	0.586195	0.148041	0.830669	4.44474	4.37877	4.2491	2.26233	1.03154	0.506592	0.611306	0	0.852163	0.723806	0.787975	0.750348	1.78608	1.14816	1.59492	1.14933	1.14001	1.0392	3.9748	3.08508	3.12998	1.86128	1.75386	1.69184	0	0	0	0.273772	0.664633	0
AMTN	1.06826	1.30559	1.14052	1.25007	1.50441	1.00068	0	0.26308	0.572313	0	0	0	0	0	0	0	0	0.184521	0	0.79059	1.1075	1.14933	1.42512	1.30867	0	0	0	0	0	0	0	0	0	0.273772	0	0.899984
AMY1A	0.72957	1.23216	1.5496	0	0.405112	0.289753	0	0	0	0	0.476721	0.642397	0.611306	0.632953	0.619933	0.605235	0.904564	0.348096	0.316003	0.314129	0.899983	0	0	0	0	0	0.618028	0	0	0	0	0.488911	0.934118	1.30027	0.664633	3.31457
AMY1B	0.990749	1.93396	1.21727	0.170336	0	0.289753	0.293767	0.26308	0.685834	0.325592	0.606066	1.34627	1.03934	0.632953	0.852163	0.176714	1.37775	0.967226	1.1534	0.980422	1.1075	0	0	0	0	0.617967	0.341858	0	1.03878	0.802035	0.918671	0	0.295935	1.62744	1.24207	3.47299
AMY1C	0.28615	0.316502	0.680144	0	0	0	0	0.26308	0	0	0	0	0.337792	0.1861	0	0	0	0.184521	1.30408	0.314129	0	0	0	0.27622	0.302988	0.341821	0	0	0	0	0	0	0	2.73163	1.46231	2.75993
AMY2A	1.77112	2.70474	1.96016	0	0.282295	0.152139	0.746323	0.485504	1.14878	0.815194	1.79908	0.880788	1.03934	1.16295	1.65408	1.42974	1.60151	1.6704	2.6188	2.55218	2.49029	0.314549	0.311231	0.707571	1.39828	0.849652	0.84973	0.909015	0.840654	1.16303	1.07927	1.14415	1.2425	2.5886	2.23451	3.86473
AMY2B	2.90145	3.41814	3.16195	0	0.282295	0.152139	0.537718	0.678174	0.165721	1.00914	2.93674	1.49723	1.75462	1.96028	1.30813	2.69441	3.04727	2.2277	2.49893	2.49107	2.06195	0.314549	0	0	0.302988	1.22452	0	1.11793	0.610928	0	0.737929	1.49325	1.60839	2.18663	2.45582	2.33387
AMZ1	0.150158	0.452027	0.31141	4.73148	4.79139	4.63228	0	0	0	0	0	0.766511	0	0	0	0	0.195763	0	0	0.79059	0	5.47925	4.8664	4.90253	0	0	0	0	0	0.802035	0	0	0	0.503785	0.475199	0
AMZ2	7.29645	7.1762	7.21259	7.97594	7.98364	8.09646	4.60728	4.68956	4.43107	7.29307	7.02915	7.3322	6.82008	7.08818	7.18389	7.2207	7.21159	7.12115	5.9706	5.83162	6.23802	7.65115	7.7158	7.08352	5.63253	6.63498	6.42227	5.60561	5.25439	5.84575	5.51542	5.66153	5.78032	5.94485	5.69249	5.99848
AMZ2P1	1.27857	0.795702	0.44507	0.46044	0.405112	0.830669	0	0	0	0.325592	0	0	0.943638	0.973639	0.955615	1.0303	0.904564	0.494998	1.30408	1.5588	1.45	0.791496	0	1.0392	0.553257	0	0	0	0.840654	0	0.531256	0.488911	1.71229	1.41777	0.832055	1.84725
ANAPC1	5.47014	5.40793	5.16241	4.84277	4.79139	4.84261	5.0474	4.7007	4.80855	4.72489	4.7605	4.53334	5.89007	6.09148	6.07531	4.49189	4.52009	4.52148	4.82915	4.63457	4.75389	5.4634	5.25088	5.64259	5.48225	5.52092	5.40753	3.8539	3.1552	4.29197	4.75721	4.43113	5.00864	2.73163	4.19849	3.35584
ANAPC10	0.821984	1.30559	1.60778	0.46044	0.898798	0.637915	0	0	0	0	0.606066	0	1.21357	2.23801	1.4566	1.35822	1.53071	1.06455	1.30408	1.87809	0.899983	1.29968	1.14001	0	1.39828	1.22452	1.38091	0.370262	0	0.580827	0.531256	0.682643	0.934118	2.5886	2.04295	3.13659
ANAPC11	3.47139	3.57485	3.36113	3.36089	3.66345	3.44602	3.43615	3.00024	4.23051	3.28313	3.07724	3.0997	2.94999	3.12272	3.24103	3.99867	3.75471	4.013	2.92821	1.5588	2.87794	2.72319	3.27315	3.06792	3.04345	2.4712	2.53928	3.91114	4.1164	3.71642	4.01224	4.02933	3.85131	1.97288	4.56233	1.84725
ANAPC13	3.74363	3.84491	3.63734	4.73827	4.71033	4.76212	3.92863	3.05335	4.29456	4.6322	4.85462	4.78888	3.81343	3.44801	4.26689	5.11892	4.82385	4.90985	1.44049	0.79059	0.657514	1.29968	2.27866	1.30867	0	0.341821	0.341858	3.20045	3.71442	3.03347	2.18951	3.444	1.2425	0.503785	2.10967	0.657515
ANAPC15	1.27857	1.78788	1.91479	1.52597	2.38253	1.83105	2.46382	1.07053	2.17953	1.53547	0.834432	0.986674	2.42036	1.9083	2.20896	2.66507	2.57076	2.69099	0.794627	0	0	0.314549	0.56709	0.27622	0	0	0	0	1.36833	1.16303	1.68972	0.265068	0.295935	0	0.257077	0
ANAPC16	6.66344	6.5352	6.67165	6.41728	6.33927	6.30106	5.88363	4.86816	6.33939	5.90361	5.84593	6.00863	6.7044	6.67133	6.67886	6.27351	6.39203	6.23833	4.67173	4.59155	4.87237	4.37389	4.15815	4.75249	2.50435	3.54772	3.81783	5.47883	4.88123	5.35418	6.77937	6.36604	6.08615	1.89396	4.7828	2.56257
ANAPC2	4.59364	4.20295	4.32428	4.6474	4.66189	4.7739	5.39583	5.59422	5.20115	3.82429	3.30389	3.94895	3.70087	3.85729	3.56928	4.30481	3.93001	4.10738	4.79137	5.19046	4.92816	4.37389	5.00265	4.50683	3.58301	3.25631	2.66625	5.12681	4.71741	4.76937	4.78076	5.7179	4.04284	4.49335	5.64829	5.23506
ANAPC4	3.69558	3.83254	3.97234	4.33443	4.14974	4.01126	3.3429	4.45969	3.44093	4.29341	4.01266	4.28617	4.73998	3.74325	4.25679	4.51674	4.31418	4.37738	5.52536	5.53884	5.65434	5.57083	5.06624	5.75396	5.41272	4.70771	4.90101	5.47883	4.30137	5.69516	6.20531	6.31943	6.00664	5.59174	6.06875	6.62736
ANAPC5	7.37768	7.34895	7.38885	8.20948	8.29391	8.18181	6.97987	7.25388	6.46597	7.51996	7.53475	7.87334	8.04815	8.15921	8.09147	7.96287	7.99702	7.96894	7.63383	7.83726	7.40591	8.81064	8.47431	8.93145	8.28348	8.32774	8.14241	7.81456	7.61141	7.8046	8.18286	8.0932	8.27701	8.31856	8.06099	7.22287
ANAPC7	4.67642	4.68108	4.8372	4.82374	4.99577	4.62579	2.24072	2.51119	1.83036	4.47683	4.11401	4.49796	5.3518	4.89607	5.17635	5.52626	5.48831	5.66677	5.40545	4.89262	5.62931	6.8054	6.13629	7.01927	6.75845	5.30375	5.18171	4.04502	3.49585	3.07649	5.17671	4.47104	5.71303	8.04258	5.48195	8.36169
ANG	3.88957	3.58962	3.96122	1.95694	2.19097	1.4748	9.15395	9.59142	9.14944	4.63954	4.16739	4.61816	0.611306	0.973639	1.22775	0.47604	0.368108	0.348096	5.02632	5.16134	5.25701	3.09631	3.03966	2.64972	11.8108	10.4707	10.4038	4.55638	4.51605	5.19735	0.737929	0.488911	1.71229	1.17235	0.664633	0.365896
ANGEL1	2.3071	2.3001	2.57019	3.79785	3.1694	3.17113	3.92863	3.30767	3.47291	2.29991	1.28439	1.08532	2.99842	2.92767	3.09005	3.66989	3.14532	3.17791	1.88504	2.55218	1.84725	3.01169	3.23677	3.23889	2.50435	2.83778	2.40005	2.50625	1.5086	2.07796	2.76286	3.18074	2.6925	1.72186	3.91111	2.56257
ANGEL2	1.9861	1.68157	1.6637	1.17198	1.32935	1.07872	2.34058	1.20179	2.21779	2.10142	1.74393	2.12615	2.23066	1.9083	2.20896	2.63512	2.49839	1.84493	2.56011	2.49107	1.1075	1.78083	1.54899	1.82057	1.83619	1.22452	1.38091	2.26413	2.82034	1.89778	3.06101	2.85847	2.58712	2.0477	2.04295	2.87794
ANGPT1	1.51841	1.07305	1.71754	0.46044	0	0	0	0.137528	0	7.58704	7.51533	7.56689	0.17876	0	0	0	0	0	1.44049	2.21689	2.33386	0.314549	0.311231	0.507957	0	0	0.618028	8.85668	9.01081	8.71636	0	0	0	1.03198	0	0.899984
ANGPT2	0	0	0.164091	0	0	0	0	0.137528	0	0	0.176994	0	0	0	0	4.81937	4.75564	4.90329	0.794627	0	0	0	0	0	0	0.849652	0	0	0	0	0	0	0	2.77632	3.37332	3.47299
ANGPT4	0.524829	1.62532	1.76943	0	0.148041	0	0	0	0	1.09714	0.334627	0	0	0	0	0	1.53071	0.628315	0.98514	1.43447	1.84725	0	0	0	0	0	0	0	1.03878	0	0	0	0	0	0	0
ANGPTL1	0	0	0	0	0	0	2.65699	3.30767	2.17953	1.18008	2.04706	0.506592	0	0	0	0	0	0	0	0	0	0	0	0	4.5649	3.40936	3.9485	2.07672	2.05778	2.16026	0	0	0.295935	0.273772	0	0
ANGPTL2	1.81676	1.50579	2.16779	0	0	0.152139	2.49305	1.88772	2.14023	6.54746	6.46683	6.42357	0	0	0	1.11953	0.661128	0.628315	0.316003	0.314129	0.365896	0	0	0	1.73854	1.97853	1.52191	6.16015	6.3748	5.95354	0	0	0	0.273772	0.832055	0
ANGPTL3	0	0	0.164091	0	0	0.152139	1.23574	1.53623	1.55955	0	0	0	0	0	0	0	0	0	0	0	0	0	0	0	0	1.04923	1.52191	1.11793	0	0	0	0	0	0.503785	0	0.657515
ANGPTL4	0	0	0.164091	0.908616	0.518289	0.530932	3.40573	2.26325	3.32305	2.9227	2.86101	2.45611	0	0.498814	0	0	0.522045	0	0	0	0	0	0.973107	0.27622	0.766461	1.5218	1.52191	2.17346	1.75386	1.45153	0	0	0	0.273772	0	0
ANGPTL5	0	0	0	0	0	0	0.154348	0	0	0	0	0	0	0	0	0	0.195763	0	0	0	0	0	0	0	0	0	0	0	0	0	0	0	0	1.17235	0.832055	0.657515
ANGPTL6	0	0.166913	1.14052	0.170336	0.148041	0.415377	0.746323	0.848117	0.572313	0	0	0	2.10358	1.24904	2.64012	1.11953	0.904564	0.862858	0	0	0	0.314549	0	0	0.952176	0.341821	1.04932	0	0.840654	0	2.11733	2.93656	2.21502	0.70212	0.982053	1.28889
ANGPTL7	0	0	0	0	0	0	0	0	0	0	0	0	0	0	0	0	0	0	0	0	0	0	0.784335	0	0	0	0	0	0	0	0	0	0	0	0.982053	1.28889
ANGPTL8	0	0	0	0	0	0	1.0903	0.765646	0.44909	0	0	0	0	0	0	0	0	0	0	0	0	0	0	0	0	0	0.618028	0	0	0	0	0	0	0	0	0
ANHX	0	0	0	0	0	0	0	0	0	0	0	0	0.337792	0	0	0	0	0	0	0	0	0	0	0	0	0	0	0	0	0	0	0	0	0	0	0
ANK1	0.41042	0.452027	0.44507	0.701862	0.62323	0.737509	0	0	0	0.464425	0	0.642397	4.24335	4.16472	4.28686	3.876	3.57286	3.50709	1.1534	0	0.365896	0.791496	0.311231	0.507957	0	0	0	0	0	0	1.78598	3.08111	2.28409	1.72186	3.37332	1.95859
ANK2	2.81414	3.04204	2.83662	0	0	0.289753	1.36785	1.13765	1.29908	3.84984	3.81276	3.52573	0.730793	1.24904	0.852163	4.61974	4.74003	4.88342	1.30408	2.05741	2.15839	0.314549	0	0.707571	1.52084	0.617967	1.22462	3.33202	2.82034	3.03347	0.289945	0	0	2.77632	4.56233	4.19542
ANK3	0	0	0	0.170336	0.148041	0	0	0	0	0	0	0	0	0	0	0.176714	0.368108	0.348096	0	0.314129	0	0	0.311231	0.507957	0	0	0	0	0	0	0	0	0	0.273772	0.475199	0.365896
ANKAR	0.630828	0.452027	0.31141	0.170336	0.405112	0.415377	0.293767	0.137528	0.79107	0.171961	0.476721	0.356663	0.17876	0.350913	0	0.605235	0	0.494998	0	0.980422	0.365896	0.314549	0	0.882894	0.553257	0.617967	0	0	1.03878	0.319448	0	0.682643	0.541377	0.273772	1.35639	1.28889
ANKDD1A	0.28615	0.166913	0	0	0	0	0	0	0	0	0	0	0	0	0	0	0.195763	0.184521	0.316003	0.314129	0	0	0	0	0	0	0	0	0	0	0	0	0	0.273772	0	0
ANKDD1B	0	0	0	0	0	0.152139	0.293767	1.00014	0.314352	1.18008	0	0.189325	0.17876	0	0	0	0.195763	0.184521	0.794627	0.79059	0.365896	0	0	0.27622	0.302988	0.341821	0.341858	0	0	0.319448	0	0	0.751071	0.503785	0	0
ANKEF1	0	0	0	0	0	0	0	0	0	0	0	0	0	0	0	0	0	0	0	0	0	0	0	0	0	0	0	0	0	0	0	0	0	0.273772	0	0
ANKFN1	0.28615	0	0	0	0	0	0	0	0	0	0	0	0	0	0	0.176714	0.661128	0.750348	0	0	0	0	0	0	0	0	0	0	0	0	0	0	0	0.70212	1.65334	0.899984
ANKFY1	5.78626	5.94177	5.77413	5.79479	5.87544	5.83141	6.18842	6.22137	5.86925	6.44218	6.31664	6.60285	6.78254	6.4642	6.44109	6.26376	6.18284	6.15515	5.85938	6.11089	5.58662	5.83988	5.7215	6.21789	6.41951	5.37054	4.87495	6.69625	6.95549	6.45122	6.17896	6.80386	5.9279	6.54154	6.20086	6.04968
ANKH	3.17111	2.78395	3.4433	0.170336	0.405112	0.152139	4.19192	3.10458	4.11364	4.06152	4.0921	3.79714	3.19825	1.85439	2.44059	3.93864	3.75471	3.81744	0.575073	2.21689	0.899983	0	0.784335	0	1.26435	1.65023	0.84973	1.30038	2.82034	2.07796	1.47547	1.59308	1.37505	1.03198	2.60204	0.365896
ANKHD1	5.66986	5.78372	5.75173	6.53504	6.58803	6.62746	5.20587	5.26705	5.07658	5.50566	5.31347	5.82097	6.73509	6.57461	6.56487	5.86306	5.82429	5.96972	4.98229	5.32787	5.29993	6.17755	5.61921	6.64033	6.29193	5.14929	5.33292	4.77257	4.94435	4.97664	5.85758	6.16579	5.68138	4.96808	5.73009	5.13194
ANKHD1.EIF4EBP3	3.28914	3.1851	3.4433	3.83633	3.89066	3.62574	6.61467	6.01819	6.06818	3.24511	3.2847	3.62745	4.34048	3.41114	3.67916	3.86314	4.02322	3.59115	4.25708	4.80746	3.83586	5.02994	4.57729	5.09296	3.74265	3.94834	4.15748	4.69321	5.03993	4.80818	5.01728	5.06491	4.9984	2.37275	5.28672	3.18318
ANKIB1	7.9537	8.06089	7.92484	7.38846	7.34671	7.41262	4.86378	5.07494	4.47121	6.79285	6.9882	6.84734	6.31264	6.47318	6.55667	6.75638	6.83373	7.02468	8.52384	8.21927	8.47254	7.67371	7.79613	6.43751	5.84099	6.39485	6.11793	6.4863	6.37021	6.74256	6.21399	6.42141	6.23748	7.63885	7.64916	6.71322
ANKK1	0.72957	0.166913	0.882228	0	0.405112	0	0.293767	0	0	0	0	0	0	0	0	0	0.195763	0	0	0.57194	0	0	0	0	0	0	0	0	0	0	0	0.853413	0	0.273772	0.257077	0
ANKLE1	0	0	0	0	0	0	0	0	0.314352	0	0	0	1.86323	0.755673	1.14261	0	0.195763	0.348096	0	0	0.365896	0	0	0	1.11669	0	0.618028	0	0	0.319448	1.22377	2.00913	1.09653	0	0.257077	0
ANKLE2	5.46298	5.46513	5.23803	4.95194	4.95111	4.80293	3.09855	2.74439	3.05373	4.57204	4.46892	4.81067	4.97596	5.47153	5.13837	5.07498	5.09932	5.16706	3.5576	2.77363	3.7142	3.7204	3.88007	3.42046	1.52084	1.5218	2.47134	4.07037	3.92937	3.74337	3.72712	4.21313	3.73278	1.72186	4.10346	3.47299
ANKMY1	1.40346	1.56679	1.5496	1.17198	1.13008	1.58587	1.36785	1.32209	1.49871	1.47106	1.20493	0.189325	2.34744	1.54971	2.32942	1.0303	0.661128	1.15572	0	0.57194	0	0.791496	0.311231	0.882894	0.553257	0	0	0.664642	2.38348	0	0.531256	1.68644	0.934118	0.273772	0.832055	0.899984
ANKMY2	4.99697	5.06094	5.0197	4.51923	4.64952	4.57957	4.60728	4.931	4.58534	5.05109	4.96726	5.08551	1.75462	1.9083	1.98274	4.7301	4.76338	4.7361	5.78444	5.78783	5.9112	5.71162	5.32208	6.14233	6.74908	5.05962	4.84841	5.01377	4.74603	4.13801	1.87622	2.21116	2.21502	6.15828	4.47645	5.44083
ANKRA2	5.55674	5.19257	5.39082	5.92845	5.8621	5.8758	4.09038	4.00924	3.67891	6.07594	5.90369	6.20789	4.79586	5.23885	5.08803	4.67965	4.54725	4.77256	4.29356	4.09214	4.90054	5.72497	5.78587	5.88852	5.17211	5.73881	5.91552	4.91928	5.1404	4.87062	4.33221	4.78782	4.74027	2.68551	3.96616	3.43499
ANKRD1	10.0283	9.97585	10.1152	0.170336	0.898798	0.637915	7.22389	7.76116	7.3018	3.08215	1.79908	1.81727	0.17876	0	0.181676	0.176714	0	0	11.808	12.0818	11.8235	0.791496	0.973107	1.0392	8.31028	7.2636	7.42734	3.33202	3.5936	4.09681	1.58657	0.488911	0	0	0.257077	0.365896
ANKRD10	7.73418	7.7193	7.58262	5.93437	6.02419	6.01629	6.57592	6.88657	6.05504	6.71849	6.88364	6.82074	7.19732	7.32339	7.04564	8.58583	8.60751	8.44957	8.22407	8.46947	7.71626	6.60696	6.45014	6.60011	7.89463	7.82771	7.47365	7.34697	7.22067	7.48548	6.80831	7.09953	6.51754	9.94797	9.36908	8.68881
ANKRD11	7.65317	7.74922	7.76705	7.59613	7.64736	7.71407	8.58716	8.28844	7.99253	7.63284	7.68689	7.69543	6.39409	6.14579	6.29587	7.04251	6.96372	7.08681	7.05516	7.17273	7.25048	6.77684	7.0882	6.50275	5.94316	6.13433	6.27562	7.93157	8.08047	7.5229	5.11318	5.2445	5.14485	5.30193	6.67572	5.40195
ANKRD12	8.06425	8.08063	8.07932	6.85385	6.86578	6.87445	3.85173	4.09618	3.5942	6.694	6.72892	6.66398	6.63907	6.92939	6.87305	6.68692	6.92628	6.77798	7.30123	6.90048	7.09161	6.3295	6.10635	6.49264	5.18143	4.61632	5.02466	5.12681	5.4056	5.44727	6.06846	5.87985	5.89515	4.84761	6.12628	6.12322
ANKRD13A	3.68331	3.64725	4.00518	4.31639	4.29182	4.01126	6.51131	6.61351	6.5583	7.72204	7.48201	7.70127	7.46196	6.88471	7.00401	4.62736	4.58268	4.3962	4.21964	4.60603	3.47299	4.65069	4.34065	5.20449	5.61887	5.38906	5.7098	8.2909	8.39484	8.30614	8.21131	8.30674	7.68429	4.30792	5.32934	5.42152
ANKRD13B	3.79013	3.12551	3.01919	2.93395	2.49742	2.55912	2.20583	2.10454	2.05828	2.68781	3.51628	2.38043	2.55598	1.9083	2.44059	4.38798	4.80147	4.09591	3.5873	3.60763	3.58134	2.21858	1.2896	1.18021	0.553257	0.849652	0.84973	2.42997	3.19727	3.07649	2.50448	2.33166	1.98544	3.01878	5.60847	4.53782
ANKRD13C	6.8173	6.79149	6.52274	6.67962	6.60094	6.66431	3.69704	4.11296	3.35772	6.97663	6.88683	6.79546	6.51555	6.71924	6.82092	6.03919	6.18284	6.17436	6.93615	7.12073	7.05136	6.72129	6.63624	6.53265	6.03857	5.76742	6.00233	7.00639	7.24092	7.16007	7.28677	7.36964	6.87461	5.05227	6.28987	6.15863
ANKRD13D	5.49492	5.44496	5.45957	6.83813	6.7255	6.77393	5.60442	4.81276	5.35924	5.48542	5.53677	5.70941	6.39861	6.43924	6.29587	6.21144	6.40446	6.27945	4.39779	4.47013	4.82907	5.05129	5.15665	4.94268	2.09483	2.6661	2.66625	5.27589	5.06287	4.74291	5.32828	5.67298	5.13554	3.71369	6.00445	2.98702
ANKRD16	1.14182	1.62532	2.08828	2.46246	3.06149	3.32315	1.93469	1.07053	1.49871	2.60017	2.93674	3.39721	2.34744	3.07638	2.75929	2.8846	2.8286	2.72116	0.575073	0.57194	1.72659	2.55396	3.19944	2.87392	2.38033	2.07323	1.52191	1.30038	1.21294	1.99068	2.76286	1.38601	2.35	0.70212	2.4036	0.657515
ANKRD17	2.90145	2.64941	2.90782	2.04719	2.04749	2.04056	3.17268	2.84823	3.07473	2.40709	1.79908	2.34104	3.02204	2.73228	2.64012	2.37011	2.21202	2.86319	3.64492	3.28649	3.03862	2.61261	2.99679	2.49631	3.00197	2.83778	3.17339	2.07672	2.9242	2.84726	3.95127	3.11509	2.58712	1.72186	3.26039	3.39595
ANKRD18A	3.91077	4.00777	4.18791	6.17357	6.15246	6.30309	4.2951	3.80761	3.71947	2.14336	2.44304	2.78443	0.611306	0	0.343012	7.83203	7.85392	7.95235	5.17062	5.927	4.92816	6.45499	6.19909	7.17905	6.57612	4.77969	5.10532	2.89471	2.2298	2.94337	0.737929	0	0	8.79647	9.40688	10.2805
ANKRD18B	3.15344	3.5296	3.42724	5.8142	5.8405	5.80869	3.2603	3.40624	2.94391	2.26233	2.63715	2.34104	0.481021	0	0.488106	7.21185	7.26027	7.38175	3.99435	4.05039	3.83586	6.33387	5.85352	6.97397	5.87011	4.28152	4.02158	2.71351	3.19727	2.84726	0.289945	0.265068	0	7.87805	8.18511	9.0185
ANKRD2	1.94559	1.23216	1.71754	1.46178	1.50441	1.73792	0.154348	0.137528	0	0	0	0	0	0	0	0	0	0	2.49893	2.29048	1.1075	1.67473	1.54899	1.9834	0	0	0	0	0.610928	0	0	0	0	0.273772	0	0.657515
ANKRD20A1	4.17885	3.67522	4.25316	0	0.282295	0.415377	0	0	0	1.76774	2.04706	1.92775	3.46273	3.41114	3.37769	0.935193	1.01243	1.15572	5.07953	5.14159	4.98186	0	0.784335	0.27622	0	0	0	0	0.840654	1.45153	2.76286	3.4965	3.05064	2.37275	2.04295	2.87794
ANKRD20A11P	1.06826	1.1548	0.882228	0	0	0.152139	0	0	0	0	0	0	0	0	0	0	0	0	2.14674	1.7793	1.72659	0.791496	0	0	1.63379	0.617967	0	0	0	0	0	0	0	0.503785	0	0.657515
ANKRD20A13P	5.84526	5.96745	5.79932	1.86066	1.50441	1.63835	2.0175	2.35072	2.17953	1.76774	2.69646	1.97996	0	0.1861	0.181676	6.26131	6.24774	6.11311	8.34417	8.62956	8.33227	3.96508	3.03966	4.38098	5.95951	3.64343	3.48036	2.42997	2.30868	1.69184	1.22377	0.265068	0.295935	9.67936	9.03219	10.7033
ANKRD20A2	7.08311	7.24197	7.25985	1.64637	1.50441	0.737509	3.0794	3.35074	2.74871	1.53547	1.3597	2.12615	2.6193	3.07638	3.06713	5.73479	5.35122	5.42705	9.36678	9.43839	9.12676	3.6096	2.99679	4.22693	5.37259	2.53913	3.12998	2.26413	2.2298	2.51329	3.6267	4.11579	3.6825	8.25386	7.28243	7.97981
ANKRD20A3	0	0	0	0	0	0	0	0	0	0.171961	0	0.506592	0	0	0	0.176714	0	0	0	0.314129	0.365896	0	0	0	0.553257	0	0	0	0	0	0	0.682643	0.295935	1.30027	0	2.49029
ANKRD20A4	8.25192	8.42034	8.3741	3.21275	3.25354	3.11668	3.68442	3.80761	3.45701	1.92028	2.37207	2.8135	3.17736	2.73228	2.60872	5.22325	5.40664	5.05902	9.94457	10.1352	9.31507	3.84792	3.34328	4.59765	4.01706	2.99118	3.21553	1.97301	0	2.07796	1.22377	2.89805	2.74244	6.74635	6.74295	7.245
ANKRD20A8P	4.1524	4.08278	4.76234	0	0	0	0.840306	0.585053	0	0	0	0	0.17876	0.498814	0.619933	1.74223	1.29472	0.750348	6.52119	6.68547	6.06841	0	0	0.27622	1.73854	0.341821	0.341858	1.11793	0.840654	0	0	0.488911	0.295935	3.64305	3.47805	3.83586
ANKRD20A9P	0	0	0	0	0	0	0	0	0	0	0	0	0	0	0	0.334126	0	0	0.316003	1.14816	1.28889	0.791496	0	0	0.302988	0	0	0	0	0	0	0	0	3.66699	1.822	5.53366
ANKRD22	0	0	0	0.46044	1.32935	1.15275	0	0	0	0	0	0	0.611306	0.498814	0.181676	0	0	0	0	0	0	1.78083	1.95947	0.507957	0	0	0	0	0	0	0	0	0.295935	0.273772	0	0
ANKRD23	1.14182	1.50579	1.29014	2.42927	2.00927	2.00102	1.0903	1.07053	1.06732	1.40363	0.606066	0	0.730793	0	0.488106	1.0303	0.368108	0.750348	1.1534	0.980422	1.1075	1.87965	1.42512	1.0392	0	0.617967	0	0.909015	0	0	0	0	0.751071	0.876455	1.35639	0.899984
ANKRD24	1.90391	2.50102	1.71754	1.08942	1.75592	1.73792	0.92854	1.37868	0.79107	2.22376	1.03154	0.356663	0.730793	0.498814	0.343012	3.51406	3.19195	3.41781	1.67982	2.21689	2.15839	1.56022	0.973107	0.507957	0.952176	0.341821	0	1.97301	1.21294	1.16303	1.68972	0	0	2.90263	4.087	3.94805
ANKRD26	2.42965	2.62093	2.20596	1.75749	2.19097	1.91854	0.293767	0.678174	0.165721	0.707477	1.95292	1.87357	2.64994	2.27952	2.97163	1.56296	1.37775	1.6072	3.5576	3.54886	3.43498	3.42558	1.76878	3.79411	3.49604	2.16209	2.60416	1.74015	1.63643	2.31198	2.76286	3.04631	2.92652	2.86174	3.13786	4.64158
ANKRD27	4.99697	4.95653	5.00895	5.01481	4.81373	4.85375	4.253	4.22522	3.66513	4.63954	4.39924	4.2117	4.75416	4.19756	4.56559	3.28252	3.59037	3.5243	5.76509	5.58344	5.71902	6.35549	6.16562	5.92906	4.88318	5.47829	5.31365	4.84779	4.54891	5.68129	4.59393	4.43113	4.80045	5.05227	4.63208	4.94177
ANKRD28	5.88597	6.03916	6.18814	4.66889	5.06726	4.76802	3.88519	3.85823	3.07473	5.80906	5.90683	5.98647	5.72718	4.91595	5.26461	4.30481	4.04878	4.11875	6.07909	6.70578	5.56918	4.85881	4.37454	3.97922	3.04345	3.58034	2.83793	6.35837	6.57556	6.48754	5.39085	5.34814	4.94608	3.22629	5.00938	4.12556
ANKRD29	0.821984	0.452027	0.97356	0.701862	1.26594	0.737509	0.154348	0.137528	0.165721	3.42591	2.98511	3.05171	0.481021	0	0	0	0	0.348096	0	1.2984	0.365896	0.572643	1.2896	1.7317	0.302988	0	0	2.8368	4.02591	2.63341	0.737929	0	0	0.273772	0	0.657515
ANKRD30A	0.28615	0.166913	0.44507	0	0	0	0	0	0.165721	0.171961	0	0	0	0	0	1.35822	1.91122	1.6072	0.794627	0.79059	1.28889	0	0.311231	0	0	0	0	0	0	0	0	0	0	2.37275	1.56098	3.54612
ANKRD30B	0.990749	1.50579	1.14052	0	0.282295	0.152139	0	0	0	0	0	0	0	0	0	0	0	0	2.36818	2.05741	2.2488	0.791496	0	1.30867	0	0	0	0	0	0	0	0	0	0	0	0
ANKRD30BL	0.150158	0	0.31141	0	0	0.152139	0.154348	0	0	0	0	0	0	0	0	0.176714	0.368108	0.348096	0.316003	0.57194	0	0	0	0.27622	0.302988	0	0	0	0	0	0	0	0.295935	2.0477	0	1.95859
ANKRD31	0	0.795702	0.882228	0	0.62323	0.415377	0	0	0	0.171961	0	0	0	0	0	0.176714	0.195763	0	1.44049	1.5588	1.28889	0.981481	0.311231	0.507957	0	0	0	0.370262	1.5086	0	0	0	0	0.273772	0	0.365896
ANKRD33	0	0.316502	0.164091	0	0	0	0	0	0.165721	0	0	0	0	0	0	0.334126	0	0	0	0	0	0	0	0	0	0	0	0	0	0	0	0	0	0.273772	0	0
ANKRD33B	0	0.689986	0.164091	0	0	0.152139	0	0.137528	0	0.464425	0	0	0.337792	0.755673	0	0	0	0	0.794627	0.57194	0.657514	0	0	0	0	0	0	0.664642	1.75386	1.31448	0	0	0.541377	0.273772	0	1.1075
ANKRD34A	1.67528	0.795702	0.44507	0.170336	0.62323	0.637915	0.154348	0.137528	0.165721	0	0.606066	0.506592	0.481021	0	0.181676	0.833368	0.522045	0.494998	0.316003	0.980422	0.657514	0.572643	0	0	0.553257	0	0	0	1.21294	0.319448	0	0.488911	0	0	0.664633	0
ANKRD34B	0.28615	0	0.31141	1.00185	1.05703	1.4748	0	0	0	0	0	0	0	0	0	0.176714	0.368108	0.184521	0.316003	1.87809	1.1075	1.56022	2.12787	2.05841	0	0	0	1.11793	1.36833	0	0	0	0	0.876455	0.257077	1.1075
ANKRD34C	0	0	0	0	0.148041	0	0	0	0	0	0	0	0	0	0	0	0	0	0.316003	0	0	0	0	0	0	0	0	0	0	0	0	0	0	0	0	0
ANKRD35	0	0.166913	0	3.25123	3.00435	3.57279	1.01169	0.485504	0.314352	4.5566	4.36309	4.72911	0	0	0	4.10081	4.29294	4.11875	0.316003	0	0	4.17421	4.30595	3.65603	0.952176	0.341821	0	5.53453	5.88899	5.76257	0	0	0	6.07576	5.06087	5.54262
[truncated: 18,927 more rows]

## Sheet: T_TempOseq_log2CPM_39cell lines
gene_symbol	A549	Daudi	HBEC3-KT	HepG2	HME-1	RPE-1	HUVEC	MCF-7	RPTEC	T47-D	TIME	U-2.OS	A-704	ASC52telo	BHY	BT-483	Cal-148	Cal-78	DMS-454	DoHH2	DV-90	EFM-19	HOS	Hs.839.T	Huh-1	Huh-7	KP-N-RT-BM-1	MG-63	MHH-CALL-4	NCI-H1092	NCI-H1105	NCI-H1436	NCI-H2106	NCI-H2171	PLC/PRF/5	Saos-2	SET-2	SK-MEL-28	SU-DHL-6
[truncated: 19,703 more rows]

[truncated: 5 more sheets: R_RNAseq_log2TPM_39cell lines, TR_Overlapping_data_log2EPM, TR_combined_RLE, TR_difference, TR_Overlapping_data_v110_key]
