# Supplementary material for: TempO-seq and RNA-seq gene expression levels are highly correlated for most genes: A comparison using 39 human cell lines
Source: PLoS One. 2025 May 9;20(5):e0320862. doi: 10.1371/journal.pone.0320862 (PMC12064016; doi:10.1371/journal.pone.0320862)
Supplement: S2 File — This file includes PCA plots and PERMANOVA statistical findings for the TempO-seq Phase 1 vs Phase 2 comparison using 6 cell lines and the Pearson correlations, PCA plots, and PERMANOVA statistical findings for the log2 and relative log expression (RLE) TempO-seq vs RNA-seq comparisons using 39 cell lines. This file also includes the full list of genes within each gene ontology (GO) signature and the GO statistical p-values and false discovery rate (FDR) results, as well as the complete list of 3,810 non-concordant genes between TempO-seq and RNA-seq. (XLSX) [file pone.0320862.s002.xlsx]

## Sheet: Index
	Tab Name	Description (acronyms are defined in the table below)
	TT_TempOseq Phase1v2 PCA	PCA for TempO-seq Phase 1 and Phase 2 log2(CPM+1) data for all 6 cell lines across 19,703 overlapping genes. Plots shown are: percent variance explained, PC1 vs PC2, PC2 vs PC3, and PC3 vs PC4. Statistics on the PCA distance matrices are also shown: ANOVAs for PC1, PC2, and PC3, and PERMANOVA across all PCs. The equation evaluated was: dist_matrix ~ cell_type + phase.
	TR_Initial log2 PCA with plots	PCA for TempO-seq and RNA-seq log2(EPM+1) data for all 39 cell lines across 19,290 overlapping genes. Plots shown are: percent variance explained, PC1 vs PC2, PC2 vs PC3, and PC3 vs PC4. Statistics on the PCA distance matrices are also shown: ANOVAs for PC1, PC2, and PC3, and PERMANOVA across all PCs. The equation evaluated was: dist_matrix ~ cell_type + platform.
	TR_Pearson corr log2(EPM+1)	Pearson correlations for TempO-seq log2(CPM+1) compared to RNA-seq data log2(TPM+1) for each of the 39 cell lines. The cell line names were appended with ".TempOseq" or ".RNAseq" to denote which platform is being compared in that column or row.
	TR_Statistics for concordance	PCA was re-run on a subset of genes until the PERMANOVA platform effect had R^2 < 0.10. This tab shows the statistics on the PCA distance matrices for the cutoff used (87th and 13th percentiles) as well as for the setting before it (88th and 12th percentiles), which did not meet our requirements. PERMANOVA distance matrix across all PCs was evaluated: dist_matrix ~ cell_type + platform.
	TR_Nonconcordant genes	3,810 genes that were categorized as non-concordant between TempO-seq and RNA-seq. These genes were minimally expressed with at least 5 EPM in either platform and were above the 87th or below the 13th percentile tails of the averaged log2(EPM+1) distribution across all 39 cell types (see red shading within the figure on this tab). Removal of these genes from the PCA resulted in the PERMANOVA plat…
	TR_Overlapping genes_categories	Includes all 19,290 overlapping genes for TempO-seq and RNA-seq platforms. Averaged log2(EPM+1) data is shown for TempO-seq and RNA-seq as well as the relative log difference between log2(TempOseq EPM+1) minus log2(RNAseq EPM+1), which provides us with the log2(TempO-seq/RNA-seq) comparison. The minimally expressed column denotes TRUE for genes with at least 5 or more EPM in either platform. The …
	TR_All GO signatures	ORs for all Gene Ontology signatures. These are the odds of genes within a GO signature being more highly represented within the list of non-concordant genes. Thus, GO signatures with OR > 1 were less concordant between TempO-seq and RNA-seq data. GO signatures with OR < 1 were more concordant between TempO-seq and RNA-seq data.
	TR_Significant GO signatures	Subset of the significant GO signatures with FDR < 0.05 for signatures with at least 10 genes within the subset of 10,487 minimally expressed genes (EPM > 5 in either platform), and in which those minimum of 10 genes represent at least 50% of the genes in that signature
	TR_RLE PCA with plots	PCA for TempO-seq and RNA-seq RLE data for all 39 cell lines across 19,290 overlapping genes. Plots shown are: percent variance explained, PC1 vs PC2, PC2 vs PC3, and PC3 vs PC4. Statistics on the PCA distance matrices are also shown: ANOVAs for PC1, PC2, and PC3, and PERMANOVA across all PCs. The equation evaluated was: dist_matrix ~ cell_type + platform.
	TR_Pearson corr RLE	Pearson correlations for TempO-seq RLE compared to RNA-seq data RLE. The cell line names were appended with ".TempOseq" or ".RNAseq" to denote which platform is being compared in that column or row.
	Acronym	Definition	Additional Notes
	TT	TempO-seq vs TempO-seq analysis
	TR	TempO-seq vs RNA-seq analysis
	CPM	Counts per million
	EPM	Expression per million	Used for referring jointing to CPM and TPM
	FDR	False discovery rate (p-value adjustment for multiple comparisons)
	GO	Gene ontology
	OR	Odds ratio
	PC	Principal component
	PCA	Principal component analysis
	PERMANOVA	Permutational multivariate analysis of variance
	RLE	Relative log expression	RLE was calculated by dividing each cell line's EPM to the average EPM across all 39 cell types for each platform
	TPM	Transcripts per million

## Sheet: TT_TempOseq Phase1v2 PCA
[1] "ANOVA PC1"
Df Sum Sq Mean Sq F value Pr(>F)
cell_type 5 250044 50009 2160.827 < 2e-16 ***
phase 1 230 230 9.953 0.00372 **
Residuals 29 671 23
---
Signif. codes: 0 ‘***’ 0.001 ‘**’ 0.01 ‘*’ 0.05 ‘.’ 0.1 ‘ ’ 1
[1] "R^2 for cell type: 0.9964075639"
[1] "R^2 for phase: 0.0009179216"
[1] "ANOVA PC2"
Df Sum Sq Mean Sq F value Pr(>F)
cell_type 5 192248 38450 262.474 < 2e-16 ***
phase 1 1115 1115 7.612 0.00994 **
Residuals 29 4248 146
---
Signif. codes: 0 ‘***’ 0.001 ‘**’ 0.01 ‘*’ 0.05 ‘.’ 0.1 ‘ ’ 1
[1] "R^2 for cell type: 0.9728597912"
[1] "R^2 for phase: 0.0056425301"
[1] "ANOVA PC3"
Df Sum Sq Mean Sq F value Pr(>F)
cell_type 5 170200 34040 574.7 < 2e-16 ***
phase 1 8875 8875 149.8 5.59e-13 ***
Residuals 29 1718 59
---
Signif. codes: 0 ‘***’ 0.001 ‘**’ 0.01 ‘*’ 0.05 ‘.’ 0.1 ‘ ’ 1
[1] "R^2 for cell type: 0.941410832"
[1] "R^2 for phase: 0.0490881452"
[1] "Results for PERMANOVA on all PCs, 999 permutations"
Permutation test for adonis under reduced model
Terms added sequentially (first to last)
Permutation: free
Number of permutations: 999
adonis2(formula = dist_matrix_full ~ cell_type + phase, data = pc_data, permutations = 999)
Df SumOfSqs R2 F Pr(>F)
cell_type 5 839698 0.77970 35.568 0.001 ***
phase 1 100318 0.09315 21.246 0.001 ***
Residual 29 136930 0.12715
Total 35 1076945 1.00000
---
Signif. codes: 0 ‘***’ 0.001 ‘**’ 0.01 ‘*’ 0.05 ‘.’ 0.1 ‘ ’ 1

## Sheet: TR_Initial log2 PCA with plots
[1] "ANOVA PC1"
Df Sum Sq Mean Sq F value Pr(>F)
cell_type 38 16145 425 1.009 0.489
platform 1 954258 954258 2266.054 <2e-16 ***
Residuals 38 16002 421
---
Signif. codes: 0 ‘***’ 0.001 ‘**’ 0.01 ‘*’ 0.05 ‘.’ 0.1 ‘ ’ 1
[1] "R^2 for cell type: 0.0164"
[1] "R^2 for platform: 0.9674"
[1] "ANOVA PC2"
Df Sum Sq Mean Sq F value Pr(>F)
cell_type 38 306794 8074 86.32 < 2e-16 ***
platform 1 1963 1963 20.98 4.87e-05 ***
Residuals 38 3554 94
---
Signif. codes: 0 ‘***’ 0.001 ‘**’ 0.01 ‘*’ 0.05 ‘.’ 0.1 ‘ ’ 1
[1] "R^2 for cell type: 0.9823"
[1] "R^2 for platform: 0.0063"
[1] "ANOVA PC3"
Df Sum Sq Mean Sq F value Pr(>F)
cell_type 38 222952 5867 53.612 <2e-16 ***
platform 1 366 366 3.346 0.0752 .
Residuals 38 4159 109
---
Signif. codes: 0 ‘***’ 0.001 ‘**’ 0.01 ‘*’ 0.05 ‘.’ 0.1 ‘ ’ 1
[1] "R^2 for cell type: 0.9801"
[1] "R^2 for platform: 0.0016"
[1] "Results for PERMANOVA on all PCs, 999 permutations"
Permutation test for adonis under reduced model
Terms added sequentially (first to last)
Permutation: free
Number of permutations: 999
adonis2(formula = dist_matrix_full ~ cell_type + platform, data = pc_data, permutations = 999)
Df SumOfSqs R2 F Pr(>F)
cell_type 38 1817967 0.58475 5.4774 0.001 ***
platform 1 959094 0.30849 109.8084 0.001 ***
Residual 38 331902 0.10676
Total 77 3108963 1.00000
---
Signif. codes: 0 ‘***’ 0.001 ‘**’ 0.01 ‘*’ 0.05 ‘.’ 0.1 ‘ ’ 1
Pearson correlations
[1] "Matching cell line Pearson correlation: 0.77 (95% CI: 0.76 – 0.78)"
[1] "Non-Matching cell line Pearson correlation: 0.64 (95% CI: 0.64 – 0.65)"

## Sheet: TR_Pearson corr log2(EPM+1)
	A-549.TempOseq	Daudi.TempOseq	HBEC3-KT.TempOseq	Hep-G2.TempOseq	hTERT-HME1.TempOseq	hTERT-RPE1.TempOseq	HUVEC/TERT2.TempOseq	MCF-7.TempOseq	RPTEC/TERT1.TempOseq	T-47d.TempOseq	TIME.TempOseq	U2OS.TempOseq	A-704.TempOseq	ASC52telo.TempOseq	BHY.TempOseq	BT-483.TempOseq	CAL-148.TempOseq	CAL-78.TempOseq	DMS.454.TempOseq	DoHH2.TempOseq	DV-90.TempOseq	EFM-19.TempOseq	HOS.TempOseq	Hs.839.T.TempOseq	HuH-1.TempOseq	Huh-7.TempOseq	KP-N-RT-BM-1.TempOseq	MG-63.TempOseq	MHH-CALL-4.TempOseq	NCI-H1092.TempOseq	NCI-H1105.TempOseq	NCI-H1436.TempOseq	NCI-H2106.TempOseq	NCI-H2171.TempOseq	PLC/PRF/5.TempOseq	SaOS-2.TempOseq	SET-2.TempOseq	SK-MEL-28.TempOseq	SU-DHL-6.TempOseq	A-549.RNAseq	Daudi.RNAseq	HBEC3-KT.RNAseq	Hep-G2.RNAseq	hTERT-HME1.RNAseq	hTERT-RPE1.RNAseq	HUVEC/TERT2.RNAseq	MCF-7.RNAseq	RPTEC/TERT1.RNAseq	T-47d.RNAseq
A-549.TempOseq	1	0.785081	0.805987	0.81594	0.878986	0.910072	0.874412	0.882392	0.886563	0.832751	0.879427	0.881315	0.884273	0.873254	0.780996	0.784001	0.809624	0.820723	0.850406	0.754445	0.85624	0.801317	0.884013	0.812643	0.840435	0.837246	0.83764	0.82846	0.721312	0.81369	0.709897	0.758846	0.737735	0.764392	0.865686	0.821131	0.809286	0.872493	0.742903	0.81353	0.64147	0.728855	0.698554	0.735208	0.72198	0.718531	0.720071	0.728842	0.705011
Daudi.TempOseq	0.785081	1	0.690004	0.732694	0.774739	0.781919	0.770438	0.797101	0.754505	0.768317	0.780466	0.774912	0.762142	0.758692	0.692851	0.7295	0.757999	0.740702	0.771479	0.914548	0.777268	0.754781	0.793977	0.693956	0.736912	0.747953	0.777974	0.752573	0.825308	0.770745	0.698201	0.735645	0.713598	0.725376	0.755333	0.752331	0.816612	0.777743	0.893693	0.619431	0.82404	0.622791	0.597749	0.634409	0.584616	0.617017	0.63296	0.598805	0.620813
HBEC3-KT.TempOseq	0.805987	0.690004	1	0.757697	0.897795	0.809762	0.786865	0.788302	0.79765	0.749308	0.790486	0.781134	0.782692	0.77759	0.904589	0.726671	0.784194	0.760965	0.740839	0.687235	0.78358	0.734774	0.783423	0.781306	0.707505	0.74869	0.718413	0.74039	0.676307	0.698248	0.61887	0.644505	0.640649	0.648809	0.724373	0.75571	0.757129	0.775373	0.663793	0.701353	0.599024	0.778282	0.658767	0.748213	0.706139	0.68489	0.695662	0.706708	0.693171
Hep-G2.TempOseq	0.81594	0.732694	0.757697	1	0.790925	0.794381	0.77342	0.804602	0.782667	0.788066	0.774096	0.795507	0.791099	0.756757	0.731262	0.762325	0.782942	0.776398	0.793947	0.743218	0.78861	0.777191	0.814703	0.759469	0.833879	0.887004	0.756216	0.772965	0.72605	0.750211	0.693113	0.720488	0.711468	0.73499	0.828183	0.781553	0.783098	0.785634	0.727206	0.671335	0.601778	0.65702	0.808567	0.651452	0.64071	0.643814	0.661033	0.652718	0.652777
hTERT-HME1.TempOseq	0.878986	0.774739	0.897795	0.790925	1	0.912886	0.878193	0.840131	0.852431	0.794688	0.89325	0.868947	0.840923	0.885657	0.891155	0.75285	0.813377	0.83521	0.796669	0.75224	0.829657	0.775935	0.87925	0.833478	0.76653	0.797135	0.805649	0.823839	0.733157	0.774117	0.678918	0.711423	0.701152	0.717663	0.789542	0.833397	0.816673	0.853486	0.738008	0.752001	0.656726	0.800088	0.687154	0.817854	0.751589	0.752758	0.720457	0.739984	0.710024
hTERT-RPE1.TempOseq	0.910072	0.781919	0.809762	0.794381	0.912886	1	0.914656	0.859239	0.888959	0.817735	0.920688	0.903863	0.879738	0.929932	0.788958	0.767191	0.795353	0.862824	0.816564	0.753819	0.831187	0.788403	0.907039	0.864651	0.794933	0.815405	0.846982	0.859124	0.72793	0.809145	0.710907	0.750682	0.734614	0.751382	0.825234	0.859279	0.806379	0.880018	0.740382	0.741891	0.636936	0.745213	0.673746	0.762075	0.80392	0.752748	0.694875	0.731042	0.690156
HUVEC/TERT2.TempOseq	0.874412	0.770438	0.786865	0.77342	0.878193	0.914656	1	0.832399	0.862324	0.784217	0.970579	0.863579	0.842756	0.903052	0.764042	0.739638	0.76837	0.816305	0.786486	0.743286	0.80881	0.761841	0.865954	0.831816	0.7728	0.79071	0.814012	0.822706	0.727127	0.775046	0.682185	0.722352	0.706319	0.725014	0.797657	0.814083	0.811064	0.855775	0.72696	0.707651	0.625815	0.72108	0.653871	0.731606	0.733891	0.824653	0.665999	0.701662	0.657034
MCF-7.TempOseq	0.882392	0.797101	0.788302	0.804602	0.840131	0.859239	0.832399	1	0.867364	0.907806	0.833113	0.859422	0.846844	0.827239	0.753601	0.87693	0.86813	0.796373	0.847233	0.777796	0.858548	0.888623	0.857518	0.770099	0.822824	0.827795	0.828825	0.81779	0.738984	0.833941	0.765037	0.798487	0.789904	0.797454	0.841569	0.811028	0.800239	0.842033	0.772864	0.70161	0.637119	0.69351	0.665318	0.689025	0.659653	0.663194	0.789457	0.684002	0.741596
RPTEC/TERT1.TempOseq	0.886563	0.754505	0.79765	0.782667	0.852431	0.888959	0.862324	0.867364	1	0.825624	0.863453	0.85485	0.89726	0.863663	0.75679	0.780905	0.794019	0.793293	0.8175	0.726814	0.843495	0.793948	0.848418	0.796261	0.798329	0.805094	0.796741	0.805636	0.694794	0.794351	0.700478	0.744746	0.732234	0.74108	0.821972	0.798007	0.770985	0.85106	0.714413	0.708454	0.600488	0.714306	0.656089	0.708451	0.702543	0.69043	0.680878	0.798559	0.679394
T-47d.TempOseq	0.832751	0.768317	0.749308	0.788066	0.794688	0.817735	0.784217	0.907806	0.825624	1	0.785187	0.836065	0.810725	0.782574	0.713666	0.920809	0.87082	0.802235	0.815028	0.782525	0.827622	0.922417	0.846438	0.757268	0.846955	0.829586	0.786128	0.845707	0.729559	0.820677	0.806379	0.833176	0.835031	0.828799	0.85988	0.803766	0.761242	0.798242	0.793903	0.645655	0.592366	0.645794	0.616736	0.642846	0.618537	0.615752	0.690461	0.639341	0.752284
TIME.TempOseq	0.879427	0.780466	0.790486	0.774096	0.89325	0.920688	0.970579	0.833113	0.863453	0.785187	1	0.866771	0.846396	0.910612	0.77859	0.735871	0.766042	0.821681	0.787152	0.749735	0.814854	0.761449	0.870667	0.833563	0.776062	0.788557	0.805426	0.826394	0.7333	0.770196	0.674128	0.717052	0.699922	0.718661	0.796293	0.816656	0.813453	0.856526	0.730764	0.713451	0.633725	0.73051	0.653957	0.741605	0.733071	0.803356	0.668603	0.706139	0.659288
U2OS.TempOseq	0.881315	0.774912	0.781134	0.795507	0.868947	0.903863	0.863579	0.859422	0.85485	0.836065	0.866771	1	0.845976	0.866077	0.766227	0.805561	0.808863	0.86557	0.815522	0.766073	0.828407	0.816618	0.898093	0.833795	0.808045	0.830069	0.84093	0.862928	0.736534	0.826461	0.764468	0.789824	0.782436	0.797489	0.842576	0.870533	0.790041	0.854655	0.763812	0.692174	0.605224	0.692656	0.641188	0.704401	0.698193	0.684546	0.662258	0.672268	0.655901
A-704.TempOseq	0.884273	0.762142	0.782692	0.791099	0.840923	0.879738	0.842756	0.846844	0.89726	0.810725	0.846396	0.845976	1	0.849702	0.74132	0.76547	0.78404	0.795722	0.817489	0.735409	0.8289	0.769693	0.837204	0.790825	0.80298	0.817315	0.794675	0.812379	0.701735	0.78135	0.685642	0.726936	0.714364	0.724218	0.828735	0.789281	0.776438	0.847807	0.720576	0.707833	0.614653	0.69247	0.660043	0.700716	0.703109	0.679759	0.670994	0.726228	0.672098
ASC52telo.TempOseq	0.873254	0.758692	0.77759	0.756757	0.885657	0.929932	0.903052	0.827239	0.863663	0.782574	0.910612	0.866077	0.849702	1	0.754783	0.729497	0.749789	0.836857	0.777719	0.725615	0.803858	0.752394	0.871835	0.88843	0.76858	0.780753	0.810686	0.852616	0.706481	0.765938	0.671161	0.713984	0.696673	0.716314	0.791248	0.824067	0.782196	0.861351	0.711807	0.699505	0.607594	0.711871	0.636886	0.735964	0.746845	0.734228	0.652894	0.693927	0.648274
BHY.TempOseq	0.780996	0.692851	0.904589	0.731262	0.891155	0.788958	0.764042	0.753601	0.75679	0.713666	0.77859	0.766227	0.74132	0.754783	1	0.686112	0.76363	0.749521	0.720464	0.681015	0.758179	0.703614	0.781248	0.734868	0.680979	0.725811	0.69688	0.715599	0.677972	0.681438	0.608231	0.625449	0.613232	0.634254	0.700777	0.748765	0.759184	0.747555	0.660874	0.700408	0.607052	0.745505	0.646678	0.719036	0.672226	0.678982	0.683501	0.685953	0.674753
BT-483.TempOseq	0.784001	0.7295	0.726671	0.762325	0.75285	0.767191	0.739638	0.87693	0.780905	0.920809	0.735871	0.805561	0.76547	0.729497	0.686112	1	0.879814	0.79665	0.777654	0.768984	0.779411	0.922932	0.811113	0.742375	0.812589	0.806584	0.753819	0.83646	0.735354	0.809066	0.829982	0.832901	0.845653	0.828595	0.826364	0.7986	0.733683	0.75284	0.786769	0.600811	0.548247	0.598988	0.570786	0.593454	0.578217	0.569587	0.660765	0.595655	0.670701
CAL-148.TempOseq	0.809624	0.757999	0.784194	0.782942	0.813377	0.795353	0.76837	0.86813	0.794019	0.87082	0.766042	0.808863	0.78404	0.749789	0.76363	0.879814	1	0.80573	0.805452	0.789621	0.805264	0.866993	0.830133	0.756196	0.781473	0.818834	0.783646	0.804645	0.769119	0.818913	0.781439	0.785155	0.792001	0.782419	0.808845	0.819084	0.780262	0.786536	0.788565	0.660305	0.611171	0.655034	0.632539	0.647482	0.623266	0.626989	0.705537	0.645156	0.70878
CAL-78.TempOseq	0.820723	0.740702	0.760965	0.776398	0.83521	0.862824	0.816305	0.796373	0.793293	0.802235	0.821681	0.86557	0.795722	0.836857	0.749521	0.79665	0.80573	1	0.769084	0.788151	0.763893	0.789694	0.89891	0.900333	0.784464	0.834323	0.778595	0.891971	0.777152	0.782772	0.757421	0.770804	0.770748	0.777389	0.809842	0.927002	0.775037	0.808158	0.782282	0.635266	0.558142	0.637053	0.576988	0.66144	0.663821	0.641183	0.598869	0.616619	0.595036
DMS.454.TempOseq	0.850406	0.771479	0.740839	0.793947	0.796669	0.816564	0.786486	0.847233	0.8175	0.815028	0.787152	0.815522	0.817489	0.777719	0.720464	0.777654	0.805452	0.769084	1	0.746929	0.823318	0.787944	0.822062	0.72573	0.808317	0.821352	0.826877	0.759338	0.700051	0.872431	0.751434	0.787575	0.772687	0.779111	0.825921	0.779916	0.781261	0.814335	0.739671	0.663432	0.616497	0.640052	0.648952	0.646619	0.616015	0.623843	0.67063	0.644649	0.666605
DoHH2.TempOseq	0.754445	0.914548	0.687235	0.743218	0.75224	0.753819	0.743286	0.777796	0.726814	0.782525	0.749735	0.766073	0.735409	0.725615	0.681015	0.768984	0.789621	0.788151	0.746929	1	0.749227	0.778033	0.802416	0.724488	0.745316	0.780019	0.760299	0.784912	0.867334	0.770792	0.743377	0.768375	0.752029	0.757966	0.766542	0.792401	0.803133	0.749698	0.934438	0.581762	0.735185	0.583732	0.563916	0.599818	0.560991	0.584519	0.594804	0.563964	0.584753
DV-90.TempOseq	0.85624	0.777268	0.78358	0.78861	0.829657	0.831187	0.80881	0.858548	0.843495	0.827622	0.814854	0.828407	0.8289	0.803858	0.758179	0.779411	0.805264	0.763893	0.823318	0.749227	1	0.80479	0.819954	0.741371	0.801682	0.796418	0.781732	0.772247	0.707583	0.777063	0.69197	0.73151	0.721934	0.731888	0.808401	0.767233	0.793931	0.81594	0.733932	0.692657	0.633565	0.700052	0.664088	0.687826	0.644795	0.655231	0.69926	0.682846	0.694265
EFM-19.TempOseq	0.801317	0.754781	0.734774	0.777191	0.775935	0.788403	0.761841	0.888623	0.793948	0.922417	0.761449	0.816618	0.769693	0.752394	0.703614	0.922932	0.866993	0.789694	0.787944	0.778033	0.80479	1	0.82573	0.741287	0.822911	0.811808	0.770804	0.83033	0.743863	0.806445	0.80301	0.816016	0.819817	0.818088	0.834143	0.796197	0.75424	0.769451	0.791105	0.624579	0.581955	0.626397	0.603	0.62436	0.598406	0.59805	0.679993	0.61563	0.689483
HOS.TempOseq	0.884013	0.793977	0.783423	0.814703	0.87925	0.907039	0.865954	0.857518	0.848418	0.846438	0.870667	0.898093	0.837204	0.871835	0.781248	0.811113	0.830133	0.89891	0.822062	0.802416	0.819954	0.82573	1	0.870728	0.825328	0.859957	0.836854	0.897297	0.7754	0.82702	0.760689	0.794715	0.786915	0.80593	0.852867	0.905711	0.818202	0.856668	0.798819	0.70607	0.625824	0.700086	0.650729	0.721171	0.70174	0.702938	0.674638	0.68499	0.664927
Hs.839.T.TempOseq	0.812643	0.693956	0.781306	0.759469	0.833478	0.864651	0.831816	0.770099	0.796261	0.757268	0.833563	0.833795	0.790825	0.88843	0.734868	0.742375	0.756196	0.900333	0.72573	0.724488	0.741371	0.741287	0.870728	1	0.73832	0.797518	0.75218	0.872496	0.727738	0.726058	0.665154	0.692122	0.687085	0.700446	0.763921	0.871236	0.749008	0.803531	0.703146	0.649229	0.54147	0.658259	0.595122	0.684289	0.716794	0.680855	0.605397	0.647228	0.60453
HuH-1.TempOseq	0.840435	0.736912	0.707505	0.833879	0.76653	0.794933	0.7728	0.822824	0.798329	0.846955	0.776062	0.808045	0.80298	0.76858	0.680979	0.812589	0.781473	0.784464	0.808317	0.745316	0.801682	0.822911	0.825328	0.73832	1	0.872323	0.7461	0.823401	0.693877	0.76854	0.751709	0.793788	0.785442	0.804779	0.889751	0.776639	0.736035	0.777312	0.762529	0.640697	0.55784	0.606186	0.650765	0.618284	0.590351	0.599939	0.606459	0.612221	0.601372
Huh-7.TempOseq	0.837246	0.747953	0.74869	0.887004	0.797135	0.815405	0.79071	0.827795	0.805094	0.829586	0.788557	0.830069	0.817315	0.780753	0.725811	0.806584	0.818834	0.834323	0.821352	0.780019	0.796418	0.811808	0.859957	0.797518	0.872323	1	0.776743	0.828876	0.746571	0.787279	0.742973	0.769577	0.75927	0.777668	0.882735	0.837043	0.77661	0.798226	0.770431	0.649407	0.57266	0.626474	0.689675	0.63339	0.623927	0.627119	0.629273	0.631446	0.624499
KP-N-RT-BM-1.TempOseq	0.83764	0.777974	0.718413	0.756216	0.805649	0.846982	0.814012	0.828825	0.796741	0.786128	0.805426	0.84093	0.794675	0.810686	0.69688	0.753819	0.783646	0.778595	0.826877	0.760299	0.781732	0.770804	0.836854	0.75218	0.7461	0.776743	1	0.784947	0.722998	0.879781	0.770104	0.798348	0.783095	0.804823	0.783651	0.798527	0.786857	0.822786	0.749848	0.653619	0.623124	0.637615	0.623205	0.654017	0.647767	0.643815	0.652364	0.622805	0.638237
MG-63.TempOseq	0.82846	0.752573	0.74039	0.772965	0.823839	0.859124	0.822706	0.81779	0.805636	0.845707	0.826394	0.862928	0.812379	0.852616	0.715599	0.83646	0.804645	0.891971	0.759338	0.784912	0.772247	0.83033	0.897297	0.872496	0.823401	0.828876	0.784947	1	0.749608	0.794872	0.783506	0.810991	0.811054	0.815119	0.846847	0.868106	0.763189	0.810097	0.793187	0.62993	0.560555	0.629638	0.574006	0.65708	0.658991	0.641495	0.595949	0.619719	0.593996
MHH-CALL-4.TempOseq	0.721312	0.825308	0.676307	0.72605	0.733157	0.72793	0.727127	0.738984	0.694794	0.729559	0.7333	0.736534	0.701735	0.706481	0.677972	0.735354	0.769119	0.777152	0.700051	0.867334	0.707583	0.743863	0.7754	0.727738	0.693877	0.746571	0.722998	0.749608	1	0.717028	0.682012	0.696734	0.683965	0.693406	0.714515	0.779294	0.804526	0.722938	0.837578	0.571166	0.666219	0.575248	0.556337	0.579914	0.559413	0.584631	0.581559	0.550153	0.570741
NCI-H1092.TempOseq	0.81369	0.770745	0.698248	0.750211	0.774117	0.809145	0.775046	0.833941	0.794351	0.820677	0.770196	0.826461	0.78135	0.765938	0.681438	0.809066	0.818913	0.782772	0.872431	0.770792	0.777063	0.806445	0.82702	0.726058	0.76854	0.787279	0.879781	0.794872	0.717028	1	0.856185	0.880374	0.861386	0.86449	0.80266	0.799378	0.759468	0.792944	0.771239	0.62141	0.600035	0.599882	0.587558	0.614265	0.600107	0.600604	0.63524	0.608555	0.628151
NCI-H1105.TempOseq	0.709897	0.698201	0.61887	0.693113	0.678918	0.710907	0.682185	0.765037	0.700478	0.806379	0.674128	0.764468	0.685642	0.671161	0.608231	0.829982	0.781439	0.757421	0.751434	0.743377	0.69197	0.80301	0.760689	0.665154	0.751709	0.742973	0.770104	0.783506	0.682012	0.856185	1	0.913512	0.890502	0.892149	0.767577	0.760013	0.674598	0.694779	0.772256	0.529727	0.517063	0.515091	0.50479	0.52622	0.514134	0.510882	0.549778	0.512789	0.544347
NCI-H1436.TempOseq	0.758846	0.735645	0.644505	0.720488	0.711423	0.750682	0.722352	0.798487	0.744746	0.833176	0.717052	0.789824	0.726936	0.713984	0.625449	0.832901	0.785155	0.770804	0.787575	0.768375	0.73151	0.816016	0.794715	0.692122	0.793788	0.769577	0.798348	0.810991	0.696734	0.880374	0.913512	1	0.905314	0.916073	0.797824	0.77293	0.704567	0.735097	0.789635	0.558244	0.542904	0.541121	0.525192	0.554567	0.537265	0.539535	0.565694	0.542368	0.559076
NCI-H2106.TempOseq	0.737735	0.713598	0.640649	0.711468	0.701152	0.734614	0.706319	0.789904	0.732234	0.835031	0.699922	0.782436	0.714364	0.696673	0.613232	0.845653	0.792001	0.770748	0.772687	0.752029	0.721934	0.819817	0.786915	0.687085	0.785442	0.75927	0.783095	0.811054	0.683965	0.861386	0.890502	0.905314	1	0.915042	0.79275	0.774565	0.68996	0.723251	0.778422	0.538342	0.521589	0.527774	0.512548	0.540415	0.517775	0.518992	0.556038	0.526449	0.551507
NCI-H2171.TempOseq	0.764392	0.725376	0.648809	0.73499	0.717663	0.751382	0.725014	0.797454	0.74108	0.828799	0.718661	0.797489	0.724218	0.716314	0.634254	0.828595	0.782419	0.777389	0.779111	0.757966	0.731888	0.818088	0.80593	0.700446	0.804779	0.777668	0.804823	0.815119	0.693406	0.86449	0.892149	0.916073	0.915042	1	0.794841	0.783203	0.705498	0.735221	0.778328	0.570554	0.539805	0.549439	0.546765	0.562229	0.539323	0.543807	0.574807	0.542152	0.562012
PLC/PRF/5.TempOseq	0.865686	0.755333	0.724373	0.828183	0.789542	0.825234	0.797657	0.841569	0.821972	0.85988	0.796293	0.842576	0.828735	0.791248	0.700777	0.826364	0.808845	0.809842	0.825921	0.766542	0.808401	0.834143	0.852867	0.763921	0.889751	0.882735	0.783651	0.846847	0.714515	0.80266	0.767577	0.797824	0.79275	0.794841	1	0.809746	0.764197	0.812681	0.780793	0.663886	0.575338	0.625478	0.645153	0.641266	0.625915	0.628166	0.6241	0.641355	0.624815
SaOS-2.TempOseq	0.821131	0.752331	0.75571	0.781553	0.833397	0.859279	0.814083	0.811028	0.798007	0.803766	0.816656	0.870533	0.789281	0.824067	0.748765	0.7986	0.819084	0.927002	0.779916	0.792401	0.767233	0.796197	0.905711	0.871236	0.776639	0.837043	0.798527	0.868106	0.779294	0.799378	0.760013	0.77293	0.774565	0.783203	0.809746	1	0.784809	0.812788	0.784876	0.644315	0.576363	0.641253	0.595762	0.656441	0.660258	0.64588	0.622938	0.625959	0.613722
SET-2.TempOseq	0.809286	0.816612	0.757129	0.783098	0.816673	0.806379	0.811064	0.800239	0.770985	0.761242	0.813453	0.790041	0.776438	0.782196	0.759184	0.733683	0.780262	0.775037	0.781261	0.803133	0.793931	0.75424	0.818202	0.749008	0.736035	0.77661	0.786857	0.763189	0.804526	0.759468	0.674598	0.704567	0.68996	0.705498	0.764197	0.784809	1	0.801651	0.778945	0.664966	0.68462	0.660628	0.646066	0.658841	0.638183	0.676282	0.666764	0.639612	0.655595
SK-MEL-28.TempOseq	0.872493	0.777743	0.775373	0.785634	0.853486	0.880018	0.855775	0.842033	0.85106	0.798242	0.856526	0.854655	0.847807	0.861351	0.747555	0.75284	0.786536	0.808158	0.814335	0.749698	0.81594	0.769451	0.856668	0.803531	0.777312	0.798226	0.822786	0.810097	0.722938	0.792944	0.694779	0.735097	0.723251	0.735221	0.812681	0.812788	0.801651	1	0.735916	0.695784	0.634914	0.698179	0.659676	0.708791	0.700708	0.698104	0.677168	0.691068	0.668809
SU-DHL-6.TempOseq	0.742903	0.893693	0.663793	0.727206	0.738008	0.740382	0.72696	0.772864	0.714413	0.793903	0.730764	0.763812	0.720576	0.711807	0.660874	0.786769	0.788565	0.782282	0.739671	0.934438	0.733932	0.791105	0.798819	0.703146	0.762529	0.770431	0.749848	0.793187	0.837578	0.771239	0.772256	0.789635	0.778422	0.778328	0.780793	0.784876	0.778945	0.735916	1	0.567729	0.710222	0.570726	0.545487	0.588898	0.542	0.567037	0.579282	0.550444	0.570601
A-549.RNAseq	0.81353	0.619431	0.701353	0.671335	0.752001	0.741891	0.707651	0.70161	0.708454	0.645655	0.713451	0.692174	0.707833	0.699505	0.700408	0.600811	0.660305	0.635266	0.663432	0.581762	0.692657	0.624579	0.70607	0.649229	0.640697	0.649407	0.653619	0.62993	0.571166	0.62141	0.529727	0.558244	0.538342	0.570554	0.663886	0.644315	0.664966	0.695784	0.567729	1	0.778419	0.892976	0.861556	0.874448	0.867228	0.86621	0.891283	0.88564	0.86927
Daudi.RNAseq	0.64147	0.82404	0.599024	0.601778	0.656726	0.636936	0.625815	0.637119	0.600488	0.592366	0.633725	0.605224	0.614653	0.607594	0.607052	0.548247	0.611171	0.558142	0.616497	0.735185	0.633565	0.581955	0.625824	0.54147	0.55784	0.57266	0.623124	0.560555	0.666219	0.600035	0.517063	0.542904	0.521589	0.539805	0.575338	0.576363	0.68462	0.634914	0.710222	0.778419	1	0.775089	0.753044	0.774056	0.729828	0.760695	0.791878	0.745692	0.776015
HBEC3-KT.RNAseq	0.728855	0.622791	0.778282	0.65702	0.800088	0.745213	0.72108	0.69351	0.714306	0.645794	0.73051	0.692656	0.69247	0.711871	0.745505	0.598988	0.655034	0.637053	0.640052	0.583732	0.700052	0.626397	0.700086	0.658259	0.606186	0.626474	0.637615	0.629638	0.575248	0.599882	0.515091	0.541121	0.527774	0.549439	0.625478	0.641253	0.660628	0.698179	0.570726	0.892976	0.775089	1	0.83001	0.937099	0.876133	0.880147	0.86794	0.895769	0.859517
Hep-G2.RNAseq	0.698554	0.597749	0.658767	0.808567	0.687154	0.673746	0.653871	0.665318	0.656089	0.616736	0.653957	0.641188	0.660043	0.636886	0.646678	0.570786	0.632539	0.576988	0.648952	0.563916	0.664088	0.603	0.650729	0.595122	0.650765	0.689675	0.623205	0.574006	0.556337	0.587558	0.50479	0.525192	0.512548	0.546765	0.645153	0.595762	0.646066	0.659676	0.545487	0.861556	0.753044	0.83001	1	0.807597	0.800069	0.806641	0.844984	0.822767	0.830405
hTERT-HME1.RNAseq	0.735208	0.634409	0.748213	0.651452	0.817854	0.762075	0.731606	0.689025	0.708451	0.642846	0.741605	0.704401	0.700716	0.735964	0.719036	0.593454	0.647482	0.66144	0.646619	0.599818	0.687826	0.62436	0.721171	0.684289	0.618284	0.63339	0.654017	0.65708	0.579914	0.614265	0.52622	0.554567	0.540415	0.562229	0.641266	0.656441	0.658841	0.708791	0.588898	0.874448	0.774056	0.937099	0.807597	1	0.887267	0.87956	0.838172	0.87666	0.828441
hTERT-RPE1.RNAseq	0.72198	0.584616	0.706139	0.64071	0.751589	0.80392	0.733891	0.659653	0.702543	0.618537	0.733071	0.698193	0.703109	0.746845	0.672226	0.578217	0.623266	0.663821	0.616015	0.560991	0.644795	0.598406	0.70174	0.716794	0.590351	0.623927	0.647767	0.658991	0.559413	0.600107	0.514134	0.537265	0.517775	0.539323	0.625915	0.660258	0.638183	0.700708	0.542	0.867228	0.729828	0.876133	0.800069	0.887267	1	0.888979	0.814515	0.877724	0.814943
HUVEC/TERT2.RNAseq	0.718531	0.617017	0.68489	0.643814	0.752758	0.752748	0.824653	0.663194	0.69043	0.615752	0.803356	0.684546	0.679759	0.734228	0.678982	0.569587	0.626989	0.641183	0.623843	0.584519	0.655231	0.59805	0.702938	0.680855	0.599939	0.627119	0.643815	0.641495	0.584631	0.600604	0.510882	0.539535	0.518992	0.543807	0.628166	0.64588	0.676282	0.698104	0.567037	0.86621	0.760695	0.880147	0.806641	0.87956	0.888979	1	0.820469	0.863015	0.811232
MCF-7.RNAseq	0.720071	0.63296	0.695662	0.661033	0.720457	0.694875	0.665999	0.789457	0.680878	0.690461	0.668603	0.662258	0.670994	0.652894	0.683501	0.660765	0.705537	0.598869	0.67063	0.594804	0.69926	0.679993	0.674638	0.605397	0.606459	0.629273	0.652364	0.595949	0.581559	0.63524	0.549778	0.565694	0.556038	0.574807	0.6241	0.622938	0.666764	0.677168	0.579282	0.891283	0.791878	0.86794	0.844984	0.838172	0.814515	0.820469	1	0.847131	0.928783
RPTEC/TERT1.RNAseq	0.728842	0.598805	0.706708	0.652718	0.739984	0.731042	0.701662	0.684002	0.798559	0.639341	0.706139	0.672268	0.726228	0.693927	0.685953	0.595655	0.645156	0.616619	0.644649	0.563964	0.682846	0.61563	0.68499	0.647228	0.612221	0.631446	0.622805	0.619719	0.550153	0.608555	0.512789	0.542368	0.526449	0.542152	0.641355	0.625959	0.639612	0.691068	0.550444	0.88564	0.745692	0.895769	0.822767	0.87666	0.877724	0.863015	0.847131	1	0.844561
T-47d.RNAseq	0.705011	0.620813	0.693171	0.652777	0.710024	0.690156	0.657034	0.741596	0.679394	0.752284	0.659288	0.655901	0.672098	0.648274	0.674753	0.670701	0.70878	0.595036	0.666605	0.584753	0.694265	0.689483	0.664927	0.60453	0.601372	0.624499	0.638237	0.593996	0.570741	0.628151	0.544347	0.559076	0.551507	0.562012	0.624815	0.613722	0.655595	0.668809	0.570601	0.86927	0.776015	0.859517	0.830405	0.828441	0.814943	0.811232	0.928783	0.844561	1
TIME.RNAseq	0.715909	0.609791	0.693312	0.639639	0.760289	0.759556	0.807468	0.657966	0.691815	0.606731	0.823897	0.685375	0.680665	0.742855	0.685806	0.565732	0.618657	0.649531	0.61101	0.576911	0.65146	0.592031	0.697645	0.695656	0.593944	0.617051	0.62883	0.642536	0.581991	0.583771	0.497815	0.522829	0.506802	0.529047	0.615269	0.646807	0.668619	0.691783	0.557131	0.862694	0.752017	0.874229	0.798767	0.873982	0.888816	0.950944	0.809086	0.851841	0.799453
U2OS.RNAseq	0.719228	0.611179	0.678579	0.646954	0.742883	0.739415	0.700406	0.675059	0.674444	0.626094	0.704573	0.776353	0.670984	0.696567	0.688409	0.585492	0.642838	0.647271	0.636792	0.575862	0.667592	0.613142	0.70823	0.657729	0.588251	0.624068	0.668211	0.628107	0.573195	0.624222	0.542405	0.554268	0.541433	0.569156	0.620366	0.668879	0.656257	0.687865	0.559411	0.89073	0.768667	0.87057	0.82832	0.856445	0.86392	0.853182	0.86041	0.842045	0.846702
A-704.RNAseq	0.684167	0.582384	0.646653	0.610878	0.675249	0.67552	0.638715	0.633096	0.677345	0.589786	0.642905	0.618343	0.758857	0.640187	0.626884	0.54064	0.590242	0.568628	0.603685	0.540816	0.631056	0.557914	0.629642	0.584996	0.579441	0.589733	0.58582	0.577687	0.524248	0.562863	0.476793	0.506813	0.48545	0.502043	0.598107	0.566252	0.600026	0.63961	0.524514	0.851168	0.747742	0.822983	0.794827	0.810507	0.824627	0.800318	0.815997	0.861367	0.811388
ASC52telo.RNAseq	0.696569	0.580407	0.686459	0.625497	0.740508	0.74216	0.721633	0.63753	0.672173	0.598079	0.725795	0.668254	0.672601	0.788884	0.646463	0.551707	0.594384	0.650611	0.594795	0.552238	0.6279	0.576927	0.688783	0.751964	0.583212	0.606944	0.625415	0.664885	0.553365	0.571263	0.482883	0.512153	0.494946	0.516619	0.607428	0.640912	0.631232	0.689586	0.534207	0.831046	0.719109	0.851478	0.777235	0.870205	0.904788	0.876616	0.782381	0.841529	0.782474
BHY.RNAseq	0.698607	0.591721	0.739438	0.635006	0.752491	0.702452	0.682692	0.673357	0.682854	0.622904	0.693842	0.664344	0.662228	0.673716	0.774365	0.584448	0.639313	0.616394	0.61875	0.554568	0.68289	0.610152	0.665657	0.627784	0.578218	0.603716	0.594002	0.598897	0.558625	0.570113	0.501277	0.512288	0.504303	0.523934	0.599138	0.616783	0.640526	0.663033	0.538056	0.872236	0.748608	0.914783	0.809942	0.8743	0.834187	0.830666	0.855836	0.847918	0.845114
BT-483.RNAseq	0.68985	0.598829	0.685101	0.641277	0.688664	0.670388	0.64234	0.739363	0.669043	0.691614	0.641035	0.641866	0.656546	0.627728	0.658476	0.712313	0.708595	0.576576	0.658127	0.563848	0.677729	0.684616	0.639802	0.593415	0.583375	0.607155	0.637682	0.577213	0.558837	0.63	0.544356	0.553899	0.550301	0.558915	0.603741	0.599793	0.639585	0.655403	0.545379	0.854326	0.754783	0.838889	0.816789	0.803819	0.801196	0.790907	0.930427	0.831278	0.92969
CAL-148.RNAseq	0.69268	0.623247	0.675046	0.642872	0.697268	0.677775	0.649848	0.720981	0.667568	0.672356	0.647871	0.639275	0.656336	0.63042	0.655797	0.645918	0.768979	0.580086	0.667685	0.589761	0.682123	0.659718	0.654105	0.583703	0.588209	0.612985	0.649824	0.580162	0.574188	0.648284	0.560734	0.568684	0.561673	0.571327	0.609327	0.607503	0.650255	0.66542	0.569923	0.858784	0.786488	0.846478	0.823091	0.817181	0.800886	0.806434	0.911494	0.834692	0.90713
CAL-78.RNAseq	0.735752	0.624518	0.699108	0.647046	0.765164	0.77253	0.72617	0.682936	0.702434	0.637589	0.733742	0.717414	0.701621	0.753119	0.697486	0.589897	0.642966	0.728692	0.651612	0.590353	0.671518	0.618901	0.724959	0.716322	0.6129	0.635507	0.663415	0.675793	0.587046	0.629024	0.543914	0.56396	0.549682	0.567349	0.644586	0.694472	0.667304	0.718404	0.578459	0.885882	0.772211	0.878454	0.813467	0.881534	0.903335	0.874911	0.844897	0.864247	0.837134
DMS.454.RNAseq	0.672875	0.590551	0.627129	0.640148	0.649205	0.638306	0.611385	0.662431	0.636452	0.622759	0.611115	0.613677	0.635994	0.597333	0.618373	0.591678	0.65077	0.568201	0.801546	0.558383	0.648797	0.602126	0.625815	0.555475	0.609032	0.62478	0.637324	0.551252	0.536988	0.673004	0.567553	0.583084	0.566494	0.576684	0.62139	0.585182	0.619763	0.639338	0.54703	0.819719	0.740223	0.780389	0.804356	0.765524	0.753153	0.755987	0.8317	0.787885	0.825575
DoHH2.RNAseq	0.649934	0.772859	0.613661	0.608278	0.665362	0.646572	0.636136	0.644137	0.611651	0.593623	0.641837	0.610274	0.621833	0.614935	0.617546	0.550824	0.620899	0.562797	0.619305	0.758615	0.635646	0.584574	0.632765	0.553364	0.557813	0.579477	0.636015	0.561889	0.6701	0.607443	0.523193	0.547281	0.524268	0.544522	0.577069	0.583738	0.690073	0.640447	0.708028	0.798053	0.943882	0.792265	0.770719	0.785805	0.751753	0.778814	0.813753	0.765492	0.792865
DV-90.RNAseq	0.685628	0.607245	0.678299	0.642807	0.696508	0.662277	0.641229	0.676183	0.6628	0.632306	0.646643	0.629264	0.650673	0.628142	0.673509	0.585919	0.651501	0.570504	0.642513	0.567609	0.805846	0.615847	0.640555	0.576817	0.599868	0.606104	0.604094	0.564886	0.552183	0.588157	0.505097	0.526551	0.515798	0.532307	0.601656	0.584707	0.647922	0.647079	0.54905	0.856314	0.770574	0.851785	0.825549	0.813013	0.779491	0.794709	0.86969	0.829065	0.858654
EFM-19.RNAseq	0.683544	0.607595	0.682678	0.644932	0.694902	0.671002	0.644798	0.72824	0.659588	0.685178	0.644824	0.642144	0.640793	0.629558	0.663964	0.656581	0.690857	0.580982	0.646859	0.572256	0.681813	0.738666	0.649534	0.5931	0.58655	0.607683	0.629297	0.578898	0.567048	0.614775	0.536923	0.545536	0.539487	0.557534	0.599819	0.603316	0.649556	0.649906	0.555546	0.853332	0.767899	0.845092	0.824801	0.813573	0.797514	0.795389	0.921609	0.821552	0.922529
HOS.RNAseq	0.742747	0.641855	0.689336	0.667187	0.764514	0.765933	0.726828	0.69871	0.696035	0.649867	0.730507	0.718951	0.691601	0.726408	0.698575	0.599963	0.667664	0.66928	0.665	0.606226	0.681075	0.635312	0.786267	0.676934	0.615951	0.650338	0.692333	0.661073	0.599655	0.649236	0.558409	0.575582	0.560986	0.592664	0.643235	0.691159	0.68523	0.71118	0.595681	0.904604	0.793106	0.88227	0.843205	0.881345	0.877917	0.877273	0.87473	0.858842	0.859656
Hs.839.T.RNAseq	0.697219	0.561615	0.683504	0.616208	0.745031	0.754958	0.721311	0.634563	0.666681	0.587956	0.72649	0.679277	0.662195	0.779368	0.665127	0.546093	0.59314	0.668005	0.583466	0.531221	0.62433	0.571506	0.691718	0.780179	0.564421	0.595716	0.621285	0.662148	0.541312	0.565047	0.482251	0.502308	0.489323	0.514305	0.58783	0.653399	0.621883	0.679228	0.514128	0.854752	0.709825	0.855482	0.78575	0.862382	0.900814	0.873445	0.804071	0.832413	0.794704
HuH-1.RNAseq	0.734537	0.600766	0.670919	0.701259	0.708039	0.691655	0.666345	0.673802	0.66985	0.625254	0.67178	0.650542	0.679194	0.657361	0.670887	0.576942	0.637695	0.604203	0.669731	0.559841	0.685111	0.607546	0.666658	0.609346	0.726962	0.670409	0.615227	0.585848	0.554778	0.588948	0.50428	0.529354	0.513545	0.549475	0.654266	0.61416	0.649816	0.663426	0.550006	0.901407	0.75842	0.846665	0.887281	0.828081	0.808947	0.819453	0.85867	0.838362	0.844037
Huh-7.RNAseq	0.709229	0.59832	0.662314	0.740154	0.702802	0.695534	0.671574	0.671779	0.668267	0.62176	0.669551	0.660158	0.672019	0.65761	0.658005	0.577445	0.640702	0.605007	0.664463	0.565866	0.663894	0.60644	0.672917	0.619006	0.658959	0.74449	0.636372	0.590188	0.558558	0.60538	0.521384	0.536918	0.520744	0.554163	0.664581	0.622504	0.648253	0.667155	0.550506	0.869865	0.75162	0.835087	0.915034	0.816899	0.816348	0.823723	0.849013	0.831409	0.834262
KP-N-RT-BM-1.RNAseq	0.656309	0.599477	0.60379	0.605633	0.659395	0.667151	0.637944	0.639021	0.607236	0.591645	0.627827	0.646775	0.611221	0.626177	0.596673	0.571779	0.633005	0.592908	0.637888	0.582021	0.606354	0.587866	0.647277	0.589865	0.544407	0.586897	0.809512	0.582684	0.569405	0.683934	0.590326	0.593347	0.580825	0.605368	0.582682	0.615424	0.633233	0.643444	0.567569	0.796306	0.744564	0.764699	0.759928	0.766029	0.78135	0.76865	0.795357	0.745678	0.778206
MG-63.RNAseq	0.720562	0.620487	0.679934	0.640776	0.754523	0.750928	0.712379	0.669067	0.675645	0.62091	0.717952	0.689945	0.683193	0.736054	0.686365	0.576482	0.637984	0.659294	0.624353	0.580756	0.659997	0.607081	0.714546	0.695628	0.589086	0.615017	0.655503	0.711151	0.581291	0.609709	0.519691	0.539911	0.527528	0.554178	0.611025	0.659416	0.666618	0.69643	0.562843	0.891986	0.776642	0.872162	0.820862	0.86873	0.876588	0.867896	0.854231	0.846523	0.840162
MHH-CALL-4.RNAseq	0.646266	0.727215	0.6134	0.613509	0.669168	0.651297	0.651566	0.64389	0.613361	0.592516	0.657524	0.617276	0.623062	0.627046	0.621497	0.557378	0.624968	0.577449	0.60682	0.691519	0.631886	0.589245	0.634214	0.567636	0.553773	0.579467	0.634094	0.569751	0.763796	0.593661	0.518296	0.536016	0.51727	0.536898	0.571734	0.592946	0.716326	0.64378	0.66109	0.78679	0.87777	0.782676	0.762613	0.769571	0.749193	0.780054	0.799059	0.752082	0.781256
NCI-H1092.RNAseq	0.656994	0.609356	0.600652	0.602236	0.651989	0.652971	0.620762	0.659077	0.625543	0.612825	0.616914	0.634283	0.61867	0.605376	0.601829	0.594077	0.660366	0.578802	0.7067	0.582951	0.624005	0.60602	0.638833	0.558689	0.552814	0.587567	0.712306	0.567135	0.559594	0.792731	0.632028	0.638772	0.61534	0.627687	0.590865	0.607429	0.62615	0.637662	0.568849	0.797524	0.751512	0.761335	0.75497	0.756297	0.755357	0.751304	0.817292	0.765174	0.803454
NCI-H1105.RNAseq	0.661408	0.616928	0.61372	0.608171	0.660568	0.659071	0.627421	0.672424	0.628279	0.624422	0.621877	0.650716	0.620208	0.611064	0.61709	0.604138	0.67239	0.590261	0.692344	0.593272	0.634251	0.621984	0.645916	0.563842	0.557793	0.597969	0.709595	0.575303	0.572207	0.731167	0.696784	0.645827	0.614362	0.633426	0.605169	0.619303	0.637222	0.647197	0.582717	0.795966	0.75389	0.769429	0.757608	0.762471	0.757917	0.751549	0.822584	0.761012	0.807201
NCI-H1436.RNAseq	0.676935	0.625828	0.623781	0.616331	0.669153	0.666485	0.635169	0.677462	0.636933	0.62766	0.631561	0.650066	0.632213	0.618698	0.622502	0.600784	0.667997	0.590084	0.701305	0.598615	0.645285	0.618065	0.650336	0.568346	0.569967	0.603915	0.707855	0.57762	0.576018	0.73276	0.639626	0.694564	0.609336	0.628193	0.608498	0.614916	0.64487	0.654512	0.586046	0.817488	0.768855	0.785927	0.77334	0.776751	0.769068	0.768466	0.834645	0.779185	0.819228
NCI-H2106.RNAseq	0.654918	0.603796	0.62107	0.607785	0.660805	0.648567	0.618118	0.665772	0.621204	0.621137	0.615228	0.636865	0.616152	0.601147	0.616355	0.604259	0.669957	0.585512	0.677417	0.580738	0.632478	0.615881	0.635638	0.562999	0.554369	0.585171	0.689457	0.568374	0.567813	0.699793	0.606916	0.604684	0.682191	0.623635	0.5892	0.613471	0.633933	0.641027	0.568417	0.800131	0.748201	0.771777	0.76315	0.759991	0.750276	0.745581	0.828437	0.757918	0.814969
NCI-H2171.RNAseq	0.657596	0.604403	0.611238	0.607432	0.658485	0.646917	0.619326	0.656459	0.609371	0.602012	0.615082	0.633402	0.605047	0.600028	0.619456	0.577557	0.646791	0.571632	0.663581	0.575214	0.626383	0.602199	0.642184	0.555958	0.547486	0.582292	0.702171	0.557986	0.560422	0.695983	0.602872	0.605184	0.60194	0.684632	0.57373	0.603296	0.634569	0.63285	0.558549	0.817793	0.761883	0.781805	0.780097	0.768038	0.756919	0.75951	0.836632	0.76063	0.812163
PLC/PRF/5.RNAseq	0.745536	0.604006	0.677328	0.69968	0.716848	0.708476	0.679146	0.685851	0.690253	0.640364	0.680078	0.675576	0.69443	0.667015	0.676758	0.591834	0.653542	0.616573	0.671452	0.570143	0.685419	0.61639	0.678319	0.623584	0.646228	0.67448	0.639055	0.60131	0.559596	0.612971	0.532487	0.547563	0.53589	0.558095	0.727494	0.632577	0.656082	0.687937	0.558858	0.914777	0.760974	0.85485	0.880012	0.83553	0.833707	0.833754	0.870808	0.859583	0.860749
SaOS-2.RNAseq	0.720897	0.622737	0.678911	0.648886	0.749395	0.758352	0.713036	0.683047	0.687321	0.632538	0.716584	0.719656	0.680431	0.72077	0.683516	0.591867	0.653594	0.685263	0.650939	0.590625	0.662425	0.6212	0.728042	0.681576	0.604123	0.635544	0.67714	0.652388	0.587085	0.641235	0.557768	0.569067	0.562195	0.582438	0.63677	0.762166	0.666023	0.704438	0.581168	0.874212	0.767142	0.858725	0.81478	0.857145	0.873139	0.855239	0.846759	0.841143	0.830554
SET-2.RNAseq	0.666896	0.666289	0.627325	0.63287	0.67821	0.664731	0.671029	0.651995	0.632527	0.605382	0.671643	0.628252	0.633372	0.642155	0.630654	0.566737	0.625992	0.584455	0.6238	0.62959	0.64887	0.599001	0.65188	0.585565	0.575148	0.601129	0.634418	0.583414	0.638681	0.596602	0.518205	0.539605	0.523702	0.544359	0.599231	0.600149	0.829546	0.65814	0.610241	0.81329	0.818249	0.799635	0.79324	0.786671	0.77638	0.812332	0.815207	0.780541	0.801684
SK-MEL-28.RNAseq	0.709501	0.615674	0.674983	0.648554	0.728146	0.717494	0.693811	0.667928	0.675989	0.618024	0.69484	0.670917	0.675755	0.693412	0.669558	0.576621	0.6418	0.631935	0.638437	0.579734	0.658207	0.5984	0.686601	0.649695	0.593826	0.619074	0.645369	0.620003	0.578006	0.607711	0.523648	0.544012	0.532562	0.551548	0.621691	0.639527	0.661779	0.817811	0.56509	0.866471	0.773603	0.856731	0.822553	0.845424	0.84796	0.846053	0.845811	0.84281	0.830614
SU-DHL-6.RNAseq	0.657655	0.767476	0.616406	0.609622	0.671123	0.65235	0.638882	0.648693	0.618723	0.601537	0.643703	0.618123	0.626769	0.62135	0.618577	0.552742	0.618427	0.56869	0.626013	0.723358	0.639339	0.588705	0.642444	0.558497	0.570904	0.584169	0.635399	0.568417	0.657587	0.606376	0.52483	0.550697	0.52769	0.546474	0.590495	0.589385	0.682839	0.646621	0.747791	0.796691	0.929474	0.795115	0.767599	0.792267	0.750159	0.776943	0.808087	0.769696	0.789231
[truncated: 29 more columns]

## Sheet: TR_Statistics for concordance
Statistics for genes with concordant expression levels between TempO-seq and RNA-seq
Results for 87th and 13th percentiles for the cutoff used for removing non-concordant genes
[1] "Results for PERMANOVA on all PCs, 999 permutations"
Permutation test for adonis under reduced model
Terms added sequentially (first to last)
Permutation: free
Number of permutations: 999
adonis2(formula = dist_matrix_full ~ cell_type + platform, data = pc_data, permutations = 999)
Df SumOfSqs R2 F Pr(>F)
cell_type 38 1521048 0.77952 6.3914 0.001 ***
platform 1 192226 0.09851 30.6938 0.001 ***
Residual 38 237983 0.12196
Total 77 1951257 1.00000
---
Signif. codes: 0 ‘***’ 0.001 ‘**’ 0.01 ‘*’ 0.05 ‘.’ 0.1 ‘ ’ 1
Results for 88th and 12th percentiles for the cutoff used for removing non-concordant genes (did NOT meet our criteria for reducing platform effect to R^2 < 0.10). R^2 = 0.11.
[1] "Results for PERMANOVA on all PCs, 999 permutations"
Permutation test for adonis under reduced model
Terms added sequentially (first to last)
Permutation: free
Number of permutations: 999
adonis2(formula = dist_matrix_full ~ cell_type + platform, data = pc_data, permutations = 999)
Df SumOfSqs R2 F Pr(>F)
cell_type 38 1554862 0.77144 6.3293 0.001 ***
platform 1 215001 0.10667 33.2572 0.001 ***
Residual 38 245663 0.12189
Total 77 2015527 1.00000

## Sheet: TR_Nonconcordant genes
ensembl_gene	gene_symbol_v110	TempO_log2CPM_ave	RNAseq_log2TPM_ave	Difference (T - R)
ENSG00000000003	TSPAN6	5.42226	3.93231	1.48995
ENSG00000000460	C1orf112	5.92767	4.09124	1.83643
ENSG00000001036	FUCA2	2.01216	5.40388	-3.39171
ENSG00000001461	NIPAL3	2.24886	4.54561	-2.29675
ENSG00000001497	LAS1L	2.26632	5.35416	-3.08784
ENSG00000001629	ANKIB1	6.71035	4.76548	1.94487
ENSG00000001631	KRIT1	5.01726	3.51821	1.49906
ENSG00000002330	BAD	1.75802	5.96065	-4.20263
ENSG00000002834	LASP1	4.27094	7.27049	-2.99955
ENSG00000003249	DBNDD1	2.04355	4.14237	-2.09882
ENSG00000003393	ALS2	5.74669	3.30422	2.44247
ENSG00000003402	CFLAR	3.20554	5.38932	-2.18378
ENSG00000004059	ARF5	2.44597	7.39763	-4.95165
ENSG00000004142	POLDIP2	2.66928	6.87664	-4.20736
ENSG00000004455	AK2	4.55716	7.89242	-3.33526
ENSG00000004487	KDM1A	1.83606	6.52153	-4.68547
ENSG00000004660	CAMKK1	0.816504	2.99983	-2.18332
ENSG00000004777	ARHGAP33	1.08245	3.35113	-2.26868
ENSG00000004779	NDUFAB1	4.98686	7.76435	-2.77749
ENSG00000004961	HCCS	6.96889	5.43861	1.53028
ENSG00000005020	SKAP2	1.32162	4.32575	-3.00412
ENSG00000005059	MCUB	6.26347	3.89625	2.36722
ENSG00000005075	POLR2J	0.162678	6.9923	-6.82962
ENSG00000005175	RPAP3	7.3084	5.19723	2.11117
ENSG00000005194	CIAPIN1	2.82205	6.14666	-3.32461
ENSG00000005206	SPPL2B	0.567491	4.72499	-4.1575
ENSG00000005436	GCFC2	1.92618	4.02856	-2.10237
ENSG00000005448	WDR54	2.61727	5.1039	-2.48663
ENSG00000005700	IBTK	7.07193	3.93488	3.13705
ENSG00000005810	MYCBP2	6.25393	4.32286	1.93107
ENSG00000005893	LAMP2	9.17096	6.18038	2.99058
ENSG00000006015	REX1BD	0.201924	4.35777	-4.15585
ENSG00000006118	TMEM132A	1.25277	5.10596	-3.85319
ENSG00000006125	AP2B1	2.65878	6.89933	-4.24055
ENSG00000006451	RALA	3.19072	5.6241	-2.43338
ENSG00000006468	ETV1	0.525831	2.64122	-2.11539
ENSG00000006576	PHTF2	7.37619	4.79824	2.57794
ENSG00000006607	FARP2	1.03726	4.55105	-3.5138
ENSG00000006625	GGCT	4.24123	6.43288	-2.19165
ENSG00000006634	DBF4	3.134	1.15238	1.98161
ENSG00000006744	ELAC2	1.87527	6.24469	-4.36942
ENSG00000006757	PNPLA4	0.806647	3.5259	-2.71925
ENSG00000006831	ADIPOR2	6.86095	4.99635	1.8646
ENSG00000007047	MARK4	0.691347	4.10496	-3.41361
ENSG00000007376	RPUSD1	3.05759	5.16608	-2.10849
ENSG00000007392	LUC7L	1.56571	5.12384	-3.55813
ENSG00000007520	TSR3	1.42755	5.8308	-4.40325
ENSG00000007541	PIGQ	1.28812	4.29215	-3.00403
ENSG00000008130	NADK	3.04791	5.70151	-2.6536
ENSG00000008256	CYTH3	5.59148	4.02269	1.56879
ENSG00000008294	SPAG9	7.26922	5.60362	1.6656
ENSG00000008311	AASS	3.58707	1.85543	1.73164
ENSG00000008853	RHOBTB2	1.40851	3.74536	-2.33685
ENSG00000008952	SEC62	1.77241	6.81269	-5.04028
ENSG00000008988	RPS20	7.43523	11.7155	-4.28032
ENSG00000009413	REV3L	5.90902	4.02443	1.88458
ENSG00000009780	FAM76A	5.37282	3.64686	1.72595
ENSG00000010017	RANBP9	7.56013	5.37157	2.18857
ENSG00000010072	SPRTN	5.78066	3.71292	2.06774
ENSG00000010292	NCAPD2	4.34806	6.55247	-2.2044
ENSG00000011243	AKAP8L	2.25873	5.13307	-2.87434
ENSG00000011295	TTC19	5.74709	3.36351	2.38358
ENSG00000011376	LARS2	6.14053	3.53535	2.60518
ENSG00000011426	ANLN	8.54968	6.22008	2.3296
ENSG00000011451	WIZ	7.11438	4.72658	2.3878
ENSG00000011523	CEP68	5.07772	3.4548	1.62292
ENSG00000011566	MAP4K3	6.70256	4.35483	2.34773
ENSG00000011638	LDAF1	0.749471	3.70796	-2.95849
ENSG00000012171	SEMA3B	0.673136	3.06342	-2.39029
ENSG00000012660	ELOVL5	4.4223	7.04974	-2.62744
ENSG00000012983	MAP4K5	7.12162	4.74364	2.37798
ENSG00000013374	NUB1	3.57999	5.78102	-2.20104
ENSG00000013375	PGM3	6.30298	4.81063	1.49235
ENSG00000013503	POLR3B	0.874897	3.96651	-3.09161
ENSG00000014123	UFL1	2.14322	4.46722	-2.32399
ENSG00000014138	POLA2	6.86403	4.87074	1.9933
ENSG00000014216	CAPN1	4.05849	6.69734	-2.63885
ENSG00000014641	MDH1	5.3276	8.01919	-2.69159
ENSG00000014824	SLC30A9	5.76525	3.87965	1.8856
ENSG00000014919	COX15	6.34053	4.78509	1.55544
ENSG00000015133	CCDC88C	0.78474	3.24912	-2.46438
ENSG00000015568	RGPD5	8.06222	2.37709	5.68513
ENSG00000015676	NUDCD3	5.26544	2.66767	2.59776
ENSG00000018510	AGPS	6.59569	5.07372	1.52197
ENSG00000018610	STEEP1	0.293807	4.58658	-4.29277
ENSG00000019144	PHLDB1	6.08987	3.8531	2.23677
ENSG00000020129	NCDN	1.87272	4.80157	-2.92885
ENSG00000020922	MRE11	7.08421	4.86631	2.2179
ENSG00000021355	SERPINB1	1.68413	4.19593	-2.5118
ENSG00000021574	SPAST	5.51882	3.94592	1.5729
ENSG00000021776	AQR	5.33247	3.06508	2.26739
ENSG00000023041	ZDHHC6	2.76618	4.87654	-2.11036
ENSG00000023287	RB1CC1	2.28348	4.69976	-2.41628
ENSG00000023572	GLRX2	0.367621	5.11849	-4.75087
ENSG00000023909	GCLM	7.37595	4.40004	2.9759
ENSG00000025039	RRAGD	3.76612	2.03003	1.73609
ENSG00000025796	SEC63	7.83132	5.40607	2.42525
ENSG00000025800	KPNA6	6.40856	4.89348	1.51508
ENSG00000026297	RNASET2	6.55443	4.0948	2.45964
ENSG00000027697	IFNGR1	0.731565	5.25125	-4.51969
ENSG00000028203	VEZT	6.54093	3.3866	3.15433
ENSG00000028528	SNX1	3.69564	6.56043	-2.86479
ENSG00000029993	HMGB3	3.82442	7.7662	-3.94178
ENSG00000030066	NUP160	2.92767	5.51863	-2.59097
ENSG00000030110	BAK1	1.09905	5.006	-3.90695
ENSG00000030582	GRN	2.67993	7.52227	-4.84234
ENSG00000031691	CENPQ	6.0295	4.31021	1.71929
ENSG00000032389	EIPR1	3.08933	5.28326	-2.19393
ENSG00000032742	IFT88	5.1574	3.52253	1.63486
ENSG00000033011	ALG1	6.54546	4.48701	2.05846
ENSG00000033030	ZCCHC8	6.82068	4.32155	2.49913
ENSG00000033178	UBA6	7.34287	4.70846	2.63441
ENSG00000033627	ATP6V0A1	1.55984	4.38191	-2.82207
ENSG00000033867	SLC4A7	6.73166	4.21297	2.51869
ENSG00000034053	APBA2	3.04702	1.11008	1.93694
ENSG00000034510	TMSB10	7.21578	12.1426	-4.92679
ENSG00000035499	DEPDC1B	6.24841	4.72667	1.52174
ENSG00000035687	ADSS2	7.38543	5.89289	1.49254
ENSG00000035862	TIMP2	2.38831	5.98981	-3.60149
ENSG00000036549	ZZZ3	1.82791	4.70961	-2.8817
ENSG00000037241	RPL26L1	1.98436	6.96113	-4.97678
ENSG00000037637	FBXO42	6.80827	4.09511	2.71315
ENSG00000037965	HOXC8	4.78356	1.83715	2.94641
ENSG00000038219	BOD1L1	7.17226	4.07689	3.09537
ENSG00000039123	MTREX	7.18312	5.21302	1.9701
ENSG00000039319	ZFYVE16	5.44839	3.70553	1.74286
ENSG00000039523	RIPOR1	2.42793	5.28675	-2.85882
ENSG00000039560	RAI14	2.63796	4.96896	-2.33099
ENSG00000040341	STAU2	7.14543	5.48431	1.66112
ENSG00000041353	RAB27B	4.05136	1.87867	2.1727
ENSG00000042317	SPATA7	4.15246	2.3853	1.76715
ENSG00000042753	AP2S1	4.92401	8.14138	-3.21737
ENSG00000043143	JADE2	5.47814	3.97517	1.50297
ENSG00000044115	CTNNA1	4.55673	6.98636	-2.42963
ENSG00000044446	PHKA2	5.42582	3.82677	1.59905
ENSG00000044459	CNTLN	5.77541	2.50076	3.27465
ENSG00000044574	HSPA5	6.57984	8.99468	-2.41484
ENSG00000046651	OFD1	6.05345	3.56226	2.49118
ENSG00000047346	ATOSA	5.86503	3.72531	2.13973
ENSG00000047410	TPR	8.34214	5.77959	2.56255
ENSG00000047578	KATNIP	5.27817	3.78196	1.4962
ENSG00000047579	DTNBP1	7.16205	4.7644	2.39765
ENSG00000047932	GOPC	7.81252	5.02762	2.7849
ENSG00000048162	NOP16	3.52675	6.41807	-2.89132
ENSG00000048544	MRPS10	7.74915	5.84783	1.90132
ENSG00000048707	VPS13D	6.58669	3.25727	3.32943
ENSG00000048828	FAM120A	2.95517	6.74696	-3.79179
ENSG00000048991	R3HDM1	1.12689	5.30976	-4.18286
ENSG00000049167	ERCC8	5.99893	2.73414	3.26478
ENSG00000049239	H6PD	1.42042	3.5753	-2.15488
ENSG00000049541	RFC2	3.45235	5.68953	-2.23718
ENSG00000049618	ARID1B	6.61508	4.72733	1.88775
ENSG00000050393	MCUR1	6.82274	4.24853	2.57421
ENSG00000051523	CYBA	3.50134	6.53127	-3.02993
ENSG00000051620	HEBP2	8.00905	4.98696	3.02209
ENSG00000051825	MPHOSPH9	5.99897	4.49784	1.50113
ENSG00000052723	SIKE1	5.75634	4.17679	1.57955
ENSG00000052749	RRP12	2.41386	4.92218	-2.50833
ENSG00000052841	TTC17	2.60457	5.10266	-2.49808
ENSG00000053254	FOXN3	1.73988	4.34781	-2.60793
ENSG00000053372	MRTO4	2.95944	6.10455	-3.14511
ENSG00000054148	PHPT1	2.71854	7.68762	-4.96908
ENSG00000054267	ARID4B	6.4225	4.07581	2.34668
ENSG00000054611	TBC1D22A	0.897409	4.00122	-3.10382
ENSG00000054983	GALC	0.891373	3.03374	-2.14237
ENSG00000055208	TAB2	2.82108	5.43488	-2.6138
ENSG00000055211	GINM1	7.79784	5.30544	2.49239
ENSG00000055609	KMT2C	8.12868	4.53226	3.59642
ENSG00000056097	ZFR	7.49999	5.95272	1.54726
ENSG00000056277	ZNF280C	5.64673	2.42871	3.21803
ENSG00000056586	RC3H2	7.05751	4.91735	2.14017
ENSG00000057663	ATG5	5.52468	3.31114	2.21354
ENSG00000058056	USP13	6.04519	4.36237	1.68282
ENSG00000058262	SEC61A1	3.16532	7.57986	-4.41454
ENSG00000058600	POLR3E	6.59143	4.76651	1.82492
ENSG00000059122	FLYWCH1	1.58651	4.8119	-3.22539
ENSG00000059573	ALDH18A1	3.25825	6.25486	-2.99661
ENSG00000059769	DNAJC25	5.31868	2.28357	3.03511
ENSG00000060069	CTDP1	1.56293	3.79183	-2.2289
ENSG00000060138	YBX3	3.37084	5.96122	-2.59037
ENSG00000060339	CCAR1	1.57951	5.80692	-4.22741
ENSG00000060688	SNRNP40	2.45241	6.12546	-3.67305
ENSG00000060749	QSER1	8.71298	4.46701	4.24596
ENSG00000060762	MPC1	2.78401	5.64138	-2.85738
ENSG00000061273	HDAC7	2.84943	5.06387	-2.21444
ENSG00000061936	SFSWAP	1.69209	4.90212	-3.21004
ENSG00000062194	GPBP1	2.70511	5.87911	-3.174
ENSG00000062485	CS	5.00285	7.60883	-2.60599
ENSG00000062582	MRPS24	0.140423	7.66239	-7.52196
ENSG00000062725	APPBP2	6.95062	4.62166	2.32896
ENSG00000063046	EIF4B	4.45578	8.63799	-4.18222
ENSG00000063177	RPL18	8.63435	10.9968	-2.36241
ENSG00000063241	ISOC2	3.5865	6.22598	-2.63948
ENSG00000063322	MED29	3.00993	5.25715	-2.24722
ENSG00000063587	ZNF275	5.43271	3.12713	2.30558
ENSG00000063660	GPC1	2.13421	5.2403	-3.10609
ENSG00000064102	INTS13	7.48517	5.32669	2.15848
ENSG00000064199	SPA17	4.51919	2.59332	1.92588
ENSG00000064419	TNPO3	2.49263	5.63542	-3.14278
ENSG00000064490	RFXANK	2.33628	5.79364	-3.45737
ENSG00000064651	SLC12A2	6.51599	3.809	2.70698
ENSG00000064666	CNN2	1.52537	6.6149	-5.08952
ENSG00000064703	DDX20	5.00614	2.69491	2.31124
ENSG00000064726	BTBD1	7.82524	5.84126	1.98398
ENSG00000064933	PMS1	6.6154	4.74595	1.86944
ENSG00000064961	HMG20B	1.76758	6.21233	-4.44475
ENSG00000065029	ZNF76	5.78787	4.30079	1.48708
ENSG00000065054	NHERF2	2.82673	5.15088	-2.32415
ENSG00000065150	IPO5	4.45261	7.24865	-2.79604
ENSG00000065328	MCM10	6.21381	4.53711	1.6767
ENSG00000065427	KARS1	3.58986	7.48134	-3.89148
ENSG00000065457	ADAT1	1.20981	4.39381	-3.184
ENSG00000065613	SLK	6.51645	4.74698	1.76947
ENSG00000065615	CYB5R4	1.4741	3.81214	-2.33804
ENSG00000065833	ME1	5.48534	3.7748	1.71053
ENSG00000065882	TBC1D1	3.31393	5.42112	-2.10719
ENSG00000065883	CDK13	1.77672	4.66638	-2.88966
ENSG00000065911	MTHFD2	9.0096	7.23475	1.77486
ENSG00000065923	SLC9A7	5.27015	3.02716	2.24299
ENSG00000066044	ELAVL1	3.04649	6.54575	-3.49926
ENSG00000066117	SMARCD1	7.76319	6.27692	1.48627
ENSG00000066135	KDM4A	2.72326	5.14798	-2.42472
ENSG00000066230	SLC9A3	0.32668	3.64229	-3.31561
ENSG00000066322	ELOVL1	4.3192	6.46829	-2.1491
ENSG00000066422	ZBTB11	5.71871	3.22659	2.49212
ENSG00000066557	LRRC40	7.28877	4.57221	2.71656
ENSG00000066654	THUMPD1	6.41375	4.71639	1.69736
ENSG00000066739	ATG2B	4.4966	2.95008	1.54652
ENSG00000066777	ARFGEF1	6.70013	4.66548	2.03466
ENSG00000067064	IDI1	7.71158	6.06838	1.6432
ENSG00000067167	TRAM1	2.89155	7.13068	-4.23913
ENSG00000067182	TNFRSF1A	2.33861	5.54552	-3.20691
ENSG00000067208	EVI5	5.08838	2.8403	2.24808
ENSG00000067334	DNTTIP2	6.7024	3.41475	3.28766
ENSG00000067369	TP53BP1	2.61603	4.82184	-2.20581
ENSG00000067533	RRP15	6.46381	3.49175	2.97206
ENSG00000067596	DHX8	7.26968	5.48971	1.77997
ENSG00000067900	ROCK1	5.53723	3.19438	2.34285
ENSG00000067955	CBFB	8.42951	5.65821	2.7713
ENSG00000068079	IFI35	1.06397	3.32955	-2.26558
ENSG00000068305	MEF2A	1.81558	4.84307	-3.02749
ENSG00000068308	OTUD5	3.68715	6.00211	-2.31496
ENSG00000068366	ACSL4	6.61871	5.04188	1.57683
ENSG00000068745	IP6K2	8.22297	6.37679	1.84619
ENSG00000068784	SRBD1	0.962573	3.62842	-2.66585
ENSG00000068796	KIF2A	7.49961	5.44913	2.05049
ENSG00000068878	PSME4	7.3421	4.53389	2.80822
ENSG00000068885	IFT80	7.59509	4.55687	3.03821
ENSG00000068912	ERLEC1	8.35175	5.74936	2.60239
ENSG00000069275	NUCKS1	3.35264	7.43401	-4.08137
ENSG00000069329	VPS35	4.18776	2.59376	1.594
ENSG00000069424	KCNAB2	0.903228	3.68984	-2.78661
ENSG00000069509	FUNDC1	1.88905	5.28044	-3.3914
ENSG00000069849	ATP1B3	0.069222	7.19295	-7.12373
ENSG00000069966	GNB5	2.38504	4.92762	-2.54258
ENSG00000070018	LRP6	4.44631	2.8011	1.64521
ENSG00000070061	ELP1	7.40263	4.76775	2.63488
ENSG00000070087	PFN2	8.74346	6.97937	1.76409
ENSG00000070214	SLC44A1	0.51196	5.36874	-4.85678
ENSG00000070366	SMG6	1.57344	4.28521	-2.71177
ENSG00000070367	EXOC5	0.227712	4.61118	-4.38347
ENSG00000070404	FSTL3	2.05911	4.82246	-2.76335
ENSG00000070444	MNT	1.04596	3.68357	-2.63761
ENSG00000070540	WIPI1	1.39475	4.30394	-2.90919
ENSG00000070756	PABPC1	11.8047	9.57897	2.22576
ENSG00000070814	TCOF1	7.67663	5.8036	1.87303
ENSG00000070831	CDC42	0.0282392	7.13244	-7.1042
ENSG00000070950	RAD18	6.04244	3.79714	2.2453
ENSG00000070961	ATP2B1	7.48314	5.25695	2.22619
ENSG00000071051	NCK2	2.12765	5.12799	-3.00034
ENSG00000071073	MGAT4A	5.30668	3.02043	2.28625
ENSG00000071082	RPL31	3.59777	11.8196	-8.22186
ENSG00000071189	SNX13	6.79303	3.31449	3.47854
ENSG00000071462	BUD23	5.13923	7.24918	-2.10995
ENSG00000071564	TCF3	2.79537	6.51816	-3.72279
ENSG00000071575	TRIB2	0.777626	4.02567	-3.24804
ENSG00000071626	DAZAP1	4.04378	6.90938	-2.8656
ENSG00000071794	HLTF	7.58567	5.06798	2.5177
ENSG00000071859	FAM50A	1.43597	6.78787	-5.35191
ENSG00000071894	CPSF1	6.37376	4.85439	1.51937
ENSG00000071967	CYBRD1	5.01291	3.07577	1.93714
ENSG00000072134	EPN2	0.564944	4.60035	-4.03541
ENSG00000072274	TFRC	1.03887	7.08396	-6.0451
ENSG00000072310	SREBF1	1.68862	5.42157	-3.73295
ENSG00000072364	AFF4	6.80127	5.232	1.56927
ENSG00000072401	UBE2D1	0.784675	3.92702	-3.14235
ENSG00000072415	PALS1	6.54244	4.32161	2.22084
ENSG00000072501	SMC1A	3.95793	6.47724	-2.51931
ENSG00000072506	HSD17B10	3.91639	7.41885	-3.50246
ENSG00000072518	MARK2	2.55012	5.06268	-2.51256
ENSG00000072571	HMMR	8.32395	5.5966	2.72735
ENSG00000072778	ACADVL	4.37098	6.79234	-2.42136
ENSG00000072786	STK10	1.85952	4.03334	-2.17382
ENSG00000073060	SCARB1	1.57445	4.80381	-3.22937
ENSG00000073111	MCM2	3.14651	6.5928	-3.44629
ENSG00000073584	SMARCE1	9.2258	7.1441	2.08171
ENSG00000073614	KDM5A	6.13806	4.41527	1.72279
ENSG00000073910	FRY	4.18867	1.62868	2.55999
ENSG00000074201	CLNS1A	4.51323	7.65895	-3.14572
ENSG00000074219	TEAD2	1.12941	3.75903	-2.62961
ENSG00000074266	EED	2.20002	5.29219	-3.09217
ENSG00000074582	BCS1L	2.45193	5.38198	-2.93005
ENSG00000074621	SLC24A1	3.98789	2.47491	1.51298
ENSG00000074696	HACD3	3.96806	6.91145	-2.94339
ENSG00000074800	ENO1	6.18168	11.1273	-4.94561
ENSG00000074842	MYDGF	5.4038	7.57609	-2.17229
ENSG00000075089	ACTR6	6.70581	5.06837	1.63743
ENSG00000075188	NUP37	1.27621	5.91919	-4.64299
ENSG00000075292	ZNF638	7.8207	5.7478	2.07291
ENSG00000075391	RASAL2	5.74536	3.36009	2.38527
ENSG00000075399	VPS9D1	0.470671	3.5731	-3.10243
ENSG00000075426	FOSL2	1.83127	4.6079	-2.77663
ENSG00000075568	TMEM131	2.39436	4.70862	-2.31426
ENSG00000075624	ACTB	9.12311	12.0196	-2.8965
ENSG00000075711	DLG1	8.41545	5.67199	2.74346
ENSG00000075785	RAB7A	9.49908	7.40835	2.09073
ENSG00000075856	SART3	7.11007	5.54763	1.56244
ENSG00000075914	EXOSC7	2.83571	5.78939	-2.95368
ENSG00000075945	KIFAP3	5.96435	4.45329	1.51106
ENSG00000075975	MKRN2	1.93408	4.79289	-2.85881
ENSG00000076043	REXO2	4.48141	7.03702	-2.55561
ENSG00000076108	BAZ2A	7.91692	5.76381	2.15311
ENSG00000076248	UNG	3.11437	6.22856	-3.11419
ENSG00000076351	SLC46A1	0.787025	3.18047	-2.39345
ENSG00000076382	SPAG5	8.17864	5.9756	2.20304
ENSG00000076662	ICAM3	0.146055	3.75675	-3.61069
ENSG00000076685	NT5C2	6.80541	5.21778	1.58763
ENSG00000076864	RAP1GAP	0.577929	2.68783	-2.10991
ENSG00000076924	XAB2	2.6452	5.29202	-2.64682
ENSG00000077044	DGKD	4.57551	2.38336	2.19216
ENSG00000077147	TM9SF3	1.50924	6.70506	-5.19582
ENSG00000077152	UBE2T	2.96694	6.90065	-3.93372
ENSG00000077380	DYNC1I2	2.65927	6.74848	-4.08921
ENSG00000077454	LRCH4	2.0713	4.38868	-2.31738
ENSG00000077684	JADE1	0.66116	4.71601	-4.05485
ENSG00000077721	UBE2A	3.30267	6.36815	-3.06548
ENSG00000077942	FBLN1	1.88212	4.55824	-2.67612
ENSG00000078043	PIAS2	6.85282	3.29989	3.55293
ENSG00000078061	ARAF	3.46629	5.7234	-2.25711
ENSG00000078124	ACER3	6.01218	3.09947	2.9127
ENSG00000078177	N4BP2	6.30868	2.26783	4.04085
ENSG00000078237	TIGAR	6.66375	2.41982	4.24393
ENSG00000078674	PCM1	8.32597	5.56121	2.76476
ENSG00000078687	TNRC6C	5.07437	2.57058	2.50379
ENSG00000078747	ITCH	7.0078	4.61355	2.39424
ENSG00000078902	TOLLIP	1.16213	5.2997	-4.13757
ENSG00000079134	THOC1	6.5015	4.44348	2.05802
ENSG00000079257	LXN	0.950685	3.11253	-2.16184
ENSG00000079432	CIC	0.775852	5.08794	-4.31209
ENSG00000079435	LIPE	0.529416	2.86503	-2.33561
ENSG00000079739	PGM1	2.84637	5.47278	-2.62642
ENSG00000079819	EPB41L2	2.50464	5.00356	-2.49892
ENSG00000080200	CRYBG3	4.4328	2.47884	1.95396
ENSG00000080371	RAB21	6.79632	2.82174	3.97458
ENSG00000080546	SESN1	1.59212	3.6905	-2.09838
ENSG00000080561	MID2	3.70486	2.1054	1.59946
ENSG00000080603	SRCAP	6.44699	4.543	1.90399
ENSG00000080608	PUM3	0.0830476	5.54562	-5.46258
ENSG00000080822	CLDND1	8.08464	5.92066	2.16399
ENSG00000080986	NDC80	0.464803	5.6258	-5.161
ENSG00000081087	OSTM1	6.7412	2.25952	4.48168
ENSG00000081692	JMJD4	1.55098	4.19621	-2.64523
ENSG00000081791	DELE1	1.79589	5.39676	-3.60088
ENSG00000082153	BZW1	10.8821	7.97376	2.90833
ENSG00000082213	C5orf22	5.91272	3.90636	2.00636
ENSG00000082258	CCNT2	5.51194	2.95256	2.55938
ENSG00000082438	COBLL1	6.08554	3.43046	2.65507
ENSG00000082497	SERTAD4	3.10491	1.52676	1.57815
ENSG00000082512	TRAF5	0.672696	2.99286	-2.32017
ENSG00000082515	MRPL22	7.71358	5.85797	1.85561
ENSG00000082516	GEMIN5	7.18921	4.33079	2.85842
ENSG00000082701	GSK3B	6.85423	5.2161	1.63813
ENSG00000082898	XPO1	9.45449	7.06828	2.38621
ENSG00000082996	RNF13	2.10811	5.1099	-3.00179
ENSG00000083093	PALB2	5.56091	3.69803	1.86288
ENSG00000083123	BCKDHB	6.57074	4.23449	2.33625
ENSG00000083168	KAT6A	6.60015	4.63396	1.96619
ENSG00000083312	TNPO1	4.16652	6.58183	-2.41531
ENSG00000083544	TDRD3	1.46771	3.71773	-2.25003
ENSG00000083642	PDS5B	6.25987	4.35072	1.90916
ENSG00000083845	RPS5	7.4542	10.9124	-3.45816
ENSG00000083937	CHMP2B	2.65155	5.26082	-2.60927
ENSG00000084070	SMAP2	1.14229	5.08244	-3.94015
ENSG00000084073	ZMPSTE24	3.44384	5.67528	-2.23144
ENSG00000084090	STARD7	2.80236	7.03731	-4.23495
ENSG00000084112	SSH1	5.9858	3.46616	2.51963
ENSG00000084207	GSTP1	5.69108	8.22041	-2.52933
ENSG00000084463	WBP11	3.05744	5.65061	-2.59318
ENSG00000084623	EIF3I	6.21344	8.48199	-2.26855
ENSG00000084652	TXLNA	7.68038	5.77104	1.90934
ENSG00000084733	RAB10	8.31018	6.40791	1.90227
ENSG00000084774	CAD	1.81551	5.57362	-3.75811
ENSG00000085231	AK6	7.28377	5.15705	2.12672
ENSG00000085377	PREP	6.84515	5.12846	1.71669
ENSG00000085415	SEH1L	2.64751	5.85348	-3.20597
ENSG00000085721	RRN3	7.20555	4.43818	2.76737
ENSG00000085832	EPS15	6.41281	4.6003	1.8125
ENSG00000085840	ORC1	1.39061	4.13732	-2.74671
ENSG00000085871	MGST2	3.15779	5.37908	-2.22129
ENSG00000085982	USP40	1.93378	4.10575	-2.17197
ENSG00000086061	DNAJA1	5.08129	7.8204	-2.73911
ENSG00000086062	B4GALT1	1.1192	5.6495	-4.5303
ENSG00000086065	CHMP5	8.10847	6.37986	1.72861
ENSG00000086200	IPO11	7.27231	4.48068	2.79163
ENSG00000086504	MRPL28	2.9325	6.92724	-3.99475
ENSG00000086827	ZW10	6.91802	4.46909	2.44893
ENSG00000086848	ALG9	2.07412	4.4254	-2.35128
ENSG00000087053	MTMR2	1.7129	5.0314	-3.3185
ENSG00000087086	FTL	6.07598	11.3251	-5.2491
ENSG00000087263	OGFOD1	6.8027	4.75264	2.05005
ENSG00000087301	TXNDC16	5.07939	3.12537	1.95403
ENSG00000087302	RTRAF	9.97304	7.44714	2.52589
ENSG00000087365	SF3B2	9.25186	7.65087	1.60099
ENSG00000087502	ERGIC2	8.33635	6.55967	1.77668
ENSG00000087586	AURKA	4.19502	6.71242	-2.5174
ENSG00000087842	PIR	0.285113	4.85881	-4.57369
ENSG00000087884	AAMDC	2.5619	5.61692	-3.05502
ENSG00000088035	ALG6	6.13251	1.32288	4.80963
ENSG00000088205	DDX18	3.64777	5.91467	-2.26689
ENSG00000088256	GNA11	0.783766	5.42357	-4.63981
ENSG00000088298	EDEM2	2.06664	5.02181	-2.95517
ENSG00000088448	ANKRD10	7.61887	5.84797	1.77089
ENSG00000088451	TGDS	6.76038	4.08678	2.6736
ENSG00000088727	KIF9	0.311121	3.9635	-3.65238
ENSG00000088766	CRLS1	7.87341	5.63087	2.24254
ENSG00000088832	FKBP1A	3.23448	8.27756	-5.04307
ENSG00000088899	LZTS3	0.392382	3.01745	-2.62507
ENSG00000088986	DYNLL1	6.12635	9.50357	-3.37722
ENSG00000089009	RPL6	6.08725	11.1335	-5.04625
ENSG00000089057	SLC23A2	0.282513	4.3389	-4.05639
ENSG00000089091	DZANK1	3.61435	1.8212	1.79316
ENSG00000089157	RPLP0	4.29572	11.9923	-7.69655
ENSG00000089159	PXN	1.89627	6.11635	-4.22008
ENSG00000089177	KIF16B	0.698259	3.32015	-2.62189
ENSG00000089195	TRMT6	6.33104	4.76959	1.56145
ENSG00000089234	BRAP	5.90896	4.4141	1.49486
ENSG00000089248	ERP29	4.54159	7.66068	-3.11909
ENSG00000089289	IGBP1	0.905532	5.88361	-4.97808
ENSG00000089335	ZNF302	6.07194	4.07985	1.9921
ENSG00000089682	RBM41	5.75207	3.54597	2.20611
ENSG00000089685	BIRC5	3.18872	6.59836	-3.40964
ENSG00000089737	DDX24	3.7764	1.2006	2.57581
ENSG00000089775	ZBTB25	5.44162	3.3786	2.06302
ENSG00000089916	GPATCH2L	6.77733	4.7549	2.02243
ENSG00000090013	BLVRB	3.50712	6.18368	-2.67656
ENSG00000090054	SPTLC1	1.2669	5.84802	-4.58113
ENSG00000090097	PCBP4	2.34072	5.05884	-2.71812
ENSG00000090238	YPEL3	7.32955	4.37384	2.95571
ENSG00000090266	NDUFB2	2.62343	8.64582	-6.02239
ENSG00000090273	NUDC	4.51199	7.44392	-2.93193
ENSG00000090316	MAEA	3.93659	6.22078	-2.28419
ENSG00000090470	PDCD7	6.44813	4.60328	1.84485
ENSG00000090686	USP48	7.50103	5.70208	1.79894
ENSG00000090776	EFNB1	1.24227	3.58205	-2.33978
ENSG00000090863	GLG1	6.89932	5.32124	1.57808
ENSG00000090889	KIF4A	1.96243	5.17262	-3.21019
ENSG00000090905	TNRC6A	6.53047	3.82115	2.70932
ENSG00000090971	NAT14	0.219699	5.11918	-4.89949
ENSG00000091009	RBM27	7.40954	4.07995	3.32959
ENSG00000091129	NRCAM	4.57253	2.9175	1.65503
ENSG00000091140	DLD	0.600636	6.03569	-5.43505
ENSG00000091164	TXNL1	3.90145	6.26727	-2.36582
ENSG00000091409	ITGA6	2.32925	4.69516	-2.36591
ENSG00000091640	SPAG7	2.89748	6.41637	-3.51889
ENSG00000092010	PSME1	2.49264	6.8256	-4.33296
ENSG00000092020	PPP2R3C	2.46144	4.86698	-2.40554
ENSG00000092036	HAUS4	1.98296	5.89486	-3.91191
ENSG00000092148	HECTD1	7.47007	5.27424	2.19584
ENSG00000092199	HNRNPC	7.31833	10.0018	-2.68346
ENSG00000092470	WDR76	6.47469	4.84763	1.62706
ENSG00000092820	EZR	4.62325	7.68658	-3.06334
ENSG00000092841	MYL6	5.09642	10.8974	-5.80103
ENSG00000092847	AGO1	5.61487	3.81188	1.80299
ENSG00000092964	DPYSL2	7.3853	5.13623	2.24907
ENSG00000093000	NUP50	2.6752	5.76999	-3.09479
ENSG00000093010	COMT	4.21977	6.77047	-2.5507
ENSG00000093144	ECHDC1	7.59945	5.91953	1.67992
ENSG00000093167	LRRFIP2	0.647364	5.2511	-4.60374
ENSG00000094631	HDAC6	7.25557	4.36591	2.88966
ENSG00000094755	GABRP	0.173705	4.19946	-4.02576
ENSG00000094914	AAAS	2.64513	5.61106	-2.96593
ENSG00000095015	MAP3K1	5.68902	3.38387	2.30514
ENSG00000095139	ARCN1	4.69319	6.81712	-2.12392
ENSG00000095203	EPB41L4B	4.92375	2.75883	2.16492
ENSG00000095574	IKZF5	5.70472	3.2774	2.42732
ENSG00000096080	MRPS18A	2.38727	6.00382	-3.61655
ENSG00000096401	CDC5L	7.64302	4.94976	2.69326
ENSG00000096746	HNRNPH3	9.93032	7.70615	2.22416
ENSG00000097007	ABL1	1.59641	5.47004	-3.87364
ENSG00000097096	SYDE2	3.30166	1.39305	1.90861
ENSG00000099194	SCD	4.43524	7.90338	-3.46814
ENSG00000099203	TMED1	2.54449	5.60137	-3.05687
ENSG00000099284	MACROH2A2	0.826689	3.65089	-2.8242
ENSG00000099308	MAST3	0.831785	2.95206	-2.12027
ENSG00000099331	MYO9B	2.42054	5.2281	-2.80756
ENSG00000099337	KCNK6	0.546727	2.76885	-2.22212
ENSG00000099341	PSMD8	5.77789	8.24814	-2.47025
ENSG00000099364	FBXL19	1.58059	5.22058	-3.63999
ENSG00000099385	BCL7C	7.39473	5.59012	1.80461
ENSG00000099622	CIRBP	3.9335	8.52086	-4.58736
ENSG00000099624	ATP5F1D	4.17099	6.41673	-2.24574
ENSG00000099783	HNRNPM	6.65086	8.7603	-2.10944
ENSG00000099785	MARCHF2	1.90858	4.15481	-2.24623
ENSG00000099797	TECR	3.69829	7.21988	-3.52159
ENSG00000099800	TIMM13	3.6069	6.54738	-2.94048
ENSG00000099817	POLR2E	1.49062	4.99343	-3.50281
ENSG00000099875	MKNK2	7.99446	6.08051	1.91395
ENSG00000099917	MED15	2.33023	5.5748	-3.24457
ENSG00000099940	SNAP29	2.40864	5.15537	-2.74673
ENSG00000099942	CRKL	7.09861	5.58145	1.51717
ENSG00000099949	LZTR1	1.63987	3.79188	-2.15201
ENSG00000099954	CECR2	3.00842	1.24286	1.76557
ENSG00000099956	SMARCB1	4.70864	2.66717	2.04146
ENSG00000099974	DDTL	4.43333	0.504177	3.92915
ENSG00000099977	DDT	3.99034	7.59314	-3.60281
ENSG00000099984	GSTT2	2.74326	0.965449	1.77781
ENSG00000099992	TBC1D10A	1.06643	3.87855	-2.81212
ENSG00000100003	SEC14L2	0.790104	3.38037	-2.59026
ENSG00000100014	SPECC1L	8.19919	5.0338	3.16539
ENSG00000100023	PPIL2	1.84325	4.65169	-2.80844
ENSG00000100030	MAPK1	3.80089	6.05865	-2.25776
ENSG00000100056	ESS2	3.33715	1.55347	1.78369
ENSG00000100077	GRK3	4.19376	2.32498	1.86878
ENSG00000100097	LGALS1	3.09046	8.98995	-5.8995
ENSG00000100099	HPS4	5.86263	3.81397	2.04866
ENSG00000100104	SRRD	7.27546	3.64775	3.62771
ENSG00000100129	EIF3L	8.11921	6.38566	1.73355
ENSG00000100138	SNU13	3.26709	7.58926	-4.32218
ENSG00000100142	POLR2F	1.88086	7.18356	-5.3027
ENSG00000100147	CCDC134	1.02793	3.14117	-2.11324
ENSG00000100207	TCF20	4.10979	2.62749	1.48231
ENSG00000100211	CBY1	1.60819	4.91231	-3.30411
ENSG00000100219	XBP1	3.8263	7.43618	-3.60988
ENSG00000100239	PPP6R2	1.71819	5.11108	-3.39289
ENSG00000100241	SBF1	3.18311	5.34629	-2.16318
ENSG00000100246	DNAL4	1.68902	4.13083	-2.44181
ENSG00000100288	CHKB	7.58526	2.39057	5.19469
ENSG00000100300	TSPO	4.12939	6.57119	-2.4418
ENSG00000100316	RPL3	7.84617	11.2688	-3.42264
ENSG00000100320	RBFOX2	7.43488	5.48817	1.9467
ENSG00000100324	TAB1	0.942982	4.39896	-3.45598
ENSG00000100325	ASCC2	2.05909	5.48384	-3.42476
ENSG00000100330	MTMR3	0.556781	4.23875	-3.68197
ENSG00000100335	MIEF1	2.1888	4.49395	-2.30515
ENSG00000100353	EIF3D	5.28504	8.04289	-2.75785
ENSG00000100354	TNRC6B	5.54605	3.54749	1.99856
ENSG00000100372	SLC25A17	6.13124	4.44324	1.68801
ENSG00000100387	RBX1	1.07393	6.65883	-5.5849
ENSG00000100412	ACO2	2.07125	6.38785	-4.3166
ENSG00000100417	PMM1	2.60043	5.06846	-2.46802
ENSG00000100422	CERK	0.425586	4.90277	-4.47719
ENSG00000100441	KHNYN	2.19063	5.09438	-2.90375
ENSG00000100442	FKBP3	3.97292	7.05593	-3.08301
ENSG00000100461	RBM23	3.4979	6.00579	-2.50789
ENSG00000100473	COCH	0.846661	3.36548	-2.51882
ENSG00000100478	AP4S1	0.798673	3.2573	-2.45863
ENSG00000100519	PSMC6	4.87342	7.00263	-2.12921
ENSG00000100528	CNIH1	3.47764	7.56932	-4.09168
ENSG00000100575	TIMM9	1.68479	6.34127	-4.65648
ENSG00000100577	GSTZ1	1.84145	5.02821	-3.18676
ENSG00000100578	KIAA0586	5.74604	3.8719	1.87414
ENSG00000100592	DAAM1	5.80603	3.97964	1.82639
ENSG00000100600	LGMN	2.09711	5.3411	-3.24399
ENSG00000100601	ALKBH1	5.28071	2.89413	2.38658
ENSG00000100603	SNW1	4.16373	6.30358	-2.13985
ENSG00000100614	PPM1A	2.74503	5.51631	-2.77128
ENSG00000100632	ERH	3.02342	8.98329	-5.95987
ENSG00000100697	DICER1	5.73742	4.05778	1.67964
ENSG00000100722	ZC3H14	2.68382	5.78645	-3.10263
ENSG00000100731	PCNX1	0.228082	4.13055	-3.90247
ENSG00000100749	VRK1	7.25397	5.48902	1.76496
ENSG00000100764	PSMC1	4.14311	6.88195	-2.73884
ENSG00000100796	PPP4R3A	8.24876	5.01352	3.23524
ENSG00000100802	C14orf93	1.34014	4.11962	-2.77947
ENSG00000100804	PSMB5	3.02257	8.24422	-5.22165
ENSG00000100813	ACIN1	3.64898	6.51709	-2.86811
ENSG00000100823	APEX1	4.7462	8.24143	-3.49522
ENSG00000100865	CINP	2.76629	5.55718	-2.79089
ENSG00000100883	SRP54	7.67544	6.14101	1.53442
ENSG00000100888	CHD8	6.91464	5.26313	1.65151
ENSG00000100906	NFKBIA	1.46917	5.65885	-4.18968
ENSG00000100916	BRMS1L	6.35068	3.49504	2.85564
ENSG00000100934	SEC23A	3.9086	6.0094	-2.1008
ENSG00000100994	PYGB	2.59765	6.36957	-3.77192
ENSG00000101052	IFT52	7.38311	5.235	2.1481
ENSG00000101057	MYBL2	4.1837	6.86023	-2.67653
ENSG00000101079	NDRG3	1.60733	5.09631	-3.48898
ENSG00000101104	PABPC1L	5.07425	2.74278	2.33148
ENSG00000101126	ADNP	7.94212	6.07414	1.86798
ENSG00000101150	TPD52L2	2.74399	7.27185	-4.52786
ENSG00000101152	DNAJC5	7.03924	4.72463	2.31461
ENSG00000101158	NELFCD	3.60726	6.38647	-2.77921
ENSG00000101161	PRPF6	4.41475	6.6701	-2.25535
ENSG00000101166	PRELID3B	8.6729	6.65573	2.01717
ENSG00000101187	SLCO4A1	0.909664	3.09364	-2.18397
ENSG00000101191	DIDO1	6.96028	5.47662	1.48365
ENSG00000101193	GID8	8.07847	5.51359	2.56488
ENSG00000101216	GMEB2	1.52762	4.02826	-2.50064
ENSG00000101220	ADISSP	0.557728	6.53575	-5.97803
ENSG00000101247	NDUFAF5	5.17582	3.36338	1.81244
ENSG00000101266	CSNK2A1	4.35476	7.15422	-2.79946
ENSG00000101310	SEC23B	3.91619	6.27332	-2.35713
ENSG00000101365	IDH3B	4.63877	6.86943	-2.23065
ENSG00000101367	MAPRE1	4.75758	7.53685	-2.77927
ENSG00000101384	JAG1	1.08701	3.62176	-2.53476
ENSG00000101391	CDK5RAP1	6.54795	4.94213	1.60581
ENSG00000101412	E2F1	0.486494	5.53172	-5.04523
ENSG00000101413	RPRD1B	6.46656	4.82094	1.64562
ENSG00000101442	ACTR5	0.358129	3.82596	-3.46783
ENSG00000101452	DHX35	1.45433	3.76073	-2.3064
ENSG00000101464	PIGU	0.952049	5.51288	-4.56083
ENSG00000101474	APMAP	0.567891	7.03273	-6.46484
ENSG00000101493	ZNF516	0.783497	3.292	-2.5085
ENSG00000101557	USP14	8.58991	6.29701	2.2929
ENSG00000101558	VAPA	2.06096	6.0725	-4.01153
ENSG00000101596	SMCHD1	6.65977	4.07651	2.58326
ENSG00000101608	MYL12A	0.747472	8.62603	-7.87856
ENSG00000101745	ANKRD12	5.96638	4.06367	1.90271
ENSG00000101752	MIB1	6.88141	4.35558	2.52583
ENSG00000101773	RBBP8	2.71691	5.57623	-2.85932
ENSG00000101849	TBL1X	6.42994	4.3932	2.03674
ENSG00000101888	NXT2	5.87181	3.79886	2.07295
ENSG00000101911	PRPS2	2.38362	5.83202	-3.44839
ENSG00000101966	XIAP	1.69792	3.9471	-2.24918
ENSG00000101974	ATP11C	5.22438	3.6762	1.54819
ENSG00000102034	ELF4	6.98185	4.42141	2.56045
ENSG00000102054	RBBP7	4.22279	7.62497	-3.40219
ENSG00000102081	FMR1	7.90012	4.92357	2.97655
ENSG00000102100	SLC35A2	2.97804	5.52423	-2.54618
ENSG00000102241	HTATSF1	8.52587	6.34479	2.18108
ENSG00000102309	PIN4	0.767986	5.0832	-4.31521
ENSG00000102316	MAGED2	2.81211	6.61384	-3.80173
ENSG00000102317	RBM3	4.67394	7.7197	-3.04575
ENSG00000102384	CENPI	6.36193	4.50162	1.86031
ENSG00000102409	BEX4	0.325982	3.28736	-2.96138
ENSG00000102531	FNDC3A	5.97804	4.43103	1.54701
ENSG00000102547	CAB39L	4.14761	2.59884	1.54877
ENSG00000102572	STK24	2.88776	6.4328	-3.54504
ENSG00000102595	UGGT2	7.60809	3.99577	3.61233
ENSG00000102606	ARHGEF7	7.57799	5.60118	1.97681
ENSG00000102710	SUPT20H	8.08227	4.78591	3.29636
ENSG00000102753	KPNA3	1.7608	5.19746	-3.43666
ENSG00000102780	DGKH	4.72723	2.876	1.85123
ENSG00000102781	KATNAL1	7.08398	3.91768	3.1663
ENSG00000102805	CLN5	6.55455	4.37137	2.18318
ENSG00000102858	MGRN1	3.12277	5.45285	-2.33009
ENSG00000102871	TRADD	1.28328	3.58396	-2.30068
ENSG00000102882	MAPK3	7.66703	5.98417	1.68286
ENSG00000102893	PHKB	6.71283	5.16375	1.54908
ENSG00000102898	NUTF2	5.35518	8.53476	-3.17958
ENSG00000102900	NUP93	1.70542	6.08363	-4.3782
ENSG00000102908	NFAT5	6.47603	2.8194	3.65663
ENSG00000102910	LONP2	2.34367	4.67166	-2.32799
ENSG00000102967	DHODH	1.50578	3.86312	-2.35735
ENSG00000102981	PARD6A	0.578675	2.77909	-2.20041
ENSG00000103024	NME3	2.04517	4.37032	-2.32515
ENSG00000103037	SETD6	5.46681	3.33896	2.12785
ENSG00000103043	VAC14	6.59707	4.83053	1.76655
ENSG00000103047	TANGO6	5.94339	3.06118	2.88221
ENSG00000103066	PLA2G15	1.08495	4.10365	-3.0187
ENSG00000103145	HCFC1R1	3.37085	6.49362	-3.12276
ENSG00000103150	MLYCD	4.39841	1.38717	3.01124
ENSG00000103202	NME4	4.30468	6.89138	-2.5867
ENSG00000103222	ABCC1	5.54894	3.12128	2.42766
ENSG00000103226	NOMO3	6.48664	1.66928	4.81736
ENSG00000103254	ANTKMT	0.544503	4.11583	-3.57133
ENSG00000103266	STUB1	2.57852	6.74995	-4.17142
ENSG00000103275	UBE2I	10.1316	7.53179	2.5998
ENSG00000103326	CAPN15	2.17226	4.61998	-2.44772
ENSG00000103404	USP31	5.72322	3.2249	2.49832
ENSG00000103415	HMOX2	2.07766	5.70671	-3.62905
ENSG00000103429	BFAR	1.23062	5.4931	-4.26248
ENSG00000103494	RPGRIP1L	0.0766293	3.61429	-3.53766
ENSG00000103507	BCKDK	3.38416	5.52901	-2.14485
ENSG00000103512	NOMO1	9.59842	1.37457	8.22386
ENSG00000103540	CCP110	6.53421	4.29325	2.24097
ENSG00000103544	VPS35L	7.16595	4.28958	2.87638
ENSG00000103549	RNF40	3.63081	6.23888	-2.60807
ENSG00000103707	MTFMT	4.73455	1.92324	2.8113
ENSG00000103852	TTC23	4.93484	3.43638	1.49846
ENSG00000104067	TJP1	6.25437	4.07172	2.18265
ENSG00000104133	SPG11	1.68416	3.80972	-2.12556
ENSG00000104147	OIP5	6.27726	4.73588	1.54138
ENSG00000104154	SLC30A4	3.66398	1.82052	1.84346
ENSG00000104177	MYEF2	2.07292	4.39033	-2.31741
ENSG00000104205	SGK3	0.487167	3.05019	-2.56302
ENSG00000104221	BRF2	6.018	4.09803	1.91997
ENSG00000104228	TRIM35	0.670695	3.64474	-2.97405
ENSG00000104231	ZFAND1	2.70135	5.87129	-3.16993
ENSG00000104312	RIPK2	6.54011	3.00997	3.53013
ENSG00000104320	NBN	7.95751	4.9995	2.95801
ENSG00000104325	DECR1	6.18172	3.73317	2.44855
ENSG00000104327	CALB1	0.882035	3.24084	-2.3588
ENSG00000104343	UBE2W	6.35336	3.52719	2.82617
ENSG00000104375	STK3	5.89866	3.96741	1.93125
ENSG00000104408	EIF3E	10.6054	8.35721	2.24818
ENSG00000104442	ARMC1	7.26635	5.2906	1.97575
ENSG00000104517	UBR5	8.1338	5.99343	2.14037
ENSG00000104522	GFUS	3.39187	6.242	-2.85013
ENSG00000104524	PYCR3	4.68853	2.2245	2.46403
ENSG00000104529	EEF1D	4.59983	8.3442	-3.74437
ENSG00000104635	SLC39A14	0.400692	5.69208	-5.29139
ENSG00000104687	GSR	7.73377	5.92936	1.80441
ENSG00000104714	ERICH1	0.834271	4.22045	-3.38618
ENSG00000104723	TUSC3	1.6085	4.69998	-3.09148
ENSG00000104763	ASAH1	1.9642	5.84995	-3.88575
ENSG00000104823	ECH1	1.37961	7.04841	-5.66881
ENSG00000104824	HNRNPL	3.55087	7.99982	-4.44896
ENSG00000104853	CLPTM1	2.59233	6.54439	-3.95207
ENSG00000104872	PIH1D1	2.57927	6.4686	-3.88933
ENSG00000104886	PLEKHJ1	3.68531	6.32172	-2.63641
ENSG00000104897	SF3A2	8.1032	6.38019	1.72301
ENSG00000104904	OAZ1	4.86601	7.95271	-3.0867
ENSG00000104969	SGTA	2.96764	5.93307	-2.96543
ENSG00000104979	C19orf53	4.31718	7.39707	-3.07989
ENSG00000104980	TIMM44	2.61281	5.7003	-3.08749
ENSG00000105011	ASF1B	7.63029	5.16914	2.46115
ENSG00000105048	TNNT1	0.473074	4.78185	-4.30878
ENSG00000105127	AKAP8	6.74269	3.47197	3.27072
ENSG00000105173	CCNE1	2.07935	4.18788	-2.10854
ENSG00000105197	TIMM50	4.3545	7.16577	-2.81127
ENSG00000105202	FBL	4.66958	7.81325	-3.14368
ENSG00000105204	DYRK1B	5.78558	2.53947	3.24612
ENSG00000105221	AKT2	2.85118	6.24751	-3.39633
ENSG00000105229	PIAS4	5.77779	3.95839	1.8194
ENSG00000105245	NUMBL	1.06804	4.41942	-3.35138
ENSG00000105254	TBCB	2.42264	7.35453	-4.93189
ENSG00000105270	CLIP3	0.718139	3.05901	-2.34087
ENSG00000105281	SLC1A5	3.32804	7.47973	-4.15169
ENSG00000105325	FZR1	0.773111	4.8375	-4.06439
ENSG00000105364	MRPL4	9.28965	6.75008	2.53957
ENSG00000105372	RPS19	5.54723	11.8743	-6.32707
ENSG00000105379	ETFB	4.26171	7.24441	-2.9827
ENSG00000105393	BABAM1	3.07412	6.71925	-3.64513
ENSG00000105401	CDC37	4.98234	7.49753	-2.51519
ENSG00000105402	NAPA	4.37289	6.69701	-2.32412
ENSG00000105404	RABAC1	0.621609	7.29822	-6.67661
ENSG00000105447	GRWD1	1.20453	5.80997	-4.60544
ENSG00000105483	CARD8	6.38556	4.57761	1.80795
ENSG00000105486	LIG1	2.57807	4.98369	-2.40562
ENSG00000105497	ZNF175	4.60666	2.85425	1.75241
ENSG00000105518	TMEM205	3.15527	6.79015	-3.63488
ENSG00000105520	PLPPR2	0.858276	4.03704	-3.17877
ENSG00000105552	BCAT2	2.36201	5.61984	-3.25783
ENSG00000105568	PPP2R1A	4.86464	7.88932	-3.02468
ENSG00000105576	TNPO2	0.325729	6.20673	-5.881
ENSG00000105612	DNASE2	1.81645	4.94773	-3.13129
ENSG00000105617	LENG1	3.60351	0.319777	3.28374
ENSG00000105640	RPL18A	6.67994	11.311	-4.63102
ENSG00000105643	ARRDC2	1.40286	3.85492	-2.45206
ENSG00000105676	ARMC6	2.90819	5.77666	-2.86847
ENSG00000105679	GAPDHS	0.212698	3.06471	-2.85201
ENSG00000105696	TMEM59L	3.09646	1.55921	1.53725
ENSG00000105699	LSR	1.75703	4.84198	-3.08495
ENSG00000105700	KXD1	2.59175	7.08577	-4.49401
ENSG00000105701	FKBP8	3.43781	7.54753	-4.10973
ENSG00000105705	SUGP1	5.09935	3.35552	1.74383
ENSG00000105708	ZNF14	4.17058	2.30357	1.86701
ENSG00000105726	ATP13A1	1.01564	5.20671	-4.19106
ENSG00000105778	AVL9	6.36571	4.55112	1.8146
ENSG00000105793	GTPBP10	1.09036	4.73867	-3.64831
ENSG00000105810	CDK6	6.3273	3.95852	2.36878
ENSG00000105829	BET1	7.71327	5.17122	2.54205
ENSG00000105835	NAMPT	3.71749	5.91996	-2.20247
ENSG00000105854	PON2	3.49485	5.64747	-2.15262
ENSG00000105856	HBP1	6.67815	4.21036	2.46779
ENSG00000105865	DUS4L	3.05556	1.54672	1.50884
ENSG00000105866	SP4	5.33599	2.80792	2.52807
ENSG00000105887	MTPN	9.36409	7.18891	2.17518
ENSG00000105968	H2AZ2	5.0826	8.4586	-3.376
ENSG00000106009	BRAT1	2.24157	4.66301	-2.42144
ENSG00000106052	TAX1BP1	0.859557	6.72971	-5.87015
ENSG00000106086	PLEKHA8	0.877948	3.55693	-2.67898
ENSG00000106089	STX1A	1.39344	3.73641	-2.34296
ENSG00000106100	NOD1	4.37166	2.5841	1.78756
ENSG00000106153	CHCHD2	3.9215	9.74581	-5.82431
ENSG00000106211	HSPB1	10.2801	8.37148	1.90859
ENSG00000106246	PTCD1	0.120983	3.09392	-2.97294
ENSG00000106346	USP42	5.41709	3.3229	2.09419
ENSG00000106348	IMPDH1	3.25502	6.07584	-2.82082
ENSG00000106397	PLOD3	2.557	5.91915	-3.36216
ENSG00000106399	RPA3	3.05826	6.41644	-3.35818
ENSG00000106443	PHF14	7.34642	5.08055	2.26588
ENSG00000106484	MEST	1.72942	5.03887	-3.30945
ENSG00000106537	TSPAN13	3.15035	5.52274	-2.37239
ENSG00000106588	PSMA2	1.57836	7.77993	-6.20157
ENSG00000106605	BLVRA	3.47442	5.77208	-2.29766
ENSG00000106608	URGCP	1.9797	4.81183	-2.83212
ENSG00000106628	POLD2	4.72028	7.48961	-2.76933
ENSG00000106635	BCL7B	3.52763	5.63902	-2.11139
ENSG00000106636	YKT6	4.385	6.72968	-2.34468
ENSG00000106638	TBL2	5.49704	2.31538	3.18166
ENSG00000106665	CLIP2	6.02378	4.01868	2.0051
ENSG00000106771	TMEM245	1.96797	5.00719	-3.03922
ENSG00000106780	MEGF9	1.60475	3.72209	-2.11734
ENSG00000106799	TGFBR1	6.41783	4.74118	1.67665
ENSG00000106803	SEC61B	4.53232	8.36434	-3.83202
ENSG00000107130	NCS1	2.15381	5.05628	-2.90247
ENSG00000107338	SHB	6.17943	3.06776	3.11167
ENSG00000107341	UBE2R2	7.76734	5.40898	2.35836
ENSG00000107371	EXOSC3	2.20105	5.30194	-3.10089
ENSG00000107372	ZFAND5	3.59999	6.40613	-2.80614
ENSG00000107438	PDLIM1	4.04889	6.3742	-2.32531
ENSG00000107518	ATRNL1	3.39616	1.62618	1.76998
ENSG00000107560	RAB11FIP2	4.91984	3.20891	1.71093
ENSG00000107566	ERLIN1	3.7479	5.86564	-2.11775
ENSG00000107614	TRDMT1	3.88315	1.56636	2.31679
ENSG00000107643	MAPK8	6.87771	4.35927	2.51844
ENSG00000107672	NSMCE4A	7.81015	5.16216	2.64799
ENSG00000107771	CCSER2	6.71321	3.98949	2.72372
ENSG00000107789	MINPP1	6.22129	4.44601	1.77529
ENSG00000107815	TWNK	1.57493	4.47085	-2.89592
ENSG00000107816	LZTS2	1.11973	5.53084	-4.41111
ENSG00000107854	TNKS2	6.95064	4.81063	2.14001
ENSG00000107872	FBXL15	0.665229	4.16477	-3.49954
ENSG00000107882	SUFU	4.91649	3.44247	1.47402
ENSG00000107897	ACBD5	6.44173	4.86255	1.57918
ENSG00000107937	GTPBP4	7.77743	5.45374	2.32369
ENSG00000107951	MTPAP	7.10157	4.44641	2.65516
ENSG00000107959	PITRM1	2.7834	5.76929	-2.98589
ENSG00000108061	SHOC2	8.12966	4.87688	3.25278
ENSG00000108091	CCDC6	7.02741	4.93297	2.09445
ENSG00000108100	CCNY	6.89768	5.02084	1.87683
ENSG00000108106	UBE2S	2.27173	8.06305	-5.79132
ENSG00000108107	RPL28	8.63354	11.1248	-2.49129
ENSG00000108179	PPIF	2.40191	6.87924	-4.47733
ENSG00000108219	TSPAN14	3.67624	5.80037	-2.12413
ENSG00000108298	RPL19	7.52774	11.4604	-3.93267
ENSG00000108312	UBTF	9.2948	6.70559	2.58921
ENSG00000108344	PSMD3	3.51877	7.40728	-3.88851
ENSG00000108349	CASC3	1.66104	5.93895	-4.27791
ENSG00000108384	RAD51C	2.64931	5.26557	-2.61626
ENSG00000108433	GOSR2	2.29912	5.73459	-3.43547
ENSG00000108509	CAMTA2	0.501258	3.99161	-3.49036
ENSG00000108523	RNF167	8.49023	6.69276	1.79748
ENSG00000108561	C1QBP	4.78483	8.32897	-3.54413
ENSG00000108651	UTP6	0.564533	3.91878	-3.35424
ENSG00000108654	DDX5	11.4554	7.46846	3.98692
ENSG00000108669	CYTH1	1.16833	4.52743	-3.35911
ENSG00000108671	PSMD11	3.76626	6.49099	-2.72472
ENSG00000108679	LGALS3BP	1.95746	6.35301	-4.39556
ENSG00000108774	RAB5C	4.9842	7.63847	-2.65428
ENSG00000108786	HSD17B1	0.869169	3.11339	-2.24423
ENSG00000108788	MLX	3.06806	5.57286	-2.50479
ENSG00000108819	PPP1R9B	7.99672	5.30767	2.68904
ENSG00000108826	MRPL27	2.83792	7.18186	-4.34394
ENSG00000108828	VAT1	2.58566	6.81448	-4.22882
ENSG00000108829	LRRC59	0.38654	7.45299	-7.06645
ENSG00000108946	PRKAR1A	9.58714	7.25174	2.3354
ENSG00000108960	MMD	1.50168	4.55331	-3.05163
ENSG00000108961	RANGRF	1.99168	5.53474	-3.54306
ENSG00000108963	DPH1	1.84312	4.29301	-2.44988
ENSG00000109046	WSB1	7.42392	5.46932	1.9546
ENSG00000109062	NHERF1	1.25296	6.46899	-5.21603
ENSG00000109083	IFT20	7.83945	5.31024	2.52921
ENSG00000109099	PMP22	0.976956	3.53208	-2.55513
ENSG00000109107	ALDOC	1.94179	4.49543	-2.55364
ENSG00000109111	SUPT6H	7.98567	6.10613	1.87954
ENSG00000109113	RAB34	2.00454	5.25309	-3.24855
ENSG00000109180	OCIAD1	5.54044	7.79842	-2.25798
ENSG00000109323	MANBA	4.82626	2.13494	2.69132
ENSG00000109332	UBE2D3	4.10085	8.0901	-3.98925
ENSG00000109390	NDUFC1	8.57403	4.18563	4.3884
ENSG00000109445	ZNF330	2.6916	5.4562	-2.7646
ENSG00000109475	RPL34	3.7653	10.4388	-6.6735
ENSG00000109536	FRG1	7.87911	3.53588	4.34323
ENSG00000109572	CLCN3	2.27504	5.18364	-2.9086
ENSG00000109606	DHX15	8.97514	7.19181	1.78332
ENSG00000109618	SEPSECS	3.49595	1.55861	1.93734
ENSG00000109670	FBXW7	7.49806	3.95555	3.5425
ENSG00000109680	TBC1D19	4.06619	2.5169	1.54928
ENSG00000109738	GLRB	3.91069	2.32245	1.58824
ENSG00000109756	RAPGEF2	0.785192	3.7123	-2.92711
ENSG00000109762	SNX25	5.81765	3.68563	2.13201
ENSG00000109790	KLHL5	3.09169	5.19056	-2.09887
ENSG00000109805	NCAPG	6.94938	4.77814	2.17124
ENSG00000109814	UGDH	7.82794	6.27217	1.55577
ENSG00000109920	FNBP4	6.2229	4.10993	2.11297
ENSG00000110047	EHD1	3.38209	5.72868	-2.34659
ENSG00000110092	CCND1	2.47823	5.53186	-3.05362
ENSG00000110104	CCDC86	1.91923	5.90675	-3.98752
ENSG00000110108	TMEM109	2.89217	6.37907	-3.4869
ENSG00000110171	TRIM3	1.3301	3.42011	-2.09001
ENSG00000110172	CHORDC1	7.3108	5.03715	2.27365
ENSG00000110200	ANAPC15	1.02256	6.75332	-5.73076
ENSG00000110237	ARHGEF17	1.3197	3.84607	-2.52638
ENSG00000110367	DDX6	3.54774	5.98151	-2.43376
ENSG00000110514	MADD	2.61245	4.82141	-2.20896
ENSG00000110651	CD81	5.97202	8.32614	-2.35413
ENSG00000110660	SLC35F2	2.18192	4.91575	-2.73383
ENSG00000110693	SOX6	2.86607	1.2838	1.58226
ENSG00000110696	C11orf58	6.29676	8.69383	-2.39707
ENSG00000110700	RPS13	4.32543	11.0632	-6.73777
ENSG00000110768	GTF2H1	5.91111	4.12235	1.78876
ENSG00000110801	PSMD9	1.99022	5.20534	-3.21511
ENSG00000110852	CLEC2B	3.43218	1.76275	1.66943
ENSG00000110871	COQ5	3.51301	5.71854	-2.20553
ENSG00000110921	MVK	2.16143	4.4147	-2.25327
ENSG00000111057	KRT18	3.70846	7.77804	-4.06958
ENSG00000111110	PPM1H	4.07161	2.28259	1.78902
ENSG00000111142	METAP2	9.4077	7.57041	1.83729
ENSG00000111144	LTA4H	8.5061	6.23551	2.27059
ENSG00000111206	FOXM1	0.905955	6.49951	-5.59355
ENSG00000111215	PRR4	4.25233	0.0768454	4.17549
ENSG00000111224	PARP11	4.37774	2.7172	1.66054
ENSG00000111252	SH2B3	1.39777	4.09497	-2.6972
ENSG00000111269	CREBL2	5.93634	4.28808	1.64826
ENSG00000111275	ALDH2	5.55914	3.87348	1.68566
ENSG00000111328	CDK2AP1	2.51256	7.30361	-4.79105
ENSG00000111348	ARHGDIB	2.25698	4.46178	-2.2048
ENSG00000111371	SLC38A1	8.5757	6.39147	2.18423
ENSG00000111445	RFC5	3.36381	5.53304	-2.16923
ENSG00000111481	COPZ1	4.91643	7.33679	-2.42035
ENSG00000111554	MDM1	0.729625	3.74313	-3.01351
ENSG00000111581	NUP107	3.46406	5.74392	-2.27986
ENSG00000111602	TIMELESS	2.85463	5.73446	-2.87983
ENSG00000111605	CPSF6	1.55868	6.66114	-5.10246
ENSG00000111615	KRR1	7.22307	5.4613	1.76177
ENSG00000111639	MRPL51	5.86766	8.20817	-2.34051
ENSG00000111652	COPS7A	1.90696	6.21197	-4.305
ENSG00000111653	ING4	2.50397	4.6601	-2.15613
ENSG00000111666	CHPT1	7.32158	4.8567	2.46488
ENSG00000111669	TPI1	0.81478	10.0328	-9.21804
ENSG00000111670	GNPTAB	6.54744	4.68266	1.86478
ENSG00000111676	ATN1	3.26312	6.05232	-2.7892
ENSG00000111678	C12orf57	4.06966	7.5636	-3.49395
ENSG00000111684	LPCAT3	6.70427	4.97725	1.72702
ENSG00000111711	GOLT1B	2.53556	5.45507	-2.91952
ENSG00000111737	RAB35	7.95462	5.68089	2.27372
ENSG00000111775	COX6A1	4.3838	9.69062	-5.30682
ENSG00000111832	RWDD1	0.706916	6.06619	-5.35928
ENSG00000111846	GCNT2	3.53727	1.92185	1.61543
ENSG00000111850	SMIM8	0.568372	3.25237	-2.684
ENSG00000111875	ASF1A	6.21149	4.7344	1.47709
ENSG00000111877	MCM9	0.835375	2.96127	-2.1259
ENSG00000111880	RNGTT	0.374573	4.24623	-3.87166
ENSG00000111906	HDDC2	8.2246	5.95642	2.26818
ENSG00000112118	MCM3	9.05735	7.56604	1.49131
ENSG00000112139	MDGA1	3.43138	1.85477	1.57661
ENSG00000112144	CILK1	5.3398	3.38203	1.95777
ENSG00000112159	MDN1	3.43319	1.83255	1.60064
ENSG00000112200	ZNF451	1.43218	4.58226	-3.15008
ENSG00000112208	BAG2	6.80841	3.14295	3.66546
ENSG00000112237	CCNC	2.5143	6.16903	-3.65473
ENSG00000112282	MED23	5.72506	4.04227	1.6828
ENSG00000112290	WASF1	2.53383	4.83898	-2.30515
ENSG00000112304	ACOT13	7.08338	3.60294	3.48044
ENSG00000112306	RPS12	4.67788	11.8254	-7.14749
ENSG00000112339	HBS1L	4.11152	6.57237	-2.46086
ENSG00000112357	PEX7	4.686	3.08125	1.60474
ENSG00000112406	HECA	6.07894	3.15263	2.9263
ENSG00000112473	SLC39A7	6.97803	3.80089	3.17714
ENSG00000112511	PHF1	3.86809	1.70824	2.15984
ENSG00000112531	QKI	2.22706	5.30707	-3.08001
ENSG00000112561	TFEB	0.356133	2.81021	-2.45408
ENSG00000112576	CCND3	3.74304	6.30003	-2.557
ENSG00000112584	FAM120B	0.672407	3.13729	-2.46489
ENSG00000112624	BICRAL	5.81101	3.16819	2.64282
ENSG00000112651	MRPL2	2.86314	5.58392	-2.72078
ENSG00000112667	DNPH1	1.69377	6.51485	-4.82108
ENSG00000112695	COX7A2	6.19379	9.33268	-3.13889
ENSG00000112697	TMEM30A	9.30779	6.57881	2.72898
ENSG00000112739	PRPF4B	6.15021	3.47823	2.67197
ENSG00000112773	TENT5A	5.79652	2.78422	3.0123
ENSG00000112851	ERBIN	8.65675	4.97184	3.68491
ENSG00000112874	NUDT12	0.520617	3.25535	-2.73473
ENSG00000113013	HSPA9	5.06209	7.86201	-2.79992
ENSG00000113068	PFDN1	2.38468	7.19878	-4.8141
ENSG00000113070	HBEGF	5.43265	2.83196	2.60069
ENSG00000113108	APBB3	4.36869	1.67804	2.69065
ENSG00000113119	TMCO6	0.300376	3.1882	-2.88783
ENSG00000113249	HAVCR1	3.09351	1.55539	1.53813
ENSG00000113272	THG1L	5.44976	3.38191	2.06785
ENSG00000113273	ARSB	5.11242	3.50323	1.60918
ENSG00000113318	MSH3	5.43616	3.53438	1.90179
ENSG00000113360	DROSHA	7.62564	5.6857	1.93994
ENSG00000113369	ARRDC3	1.34936	4.29884	-2.94947
ENSG00000113384	GOLPH3	3.99866	6.14938	-2.15072
ENSG00000113387	SUB1	0.709246	8.06321	-7.35396
ENSG00000113391	FAM172A	5.90795	3.64348	2.26447
ENSG00000113407	TARS1	2.37686	7.11	-4.73315
ENSG00000113456	RAD1	6.85304	3.8322	3.02083
ENSG00000113522	RAD50	8.22505	3.56535	4.65971
ENSG00000113558	SKP1	4.96555	9.04093	-4.07538
ENSG00000113569	NUP155	6.58705	5.06788	1.51917
ENSG00000113597	TRAPPC13	5.88188	4.30587	1.57601
ENSG00000113615	SEC24A	5.91059	4.28734	1.62324
ENSG00000113638	TTC33	5.49384	2.73847	2.75537
ENSG00000113643	RARS1	1.1647	6.4897	-5.325
ENSG00000113658	SMAD5	7.03232	5.26711	1.76521
ENSG00000113732	ATP6V0E1	10.052	7.7396	2.31242
ENSG00000113739	STC2	0.908775	4.55827	-3.64949
ENSG00000113761	ZNF346	6.14197	4.03594	2.10603
ENSG00000113851	CRBN	1.49587	4.27155	-2.77569
ENSG00000114021	NIT2	5.22574	2.98261	2.24314
ENSG00000114125	RNF7	3.88696	6.62229	-2.73533
ENSG00000114126	TFDP2	2.82294	5.07754	-2.25461
ENSG00000114166	KAT2B	4.65128	3.01402	1.63726
ENSG00000114331	ACAP2	6.24312	4.74504	1.49808
ENSG00000114346	ECT2	2.98143	6.11522	-3.13379
ENSG00000114391	RPL24	0.684741	11.0392	-10.3545
ENSG00000114395	CYB561D2	1.83346	4.70217	-2.8687
ENSG00000114446	IFT57	6.54535	3.93127	2.61408
ENSG00000114450	GNB4	2.22921	4.4041	-2.17489
ENSG00000114473	IQCG	4.60361	2.82155	1.78207
ENSG00000114520	SNX4	7.36129	4.90986	2.45144
ENSG00000114529	C3orf52	3.82507	1.98573	1.83935
ENSG00000114626	ABTB1	0.74063	3.16161	-2.42098
ENSG00000114686	MRPL3	5.12194	7.35247	-2.23053
ENSG00000114738	MAPKAPK3	2.20593	5.43608	-3.23015
ENSG00000114767	RRP9	2.39949	5.52367	-3.12418
ENSG00000114850	SSR3	2.19619	7.69321	-5.49702
ENSG00000114861	FOXP1	5.53545	4.00788	1.52757
ENSG00000114933	INO80D	5.7357	2.42973	3.30597
ENSG00000114942	EEF1B2	2.53293	9.23929	-6.70636
ENSG00000114982	KANSL3	5.41588	3.86549	1.55039
ENSG00000114999	TTL	6.54445	2.20957	4.33488
ENSG00000115053	NCL	6.37225	9.47997	-3.10772
ENSG00000115084	SLC35F5	0.972452	3.89662	-2.92417
ENSG00000115128	SF3B6	0.205817	7.83685	-7.63103
ENSG00000115145	STAM2	6.60182	3.42424	3.17758
ENSG00000115163	CENPA	1.4284	4.76598	-3.33759
ENSG00000115183	TANC1	0.69782	3.46526	-2.76744
ENSG00000115204	MPV17	3.46241	6.217	-2.75459
ENSG00000115207	GTF3C2	7.7657	5.87368	1.89202
ENSG00000115239	ASB3	1.70961	4.08012	-2.37051
ENSG00000115241	PPM1G	1.24249	7.63579	-6.3933
ENSG00000115268	RPS15	7.29644	10.7684	-3.47197
ENSG00000115274	INO80B	1.63806	5.28711	-3.64905
ENSG00000115286	NDUFS7	1.64905	6.6401	-4.99105
ENSG00000115295	CLIP4	4.19595	2.65031	1.54564
ENSG00000115306	SPTBN1	8.68656	6.31838	2.36818
ENSG00000115339	GALNT3	4.74228	2.66843	2.07385
ENSG00000115350	POLE4	6.58238	4.93086	1.65153
ENSG00000115355	CCDC88A	2.07591	4.33818	-2.26227
ENSG00000115365	LANCL1	3.19962	5.5993	-2.39968
ENSG00000115368	WDR75	1.5655	5.86831	-4.30281
ENSG00000115419	GLS	3.68794	6.14634	-2.4584
ENSG00000115421	PAPOLG	3.96465	1.9809	1.98375
ENSG00000115459	ELMOD3	0.513296	2.94018	-2.42688
ENSG00000115504	EHBP1	7.71109	5.19647	2.51462
ENSG00000115541	HSPE1	6.74173	9.73106	-2.98933
ENSG00000115561	CHMP3	1.94622	6.18825	-4.24202
ENSG00000115641	FHL2	2.38633	5.59556	-3.20923
ENSG00000115648	MLPH	4.57342	3.04393	1.52949
ENSG00000115750	TAF1B	7.50047	4.48335	3.01712
ENSG00000115760	BIRC6	6.18912	4.17897	2.01015
ENSG00000115761	NOL10	6.00156	3.1336	2.86797
ENSG00000115816	CEBPZ	7.76122	5.61022	2.151
ENSG00000115827	DCAF17	6.69417	3.51245	3.18172
ENSG00000115866	DARS1	8.63814	6.42697	2.21117
ENSG00000115942	ORC2	5.99558	4.18475	1.81082
ENSG00000115946	PNO1	0.144998	5.13027	-4.98527
ENSG00000115963	RND3	1.56193	4.6313	-3.06937
ENSG00000115966	ATF2	7.0154	4.76573	2.24966
ENSG00000116005	PCYOX1	2.91463	5.32053	-2.40591
ENSG00000116030	SUMO1	4.33321	7.55601	-3.2228
ENSG00000116096	SPR	1.70224	5.28267	-3.58043
ENSG00000116120	FARSB	7.6243	4.71387	2.91044
ENSG00000116151	MORN1	4.9724	2.70768	2.26472
ENSG00000116161	CACYBP	3.33163	6.24171	-2.91009
ENSG00000116199	FAM20B	2.74194	5.07845	-2.33652
ENSG00000116205	TCEANC2	4.81908	2.33313	2.48596
ENSG00000116212	LRRC42	2.88689	5.72395	-2.83706
ENSG00000116237	ICMT	2.52673	5.30703	-2.7803
ENSG00000116266	STXBP3	1.55391	4.90238	-3.34847
ENSG00000116273	PHF13	6.01194	4.48198	1.52996
ENSG00000116337	AMPD2	1.18847	4.58199	-3.39352
ENSG00000116396	KCNC4	4.63493	2.30534	2.32958
ENSG00000116459	ATP5PB	8.00027	5.74469	2.25558
ENSG00000116473	RAP1A	2.82912	5.83093	-3.00181
ENSG00000116478	HDAC1	4.73028	7.07731	-2.34702
ENSG00000116489	CAPZA1	4.61819	7.42702	-2.80883
ENSG00000116574	RHOU	3.7208	1.62267	2.09814
ENSG00000116580	GON4L	5.9862	4.30845	1.67775
ENSG00000116649	SRM	4.04897	7.36278	-3.31381
ENSG00000116667	C1orf21	5.62884	1.54573	4.08311
ENSG00000116670	MAD2L2	3.28716	6.58152	-3.29436
ENSG00000116675	DNAJC6	0.973807	3.15279	-2.17898
ENSG00000116685	KIAA2013	1.31642	5.63093	-4.31451
ENSG00000116691	MIIP	0.253959	4.56363	-4.30967
ENSG00000116704	SLC35D1	5.58386	3.50275	2.08111
ENSG00000116747	RO60	6.80667	4.48695	2.31972
ENSG00000116752	BCAS2	7.87149	6.24579	1.62571
ENSG00000116754	SRSF11	8.8983	6.39885	2.49945
ENSG00000116761	CTH	4.38719	2.75915	1.62804
ENSG00000116791	CRYZ	3.05617	5.6072	-2.55103
ENSG00000116815	CD58	6.25538	4.43047	1.82491
ENSG00000116874	WARS2	5.13461	3.49599	1.63861
ENSG00000116898	MRPS15	4.29627	7.18193	-2.88566
ENSG00000116903	EXOC8	5.26489	3.42854	1.83635
ENSG00000116977	LGALS8	1.99093	5.00385	-3.01292
ENSG00000117114	ADGRL2	1.2105	3.30244	-2.09193
ENSG00000117133	RPF1	7.31449	5.56852	1.74597
ENSG00000117139	KDM5B	6.867	3.47947	3.38753
ENSG00000117143	UAP1	7.52769	5.30166	2.22603
ENSG00000117151	CTBS	3.71511	0.796862	2.91825
ENSG00000117155	SSX2IP	6.81438	4.6728	2.14157
ENSG00000117226	GBP3	4.43199	2.22737	2.20463
ENSG00000117228	GBP1	4.01305	2.49691	1.51614
ENSG00000117280	RAB29	1.75954	4.66117	-2.90162
ENSG00000117305	HMGCL	2.47169	4.79634	-2.32465
ENSG00000117335	CD46	8.504	6.4442	2.0598
ENSG00000117394	SLC2A1	2.34832	5.03343	-2.68511
ENSG00000117399	CDC20	0.0599841	7.18014	-7.12015
ENSG00000117408	IPO13	1.72888	4.77937	-3.05049
ENSG00000117410	ATP6V0B	1.8358	7.62523	-5.78943
ENSG00000117419	ERI3	7.64209	6.07637	1.56572
ENSG00000117450	PRDX1	6.82607	10.0594	-3.23336
ENSG00000117461	PIK3R3	0.738845	4.05046	-3.31161
ENSG00000117523	PRRC2C	7.89742	6.37608	1.52134
ENSG00000117533	VAMP4	5.11486	3.35853	1.75633
ENSG00000117602	RCAN3	5.35795	3.79182	1.56613
ENSG00000117614	SYF2	7.45708	5.86025	1.59683
ENSG00000117616	RSRP1	6.90081	3.5691	3.33171
ENSG00000117620	SLC35A3	5.89732	4.25206	1.64527
ENSG00000117625	RCOR3	6.78509	4.6592	2.12589
ENSG00000117632	STMN1	7.1481	9.47584	-2.32775
ENSG00000117640	MTFR1L	1.53529	5.34112	-3.80583
ENSG00000117676	RPS6KA1	1.53157	3.81907	-2.28751
ENSG00000117691	NENF	2.84114	5.80279	-2.96165
ENSG00000117697	NSL1	0.998291	5.56044	-4.56215
ENSG00000117713	ARID1A	2.40828	5.7361	-3.32783
ENSG00000117758	STX12	6.98432	4.76744	2.21689
ENSG00000117791	MTARC2	0.738342	2.9238	-2.18545
ENSG00000117859	OSBPL9	2.2775	5.76487	-3.48737
ENSG00000117877	POLR1G	0.896073	4.70708	-3.811
ENSG00000117906	RCN2	9.53172	6.59978	2.93194
ENSG00000117984	CTSD	5.93294	8.16342	-2.23048
ENSG00000118007	STAG1	7.58025	4.67652	2.90373
ENSG00000118096	IFT46	2.52911	4.63525	-2.10614
ENSG00000118162	KPTN	1.02508	3.76473	-2.73965
ENSG00000118193	KIF14	7.1844	3.94293	3.24147
ENSG00000118246	FASTKD2	7.21875	4.98471	2.23405
ENSG00000118276	B4GALT6	0.553052	3.36538	-2.81233
ENSG00000118363	SPCS2	2.65779	7.51711	-4.85932
ENSG00000118412	CASP8AP2	6.23972	1.02129	5.21843
ENSG00000118454	ANKRD13C	6.52644	4.02224	2.5042
ENSG00000118482	PHF3	6.70587	4.8913	1.81456
ENSG00000118496	FBXO30	6.05834	3.07158	2.98676
ENSG00000118600	RXYLT1	5.75604	1.65139	4.10464
ENSG00000118689	FOXO3	6.03168	4.30544	1.72624
ENSG00000118690	ARMC2	0.495352	2.70501	-2.20966
ENSG00000118705	RPN2	6.43018	8.52684	-2.09666
ENSG00000118762	PKD2	6.52696	4.45599	2.07098
ENSG00000118873	RAB3GAP2	7.0545	4.15593	2.89857
ENSG00000118894	EEF2KMT	5.17457	3.70312	1.47146
ENSG00000118922	KLF12	4.7713	2.53624	2.23506
ENSG00000118939	UCHL3	7.67574	6.11193	1.56381
ENSG00000118965	WDR35	5.74928	2.81952	2.92975
ENSG00000119041	GTF3C3	1.69509	4.80081	-3.10571
ENSG00000119048	UBE2B	2.69067	5.91109	-3.22042
ENSG00000119139	TJP2	2.81078	5.46767	-2.65688
ENSG00000119185	ITGB1BP1	0.93898	5.71021	-4.77123
ENSG00000119203	CPSF3	1.07649	5.86105	-4.78456
ENSG00000119242	CCDC92	4.35374	2.88001	1.47373
ENSG00000119280	C1orf198	6.56896	4.7271	1.84186
ENSG00000119285	HEATR1	2.57247	4.89715	-2.32467
ENSG00000119314	PTBP3	7.60572	5.63785	1.96788
ENSG00000119333	DYNC2I2	1.76203	6.59594	-4.8339
ENSG00000119383	PTPA	0.863862	7.39839	-6.53453
ENSG00000119446	RBM18	7.30372	3.84133	3.4624
ENSG00000119471	HSDL2	7.33826	5.19076	2.14749
ENSG00000119537	KDSR	6.41776	3.81436	2.60339
ENSG00000119596	YLPM1	6.76451	4.9122	1.85231
ENSG00000119599	DCAF4	6.68541	3.96819	2.71722
ENSG00000119638	NEK9	2.0523	4.87267	-2.82038
ENSG00000119661	DNAL1	1.63643	3.92928	-2.29285
ENSG00000119673	ACOT2	1.55288	4.2229	-2.67003
ENSG00000119682	AREL1	1.04603	4.55668	-3.51065
ENSG00000119689	DLST	2.33026	6.56188	-4.23162
ENSG00000119705	SLIRP	3.34288	8.57648	-5.2336
ENSG00000119711	ALDH6A1	6.27955	3.55506	2.72449
ENSG00000119718	EIF2B2	6.59647	3.07222	3.52425
ENSG00000119720	NRDE2	4.02413	1.60087	2.42326
ENSG00000119778	ATAD2B	5.43579	2.86512	2.57067
ENSG00000119787	ATL2	2.47497	5.33019	-2.85522
ENSG00000119820	YIPF4	6.35701	3.17866	3.17835
ENSG00000119899	SLC17A5	1.46381	3.7337	-2.2699
ENSG00000119953	SMNDC1	7.89327	5.11181	2.78146
ENSG00000119965	C10orf88	5.44235	3.0342	2.40816
ENSG00000120063	GNA13	7.77436	5.38096	2.3934
ENSG00000120071	KANSL1	5.58735	3.49508	2.09226
ENSG00000120137	PANK3	8.05954	5.10873	2.9508
ENSG00000120253	NUP43	1.99039	5.10036	-3.10998
ENSG00000120254	MTHFD1L	3.46011	5.6179	-2.15778
ENSG00000120306	CYSTM1	3.46729	5.6609	-2.19361
ENSG00000120438	TCP1	5.79873	8.31445	-2.51572
ENSG00000120509	PDZD11	2.60402	6.37717	-3.77315
ENSG00000120519	SLC10A7	4.96081	2.72005	2.24077
ENSG00000120533	ENY2	10.2958	7.32147	2.97429
ENSG00000120594	PLXDC2	2.62605	1.14275	1.4833
ENSG00000120656	TAF12	2.88013	5.50869	-2.62856
ENSG00000120675	DNAJC15	4.385	2.24005	2.14495
ENSG00000120688	WBP4	5.81588	4.04919	1.76669
ENSG00000120694	HSPH1	8.93485	6.16693	2.76792
ENSG00000120697	ALG5	7.73978	5.41899	2.32078
ENSG00000120725	SIL1	1.60308	4.98062	-3.37754
ENSG00000120727	PAIP2	10.0048	7.06086	2.94396
ENSG00000120742	SERP1	2.92608	7.09804	-4.17196
ENSG00000120756	PLS1	5.72362	4.20396	1.51966
ENSG00000120784	ZFP30	5.11068	3.29971	1.81096
ENSG00000120800	UTP20	1.49812	3.98082	-2.4827
ENSG00000120868	APAF1	7.83845	3.69648	4.14197
ENSG00000120875	DUSP4	4.94019	3.35935	1.58084
ENSG00000120885	CLU	1.9438	7.28376	-5.33996
ENSG00000120910	PPP3CC	0.730164	4.1841	-3.45394
ENSG00000120963	ZNF706	1.38776	7.0844	-5.69664
ENSG00000121057	AKAP1	1.74315	5.7319	-3.98875
ENSG00000121060	TRIM25	7.18332	5.3217	1.86162
ENSG00000121064	SCPEP1	7.91058	5.55947	2.35111
ENSG00000121067	SPOP	2.54324	5.57123	-3.02798
ENSG00000121104	FAM117A	4.91912	3.16318	1.75594
ENSG00000121274	TENT4B	4.50324	2.23984	2.2634
ENSG00000121310	ECHDC2	3.38446	1.64658	1.73789
ENSG00000121406	ZNF549	4.00148	2.51225	1.48923
ENSG00000121417	ZNF211	5.36569	2.96745	2.39823
ENSG00000121486	TRMT1L	6.50044	4.0015	2.49894
ENSG00000121653	MAPK8IP1	0.380251	3.12375	-2.74349
ENSG00000121671	CRY2	5.62486	3.35644	2.26842
ENSG00000121680	PEX16	1.00605	4.63824	-3.63219
ENSG00000121691	CAT	8.29269	5.63259	2.6601
ENSG00000121716	PILRB	3.47436	6.15132	-2.67696
ENSG00000121741	ZMYM2	7.70755	4.82398	2.88356
ENSG00000121749	TBC1D15	6.73926	4.5066	2.23266
ENSG00000121775	TMEM39B	1.30392	3.57081	-2.26689
ENSG00000121864	ZNF639	7.55849	5.57149	1.987
ENSG00000121892	PDS5A	8.03443	5.67943	2.355
ENSG00000121931	LRIF1	6.22517	4.24505	1.98012
ENSG00000121940	CLCC1	2.28737	4.81793	-2.53057
ENSG00000121957	GPSM2	6.43204	4.88107	1.55096
ENSG00000121988	ZRANB3	3.85222	1.35752	2.4947
ENSG00000122026	RPL21	7.42823	11.3688	-3.94057
ENSG00000122033	MTIF3	2.7224	5.13527	-2.41287
ENSG00000122126	OCRL	6.34098	4.35013	1.99085
ENSG00000122140	MRPS2	3.21894	6.15078	-2.93185
ENSG00000122203	KIAA1191	1.30786	6.22665	-4.91879
ENSG00000122218	COPA	9.07135	6.41226	2.65909
ENSG00000122257	RBBP6	7.01144	5.15787	1.85357
ENSG00000122378	PRXL2A	6.99811	5.32062	1.67749
ENSG00000122406	RPL5	0.334163	10.8885	-10.5544
ENSG00000122483	CCDC18	4.70156	3.18834	1.51322
ENSG00000122507	BBS9	4.07284	2.56582	1.50702
ENSG00000122545	SEPTIN7	10.5954	7.32991	3.26548
ENSG00000122550	KLHL7	7.39105	5.02016	2.37089
ENSG00000122565	CBX3	5.52262	8.35032	-2.8277
ENSG00000122643	NT5C3A	7.93758	4.92938	3.00821
ENSG00000122644	ARL4A	2.58857	4.81988	-2.23132
ENSG00000122674	CCZ1	8.70836	4.87673	3.83163
ENSG00000122687	MRM2	0.1142	5.25851	-5.14431
ENSG00000122705	CLTA	0.760893	8.18604	-7.42515
ENSG00000122778	KIAA1549	4.25125	2.38066	1.8706
ENSG00000122779	TRIM24	6.99612	4.68891	2.30722
ENSG00000122783	CYREN	1.83184	5.55331	-3.72147
ENSG00000122786	CALD1	6.65308	5.12994	1.52313
ENSG00000122912	SLC25A16	6.78089	2.23109	4.5498
ENSG00000122970	IFT81	7.30814	3.98116	3.32698
ENSG00000122971	ACADS	0.365791	3.05105	-2.68526
ENSG00000123064	DDX54	2.65105	5.97313	-3.32208
ENSG00000123066	MED13L	6.60943	4.61614	1.99329
ENSG00000123104	ITPR2	6.08788	2.98825	3.09963
ENSG00000123130	ACOT9	1.02209	4.7296	-3.70751
ENSG00000123213	NLN	7.35724	3.51559	3.84165
ENSG00000123219	CENPK	8.15863	5.3673	2.79133
ENSG00000123268	ATF1	1.78322	4.93825	-3.15503
ENSG00000123349	PFDN5	5.2927	9.28262	-3.98992
ENSG00000123358	NR4A1	0.883893	3.67642	-2.79252
ENSG00000123416	TUBA1B	7.33741	11.3736	-4.0362
ENSG00000123485	HJURP	2.69359	5.64235	-2.94876
ENSG00000123595	RAB9A	0.585848	4.77534	-4.18949
ENSG00000123600	METTL8	1.08045	3.66173	-2.58128
ENSG00000123609	NMI	6.23105	4.21865	2.0124
ENSG00000123728	RAP2C	0.201359	4.46688	-4.26552
ENSG00000123737	EXOSC9	7.0618	5.59174	1.47005
ENSG00000123739	PLA2G12A	1.57193	4.10413	-2.53219
ENSG00000123836	PFKFB2	0.943133	3.30797	-2.36483
ENSG00000123989	CHPF	6.33442	4.81092	1.5235
ENSG00000124074	ENKD1	0.38606	3.52407	-3.13801
ENSG00000124107	SLPI	0.890327	2.99782	-2.10749
ENSG00000124120	TTPAL	0.83011	4.04537	-3.21526
ENSG00000124140	SLC12A5	0.0797214	3.23306	-3.15334
ENSG00000124155	PIGT	4.05617	6.67483	-2.61866
ENSG00000124172	ATP5F1E	11.3591	7.33858	4.02049
ENSG00000124181	PLCG1	2.5613	5.46823	-2.90693
ENSG00000124193	SRSF6	8.62666	6.46787	2.15879
ENSG00000124201	ZNFX1	6.06873	4.33059	1.73814
ENSG00000124208	PEDS1-UBE2V1	0.38573	2.62535	-2.23962
ENSG00000124217	MOCS3	5.89777	2.93147	2.9663
ENSG00000124226	RNF114	8.18525	6.53243	1.65283
ENSG00000124228	DDX27	0.436645	6.20754	-5.77089
ENSG00000124275	MTRR	6.11642	4.34621	1.7702
ENSG00000124299	PEPD	1.46745	5.85327	-4.38582
ENSG00000124333	VAMP7	8.08307	5.55603	2.52704
ENSG00000124356	STAMBP	2.00232	5.17796	-3.17564
ENSG00000124370	MCEE	1.2905	4.3771	-3.0866
ENSG00000124374	PAIP2B	4.23032	2.12346	2.10685
ENSG00000124383	MPHOSPH10	7.34981	5.5788	1.771
ENSG00000124406	ATP8A1	4.72739	1.8854	2.84199
ENSG00000124444	ZNF576	1.24572	4.30008	-3.05435
ENSG00000124486	USP9X	7.79612	5.73542	2.0607
ENSG00000124523	SIRT5	5.47346	3.65229	1.82117
ENSG00000124562	SNRPC	4.98481	8.24151	-3.2567
ENSG00000124571	XPO5	3.03441	5.55641	-2.522
ENSG00000124575	H1-3	5.10148	0.640551	4.46093
ENSG00000124610	H1-1	3.72278	0.116206	3.60657
ENSG00000124635	H2BC11	9.3237	3.61445	5.70924
ENSG00000124688	MAD2L1BP	1.28811	5.32817	-4.04006
ENSG00000124762	CDKN1A	0.981025	6.26684	-5.28581
ENSG00000124767	GLO1	9.91915	7.64407	2.27508
ENSG00000124783	SSR1	4.04407	7.24716	-3.20308
ENSG00000124784	RIOK1	7.06706	4.84575	2.22131
ENSG00000124789	NUP153	2.14475	5.55924	-3.4145
ENSG00000124795	DEK	9.68307	7.95462	1.72845
ENSG00000124802	EEF1E1	8.20383	6.70221	1.50162
ENSG00000124831	LRRFIP1	1.40899	6.12078	-4.71179
ENSG00000125148	MT2A	4.62918	8.94188	-4.31271
ENSG00000125257	ABCC4	5.90575	3.40604	2.49971
ENSG00000125352	RNF113A	1.98013	4.50674	-2.52661
ENSG00000125434	SLC25A35	0.909969	3.20175	-2.29178
ENSG00000125503	PPP1R12C	1.65241	5.66002	-4.0076
ENSG00000125505	MBOAT7	1.63574	4.85991	-3.22417
ENSG00000125520	SLC2A4RG	2.10364	4.55516	-2.45152
ENSG00000125534	PPDPF	4.88111	7.72493	-2.84382
ENSG00000125629	INSIG2	7.73422	3.28672	4.4475
ENSG00000125633	CCDC93	6.61518	4.1356	2.47958
ENSG00000125686	MED1	7.43943	4.90476	2.53467
ENSG00000125703	ATG4C	5.29615	3.80008	1.49607
ENSG00000125733	TRIP10	6.4717	4.97336	1.49833
ENSG00000125741	OPA3	0.127432	3.7622	-3.63477
ENSG00000125772	GPCPD1	5.08581	3.25281	1.833
ENSG00000125779	PANK2	6.71562	4.83715	1.87847
ENSG00000125821	DTD1	5.015	3.32596	1.68904
ENSG00000125834	STK35	1.34501	4.24973	-2.90473
ENSG00000125835	SNRPB	2.76156	8.98744	-6.22588
ENSG00000125841	NRSN2	1.74326	5.14228	-3.39902
ENSG00000125844	RRBP1	4.5367	6.65719	-2.12049
ENSG00000125898	FAM110A	1.08552	4.0811	-2.99558
ENSG00000125912	NCLN	2.75784	5.74173	-2.98389
ENSG00000125945	ZNF436	4.08387	2.44442	1.63945
ENSG00000125970	RALY	2.58828	8.09391	-5.50562
ENSG00000125995	ROMO1	5.95007	8.52369	-2.57362
ENSG00000126005	MMP24OS	0.162563	4.58748	-4.42492
ENSG00000126012	KDM5C	7.33215	5.8413	1.49085
ENSG00000126067	PSMB2	7.35157	5.65283	1.69874
ENSG00000126070	AGO3	5.1146	2.95455	2.16006
ENSG00000126088	UROD	1.57538	6.56278	-4.9874
ENSG00000126216	TUBGCP3	6.83047	4.99043	1.84004
ENSG00000126249	PDCD2L	2.12819	4.38246	-2.25427
ENSG00000126261	UBA2	8.73233	7.00726	1.72507
ENSG00000126267	COX6B1	4.41724	9.52152	-5.10428
ENSG00000126391	FRMD8	1.98617	4.87598	-2.88981
ENSG00000126457	PRMT1	6.16356	8.30636	-2.1428
ENSG00000126458	RRAS	2.23627	5.03402	-2.79775
ENSG00000126461	SCAF1	8.02389	6.001	2.02289
ENSG00000126464	PRR12	6.13006	3.87794	2.25212
ENSG00000126524	SBDS	3.25492	6.68455	-3.42963
ENSG00000126602	TRAP1	1.89689	7.27351	-5.37662
ENSG00000126749	EMG1	1.52997	4.9836	-3.45363
ENSG00000126768	TIMM17B	2.61025	6.84783	-4.23758
ENSG00000126773	PCNX4	6.55607	4.60047	1.95561
ENSG00000126790	L3HYPDH	6.12619	4.36436	1.76183
ENSG00000126882	FAM78A	3.4312	1.77602	1.65518
ENSG00000126903	SLC10A3	1.94393	4.80512	-2.86119
ENSG00000127054	INTS11	3.49382	5.88026	-2.38644
ENSG00000127080	IPPK	1.53289	3.89484	-2.36195
ENSG00000127191	TRAF2	1.68902	5.19437	-3.50534
ENSG00000127311	HELB	4.13463	0.623424	3.51121
ENSG00000127314	RAP1B	3.1571	7.83345	-4.67635
ENSG00000127337	YEATS4	7.56807	5.469	2.09907
ENSG00000127362	TAS2R3	2.74571	0.380077	2.36564
ENSG00000127483	HP1BP3	9.30519	7.74619	1.559
ENSG00000127511	SIN3B	1.65118	4.9305	-3.27932
ENSG00000127540	UQCR11	2.28704	6.5127	-4.22566
ENSG00000127774	EMC6	1.84512	6.2242	-4.37908
ENSG00000127804	METTL16	5.60072	3.93283	1.66789
ENSG00000127838	PNKD	3.60519	6.16732	-2.56212
ENSG00000127914	AKAP9	7.01866	3.57505	3.44362
ENSG00000127922	SEM1	6.7608	9.63039	-2.86959
ENSG00000127946	HIP1	6.57704	3.60166	2.97538
ENSG00000127952	STYXL1	1.69068	4.75242	-3.06173
ENSG00000127980	PEX1	5.85754	3.61067	2.24688
ENSG00000128000	ZNF780B	4.80524	2.46587	2.33936
ENSG00000128016	ZFP36	0.264061	4.55901	-4.29495
ENSG00000128159	TUBGCP6	0.793389	3.51376	-2.72038
ENSG00000128185	DGCR6L	1.438	5.52742	-4.08942
ENSG00000128266	GNAZ	4.70757	2.62884	2.07872
ENSG00000128272	ATF4	5.31084	9.18681	-3.87598
ENSG00000128283	CDC42EP1	0.998412	4.47015	-3.47174
ENSG00000128294	TPST2	2.01954	4.48632	-2.46678
ENSG00000128322	IGLL1	2.89293	0.740732	2.1522
ENSG00000128346	C22orf23	0.489826	2.91818	-2.42835
ENSG00000128563	PRKRIP1	6.69973	4.28389	2.41583
ENSG00000128573	FOXP2	8.2234	0.899081	7.32432
ENSG00000128581	IFT22	1.94762	4.0664	-2.11878
ENSG00000128585	MKLN1	5.45586	3.77925	1.67661
ENSG00000128595	CALU	2.37357	8.14918	-5.77562
ENSG00000128607	KLHDC10	6.48652	4.74565	1.74087
ENSG00000128641	MYO1B	2.64348	5.50895	-2.86547
ENSG00000128731	HERC2	1.60596	3.74905	-2.1431
ENSG00000128739	SNRPN	0.104354	5.66585	-5.5615
ENSG00000128789	PSMG2	0.927474	6.33801	-5.41054
ENSG00000128881	TTBK2	0.567328	2.99904	-2.43171
ENSG00000128923	MINDY2	6.21717	2.99071	3.22646
ENSG00000129007	CALML4	5.83775	2.81329	3.02446
ENSG00000129028	THAP10	4.60309	2.55131	2.05178
ENSG00000129055	ANAPC13	3.21732	6.50288	-3.28556
ENSG00000129083	COPB1	3.66567	7.08526	-3.41959
ENSG00000129173	E2F8	5.36309	3.386	1.97709
ENSG00000129245	FXR2	2.74531	5.38247	-2.63715
ENSG00000129292	PHF20L1	8.04371	4.71165	3.33206
ENSG00000129354	AP1M2	1.73132	4.46692	-2.7356
ENSG00000129355	CDKN2D	2.1402	4.3322	-2.19201
ENSG00000129473	BCL2L2	2.44211	4.98722	-2.54511
ENSG00000129515	SNX6	7.67349	6.12889	1.5446
ENSG00000129534	MIS18BP1	1.57079	4.70386	-3.13307
ENSG00000129562	DAD1	6.48712	8.57752	-2.0904
ENSG00000129646	QRICH2	2.99718	1.5037	1.49348
ENSG00000129657	SEC14L1	3.46073	6.06285	-2.60212
ENSG00000129667	RHBDF2	1.95714	4.29763	-2.34048
ENSG00000129696	TTI2	5.61528	3.88263	1.73265
ENSG00000129824	RPS4Y1	1.76891	4.09594	-2.32704
ENSG00000129925	PGAP6	2.55183	5.42784	-2.87601
ENSG00000129932	DOHH	2.05101	4.17976	-2.12876
ENSG00000130005	GAMT	2.68815	5.14884	-2.46069
ENSG00000130165	ELOF1	4.02435	6.62513	-2.60078
ENSG00000130193	THEM6	1.62204	4.48513	-2.86308
ENSG00000130202	NECTIN2	3.32476	5.5811	-2.25634
ENSG00000130203	APOE	1.19206	3.73183	-2.53977
ENSG00000130204	TOMM40	2.71671	6.92214	-4.20543
ENSG00000130244	FAM98C	0.689373	3.80919	-3.11982
ENSG00000130254	SAFB2	7.695	5.76964	1.92537
ENSG00000130255	RPL36	5.78965	9.92724	-4.13759
ENSG00000130299	GTPBP3	1.54698	4.45359	-2.90661
ENSG00000130311	DDA1	6.40076	3.79346	2.6073
ENSG00000130312	MRPL34	0.178719	6.61811	-6.43939
ENSG00000130313	PGLS	3.13106	5.83129	-2.70024
ENSG00000130338	TULP4	6.25599	3.17842	3.07757
ENSG00000130347	RTN4IP1	5.46443	3.46954	1.99489
ENSG00000130363	RSPH3	4.90684	2.57091	2.33592
ENSG00000130382	MLLT1	2.85064	5.18319	-2.33255
ENSG00000130511	SSBP4	2.71766	5.60529	-2.88764
ENSG00000130638	ATXN10	8.47134	6.54452	1.92682
ENSG00000130640	TUBGCP2	0.507839	4.98058	-4.47274
ENSG00000130669	PAK4	2.84929	5.68699	-2.8377
ENSG00000130699	TAF4	4.82665	3.17378	1.65286
ENSG00000130703	OSBPL2	2.78512	4.90877	-2.12365
ENSG00000130706	ADRM1	4.7267	7.6208	-2.8941
ENSG00000130707	ASS1	2.06605	5.28905	-3.223
ENSG00000130713	EXOSC2	7.41061	4.79529	2.61532
ENSG00000130725	UBE2M	1.54971	7.4286	-5.87888
ENSG00000130749	ZC3H4	7.57094	4.10141	3.46953
ENSG00000130770	ATP5IF1	10.1605	7.49208	2.66841
ENSG00000130772	MED18	6.45241	3.13525	3.31716
ENSG00000130787	HIP1R	1.39255	4.60028	-3.20772
ENSG00000130810	PPAN	1.50543	5.36591	-3.86047
ENSG00000130816	DNMT1	1.95341	5.88481	-3.93141
ENSG00000130818	ZNF426	5.36985	2.99965	2.3702
ENSG00000130826	DKC1	4.41476	7.0798	-2.66504
ENSG00000130985	UBA1	3.8543	7.9803	-4.126
ENSG00000131019	ULBP3	3.86715	2.35243	1.51472
ENSG00000131043	AAR2	1.03118	5.13074	-4.09957
ENSG00000131051	RBM39	10.3217	6.81191	3.50976
ENSG00000131116	ZNF428	7.90181	5.87259	2.02921
ENSG00000131127	ZNF141	6.25072	1.8774	4.37332
ENSG00000131143	COX4I1	4.08968	9.42548	-5.3358
ENSG00000131165	CHMP1A	3.86506	6.01941	-2.15436
ENSG00000131174	COX7B	5.40975	7.86912	-2.45937
ENSG00000131236	CAP1	4.47856	8.28087	-3.80231
ENSG00000131263	RLIM	6.95518	4.61477	2.34041
ENSG00000131269	ABCB7	1.59066	4.45359	-2.86294
ENSG00000131323	TRAF3	1.78945	4.02087	-2.23142
ENSG00000131368	MRPS25	6.84919	3.98793	2.86126
ENSG00000131370	SH3BP5	0.429841	4.3519	-3.92206
ENSG00000131467	PSME3	4.1009	7.04733	-2.94643
ENSG00000131469	RPL27	6.6502	11.5444	-4.89419
ENSG00000131470	PSMC3IP	6.96569	4.91861	2.04708
ENSG00000131507	NDFIP1	0.160216	5.40673	-5.24651
ENSG00000131591	C1orf159	1.06084	3.65496	-2.59412
ENSG00000131626	PPFIA1	7.07891	5.10873	1.97018
ENSG00000131697	NPHP4	0.557669	2.83991	-2.28224
ENSG00000131788	PIAS3	6.7668	5.17906	1.58774
ENSG00000131844	MCCC2	6.87636	5.31031	1.56605
ENSG00000131845	ZNF304	4.88254	2.97055	1.91199
ENSG00000131871	SELENOS	3.73717	6.36214	-2.62497
ENSG00000131876	SNRPA1	8.98107	6.89047	2.0906
ENSG00000131943	C19orf12	1.50029	4.36926	-2.86897
ENSG00000131944	FAAP24	0.525746	3.02802	-2.50227
ENSG00000131966	ACTR10	5.28557	2.79564	2.48993
ENSG00000132002	DNAJB1	4.02062	6.61052	-2.5899
ENSG00000132003	ZSWIM4	4.7748	2.35738	2.41743
ENSG00000132024	CC2D1A	5.6497	3.63399	2.01571
ENSG00000132170	PPARG	4.65692	2.55706	2.09986
ENSG00000132182	NUP210	5.85818	4.29516	1.56302
ENSG00000132300	PTCD3	6.40613	4.82025	1.58588
ENSG00000132326	PER2	5.38781	2.77629	2.61152
ENSG00000132341	RAN	8.11505	10.6117	-2.49668
ENSG00000132361	CLUH	2.36322	5.91175	-3.54852
ENSG00000132405	TBC1D14	7.41941	5.51138	1.90803
ENSG00000132424	PNISR	7.69699	5.81781	1.87918
ENSG00000132436	FIGNL1	6.59476	4.76257	1.83219
ENSG00000132463	GRSF1	1.48436	6.52203	-5.03767
ENSG00000132466	ANKRD17	2.82476	5.2626	-2.43785
ENSG00000132471	WBP2	2.41673	6.59011	-4.17338
ENSG00000132475	H3-3B	0.748466	9.91768	-9.16921
ENSG00000132485	ZRANB2	3.52083	6.54311	-3.02228
ENSG00000132549	VPS13B	6.366	2.87073	3.49527
ENSG00000132570	PCBD2	5.2896	3.3806	1.90899
ENSG00000132589	FLOT2	3.26058	6.24048	-2.97991
ENSG00000132603	NIP7	3.18855	5.59197	-2.40342
ENSG00000132612	VPS4A	7.22612	4.96954	2.25658
ENSG00000132613	MTSS2	3.47033	5.63209	-2.16176
ENSG00000132640	BTBD3	6.29209	4.42271	1.86938
ENSG00000132646	PCNA	3.66793	8.73771	-5.06978
ENSG00000132670	PTPRA	3.37667	6.07053	-2.69386
ENSG00000132768	DPH2	2.71469	4.94385	-2.22916
ENSG00000132824	SERINC3	2.57055	6.55294	-3.98239
ENSG00000132881	CPLANE2	0.807999	3.07942	-2.27142
ENSG00000132950	ZMYM5	5.10088	3.5907	1.51018
ENSG00000132953	XPO4	6.43645	3.69472	2.74173
ENSG00000133026	MYH10	6.31124	4.80319	1.50805
ENSG00000133027	PEMT	1.20207	5.08816	-3.88608
ENSG00000133030	MPRIP	1.19119	7.07077	-5.87957
ENSG00000133065	SLC41A1	1.46626	4.16997	-2.70371
ENSG00000133069	TMCC2	3.46471	1.8461	1.6186
ENSG00000133104	SPART	5.5124	3.90562	1.60677
ENSG00000133112	TPT1	8.31199	11.6778	-3.36584
ENSG00000133195	SLC39A11	2.26503	4.50301	-2.23798
ENSG00000133226	SRRM1	2.78151	6.00313	-3.22162
ENSG00000133302	SLF1	4.34929	2.63876	1.71053
ENSG00000133313	CNDP2	0.301091	6.48977	-6.18868
ENSG00000133315	MACROD1	5.74322	4.09951	1.64371
ENSG00000133316	WDR74	3.709	6.0852	-2.3762
ENSG00000133393	CEP20	7.54781	4.38095	3.16686
ENSG00000133398	MED10	2.96067	5.94335	-2.98268
ENSG00000133606	MKRN1	1.96307	6.3793	-4.41623
ENSG00000133612	AGAP3	0.636744	5.19861	-4.56186
ENSG00000133619	KRBA1	5.40835	3.31091	2.09743
ENSG00000133641	C12orf29	0.800363	3.61065	-2.81029
ENSG00000133657	ATP13A3	1.83004	5.55035	-3.72031
ENSG00000133703	KRAS	0.752701	4.69328	-3.94058
ENSG00000133773	CCDC59	2.03082	5.13684	-3.10602
ENSG00000133812	SBF2	1.60807	3.72445	-2.11639
ENSG00000133816	MICAL2	5.96883	4.46832	1.50051
ENSG00000133858	ZFC3H1	6.04308	3.85562	2.18745
ENSG00000133872	SARAF	2.90715	6.97499	-4.06783
ENSG00000133943	DGLUCY	0.443133	4.23173	-3.78859
ENSG00000133983	COX16	0.0588664	5.5056	-5.44674
ENSG00000133997	MED6	7.60499	5.46634	2.13865
ENSG00000134001	EIF2S1	8.20333	6.48504	1.71829
ENSG00000134014	ELP3	1.59201	4.78309	-3.19109
ENSG00000134046	MBD2	1.14073	4.44426	-3.30353
ENSG00000134049	IER3IP1	8.7207	5.05639	3.6643
ENSG00000134056	MRPS36	1.10278	5.09287	-3.99009
ENSG00000134058	CDK7	6.64182	3.91082	2.731
ENSG00000134072	CAMK1	0.720648	3.46917	-2.74853
ENSG00000134086	VHL	1.69365	4.78526	-3.09162
ENSG00000134108	ARL8B	7.56688	5.75405	1.81283
ENSG00000134146	DPH6	5.26772	3.75731	1.51041
ENSG00000134202	GSTM3	6.37969	2.79428	3.58541
ENSG00000134248	LAMTOR5	1.40879	8.0597	-6.65091
ENSG00000134291	TMEM106C	4.45004	7.69187	-3.24183
ENSG00000134294	SLC38A2	2.96864	7.11911	-4.15047
ENSG00000134318	ROCK2	8.16173	4.60663	3.5551
ENSG00000134324	LPIN1	0.79271	4.61543	-3.82272
ENSG00000134363	FST	0.876133	3.07595	-2.19982
ENSG00000134371	CDC73	6.99778	3.16939	3.82839
ENSG00000134375	TIMM17A	4.48851	6.59938	-2.11087
ENSG00000134419	RPS15A	4.60994	11.4613	-6.85135
ENSG00000134480	CCNH	0.620114	5.32357	-4.70345
ENSG00000134508	CABLES1	5.47287	3.84846	1.62441
ENSG00000134602	STK26	2.22627	4.43209	-2.20582
ENSG00000134690	CDCA8	3.21458	6.04575	-2.83117
ENSG00000134698	AGO4	4.46999	2.88374	1.58625
ENSG00000134717	BTF3L4	9.01251	6.59635	2.41616
ENSG00000134758	RNF138	7.99523	5.10878	2.88646
ENSG00000134759	ELP2	8.6294	5.12966	3.49974
ENSG00000134802	SLC43A3	1.60287	4.71378	-3.11091
ENSG00000134824	FADS2	2.39028	6.87746	-4.48717
ENSG00000134825	TMEM258	4.78033	7.6911	-2.91077
ENSG00000134874	DZIP1	4.76496	2.18538	2.57958
ENSG00000134882	UBAC2	7.41554	5.41072	2.00481
ENSG00000134884	ARGLU1	8.0618	3.76635	4.29545
ENSG00000134899	ERCC5	7.26605	3.91913	3.34692
ENSG00000134900	TPP2	7.25268	4.73432	2.51836
ENSG00000134901	POGLUT2	1.29255	3.66802	-2.37547
ENSG00000134986	NREP	2.08236	5.6404	-3.55804
ENSG00000134987	WDR36	7.50701	4.25357	3.25344
ENSG00000135045	C9orf40	5.53533	3.76131	1.77402
ENSG00000135108	FBXO21	2.74802	4.93342	-2.18541
ENSG00000135124	P2RX4	1.53808	3.76133	-2.22324
ENSG00000135164	DMTF1	1.67802	5.22465	-3.54663
ENSG00000135241	PNPLA8	1.16583	4.50455	-3.33871
ENSG00000135245	HILPDA	1.83633	5.0778	-3.24147
ENSG00000135250	SRPK2	2.0017	5.14724	-3.14554
ENSG00000135316	SYNCRIP	0.727009	7.39959	-6.67258
ENSG00000135341	MAP3K7	6.10776	4.23168	1.87608
ENSG00000135365	PHF21A	7.44114	4.18616	3.25498
ENSG00000135372	NAT10	2.64219	5.68354	-3.04135
ENSG00000135390	ATP5MC2	6.58339	9.52449	-2.94109
ENSG00000135441	BLOC1S1	4.82658	7.33163	-2.50505
ENSG00000135451	TROAP	2.97622	6.23738	-3.26117
ENSG00000135469	COQ10A	5.17433	3.63005	1.54428
ENSG00000135486	HNRNPA1	12.7967	10.292	2.50479
ENSG00000135503	ACVR1B	1.45406	4.26819	-2.81413
ENSG00000135506	OS9	5.14191	7.59209	-2.45019
ENSG00000135521	LTV1	7.85307	5.88756	1.9655
ENSG00000135535	CD164	3.60123	7.30673	-3.7055
ENSG00000135537	AFG1L	3.65756	2.15198	1.50558
ENSG00000135540	NHSL1	4.72142	3.2421	1.47931
ENSG00000135541	AHI1	0.602088	3.08932	-2.48724
ENSG00000135587	SMPD2	1.05283	3.91075	-2.85792
ENSG00000135617	PRADC1	2.86613	5.03219	-2.16607
ENSG00000135679	MDM2	8.17758	5.62217	2.55541
ENSG00000135722	FBXL8	0.679566	3.53848	-2.85892
ENSG00000135778	NTPCR	4.95033	2.63377	2.31655
ENSG00000135823	STX6	0.961916	4.50969	-3.54778
ENSG00000135829	DHX9	2.99556	7.17773	-4.18217
ENSG00000135837	CEP350	5.57548	3.16139	2.41409
ENSG00000135870	RC3H1	5.89324	3.11467	2.77857
ENSG00000135924	DNAJB2	0.314825	5.3325	-5.01768
ENSG00000135926	TMBIM1	1.42456	6.02365	-4.59909
ENSG00000135940	COX5B	0.772279	8.02557	-7.25329
ENSG00000135945	REV1	5.13406	3.49378	1.64029
ENSG00000135974	C2orf49	7.10658	4.56309	2.54349
ENSG00000135976	ANKRD36	6.56055	2.35804	4.20251
ENSG00000136026	CKAP4	8.25239	6.14219	2.11019
ENSG00000136048	DRAM1	1.65008	3.83325	-2.18317
ENSG00000136052	SLC41A2	0.356339	2.6561	-2.29976
ENSG00000136068	FLNB	8.21796	6.06851	2.14945
ENSG00000136100	VPS36	6.19556	4.38705	1.80851
ENSG00000136122	BORA	5.33699	3.62271	1.71427
ENSG00000136141	LRCH1	5.7309	3.35082	2.38009
ENSG00000136146	MED4	3.71412	5.91916	-2.20504
ENSG00000136156	ITM2B	3.00775	6.67562	-3.66787
ENSG00000136197	C7orf25	6.04401	2.85434	3.18967
ENSG00000136237	RAPGEF5	3.85781	2.37026	1.48755
ENSG00000136238	RAC1	1.01318	7.91521	-6.90203
ENSG00000136243	NUP42	7.04704	4.81572	2.23132
ENSG00000136261	BZW2	4.84991	7.14572	-2.29582
ENSG00000136271	DDX56	3.58297	6.30627	-2.7233
ENSG00000136273	HUS1	7.2053	3.76911	3.43619
ENSG00000136295	TTYH3	2.43903	5.77737	-3.33834
ENSG00000136371	MTHFS	6.63366	3.91186	2.7218
ENSG00000136381	IREB2	6.81774	5.25447	1.56328
ENSG00000136448	NMT1	3.5805	5.90486	-2.32436
ENSG00000136450	SRSF1	9.79966	7.46728	2.33238
ENSG00000136451	VEZF1	1.96428	5.58409	-3.61981
ENSG00000136504	KAT7	7.31978	4.73095	2.58883
ENSG00000136522	MRPL47	3.00153	6.29953	-3.298
ENSG00000136527	TRA2B	4.0969	6.19106	-2.09416
ENSG00000136603	SKIL	5.97227	4.41404	1.55823
ENSG00000136628	EPRS1	1.50382	6.76484	-5.26101
ENSG00000136630	HLX	3.36712	1.49231	1.87481
ENSG00000136682	ZNG1B	7.27278	3.65705	3.61573
ENSG00000136709	WDR33	2.09281	5.06078	-2.96797
ENSG00000136718	IMP4	3.52809	6.29463	-2.76654
ENSG00000136720	HS6ST1	2.33741	4.646	-2.30859
ENSG00000136738	STAM	6.57387	4.3693	2.20457
ENSG00000136754	ABI1	7.29231	5.58	1.71231
ENSG00000136758	YME1L1	4.54737	6.74694	-2.19957
ENSG00000136783	NIPSNAP3A	1.24275	5.12246	-3.87971
ENSG00000136810	TXN	1.15256	9.30099	-8.14844
ENSG00000136840	ST6GALNAC4	1.51002	4.36911	-2.85909
ENSG00000136842	TMOD1	3.3735	1.53035	1.84315
ENSG00000136861	CDK5RAP2	6.57605	4.61892	1.95713
ENSG00000136870	ZNF189	1.55695	3.80371	-2.24677
ENSG00000136874	STX17	5.33868	3.82985	1.50884
ENSG00000136875	PRPF4	3.48285	5.64398	-2.16113
ENSG00000136908	DPM2	2.43754	6.19319	-3.75565
ENSG00000136930	PSMB7	3.14689	8.54208	-5.39519
ENSG00000136938	ANP32B	6.20419	8.67581	-2.47162
ENSG00000136982	DSCC1	7.51683	4.5543	2.96252
ENSG00000136986	DERL1	2.79605	6.75879	-3.96274
ENSG00000136997	MYC	7.99428	6.50427	1.49002
ENSG00000137038	DMAC1	0.279398	4.25909	-3.97969
ENSG00000137055	PLAA	6.93764	4.9814	1.95624
ENSG00000137106	GRHPR	2.71408	6.63501	-3.92093
ENSG00000137145	DENND4C	1.2961	3.79952	-2.50342
ENSG00000137177	KIF13A	5.73028	4.09807	1.63222
ENSG00000137185	ZSCAN9	1.85578	4.12215	-2.26637
ENSG00000137193	PIM1	2.31123	4.53198	-2.22075
ENSG00000137203	TFAP2A	5.92514	3.83427	2.09087
ENSG00000137210	TMEM14B	0.310061	7.32576	-7.0157
ENSG00000137274	BPHL	5.66814	4.05375	1.6144
ENSG00000137309	HMGA1	4.49196	8.37942	-3.88746
ENSG00000137331	IER3	3.01119	0.649558	2.36164
ENSG00000137337	MDC1	6.31201	4.72069	1.59132
ENSG00000137343	ATAT1	6.70968	1.23879	5.47089
ENSG00000137364	TPMT	1.17079	4.23888	-3.06809
ENSG00000137411	VARS2	4.66354	2.38806	2.27548
ENSG00000137413	TAF8	2.19713	4.5473	-2.35017
ENSG00000137414	FAM8A1	5.89576	4.03412	1.86164
ENSG00000137494	ANKRD42	0.825787	3.15064	-2.32485
ENSG00000137497	NUMA1	2.04636	6.81236	-4.766
ENSG00000137500	CCDC90B	7.14225	3.89353	3.24872
ENSG00000137504	CREBZF	1.67864	4.02617	-2.34754
ENSG00000137522	RNF121	6.56103	4.4125	2.14853
ENSG00000137575	SDCBP	8.34412	6.59113	1.75299
ENSG00000137692	DCUN1D5	5.75086	3.54173	2.20913
ENSG00000137713	PPP2R1B	7.45147	4.98988	2.46159
ENSG00000137714	FDX1	1.34951	3.88169	-2.53218
ENSG00000137760	ALKBH8	4.6308	3.04631	1.58449
ENSG00000137804	NUSAP1	7.8669	6.09908	1.76782
ENSG00000137806	NDUFAF1	1.91625	4.23871	-2.32246
ENSG00000137812	KNL1	6.39264	3.57726	2.81537
ENSG00000137818	RPLP1	7.02931	11.1285	-4.09921
ENSG00000137831	UACA	1.33016	4.36026	-3.0301
ENSG00000137845	ADAM10	6.99492	5.4671	1.52783
ENSG00000137941	TTLL7	3.78561	2.04267	1.74294
ENSG00000137944	KYAT3	6.72408	4.72224	2.00184
ENSG00000137947	GTF2B	1.19464	5.11701	-3.92236
ENSG00000137955	RABGGTB	9.26697	6.30195	2.96503
ENSG00000138018	SELENOI	6.46245	4.73738	1.72508
ENSG00000138035	PNPT1	1.74006	3.99969	-2.25963
ENSG00000138050	THUMPD2	4.51518	1.79345	2.72173
ENSG00000138071	ACTR2	2.78305	7.98559	-5.20254
ENSG00000138074	SLC5A6	0.582938	5.74405	-5.16111
ENSG00000138092	CENPO	1.59107	4.62427	-3.0332
ENSG00000138095	LRPPRC	8.46892	5.64195	2.82697
ENSG00000138101	DTNB	1.01098	3.11821	-2.10723
ENSG00000138111	MFSD13A	0.315891	3.12369	-2.8078
ENSG00000138134	STAMBPL1	4.64834	2.91048	1.73786
ENSG00000138138	ATAD1	7.68404	4.3682	3.31584
ENSG00000138160	KIF11	7.96711	5.41133	2.55579
ENSG00000138175	ARL3	7.46005	4.26108	3.19898
ENSG00000138182	KIF20B	6.99595	4.24314	2.75281
ENSG00000138185	ENTPD1	0.550651	2.66941	-2.11876
ENSG00000138190	EXOC6	6.67867	3.86384	2.81483
ENSG00000138231	DBR1	5.8699	4.24643	1.62347
ENSG00000138246	DNAJC13	6.52301	4.56322	1.95979
ENSG00000138303	ASCC1	6.47844	4.97026	1.50818
ENSG00000138326	RPS24	6.21761	11.9798	-5.76219
ENSG00000138336	TET1	4.48996	1.26712	3.22284
ENSG00000138376	BARD1	5.11284	3.54471	1.56813
ENSG00000138382	METTL5	8.53894	6.65663	1.88231
ENSG00000138385	SSB	5.62661	7.71949	-2.09289
ENSG00000138413	IDH1	3.45533	6.41073	-2.95541
ENSG00000138430	OLA1	1.13956	7.23607	-6.09651
ENSG00000138459	SLC35A5	7.3699	4.52851	2.84139
ENSG00000138468	SENP7	6.54516	3.55837	2.98679
ENSG00000138495	COX17	3.7258	7.76034	-4.03454
ENSG00000138594	TMOD3	6.69416	4.77689	1.91726
ENSG00000138600	SPPL2A	7.90421	5.54729	2.35692
ENSG00000138641	HERC3	1.10552	3.46198	-2.35646
ENSG00000138660	AP1AR	8.56736	4.60636	3.961
ENSG00000138663	COPS4	3.07969	5.76769	-2.68801
ENSG00000138685	FGF2	4.59405	2.52347	2.07057
ENSG00000138688	BLTP1	5.66034	3.63636	2.02399
ENSG00000138750	NUP54	6.69656	4.87756	1.81899
ENSG00000138760	SCARB2	3.0737	5.66826	-2.59456
ENSG00000138777	PPA2	6.67317	4.27731	2.39586
ENSG00000138778	CENPE	5.67384	4.06372	1.61012
ENSG00000138796	HADH	1.7266	5.60411	-3.87751
ENSG00000138814	PPP3CA	6.73999	5.18922	1.55077
ENSG00000138821	SLC39A8	5.48323	3.22737	2.25586
ENSG00000139083	ETV6	5.81054	3.08951	2.72102
ENSG00000139112	GABARAPL1	1.4316	4.89385	-3.46225
ENSG00000139132	FGD4	5.52276	2.65377	2.86899
ENSG00000139133	ALG10	7.16679	3.02748	4.1393
ENSG00000139146	SINHCAF	3.23173	5.85044	-2.61871
ENSG00000139154	AEBP2	7.34106	5.36949	1.97156
ENSG00000139163	ETNK1	6.69342	4.81657	1.87685
ENSG00000139218	SCAF11	8.4905	5.9719	2.51861
ENSG00000139266	MARCHF9	1.48568	3.66589	-2.18021
ENSG00000139318	DUSP6	1.98428	4.41114	-2.42686
ENSG00000139323	POC1B	6.00003	3.66529	2.33473
ENSG00000139324	TMTC3	6.80761	3.74224	3.06537
ENSG00000139343	SNRPF	2.94738	8.99209	-6.04472
ENSG00000139344	AMDHD1	0.36847	2.95306	-2.58459
ENSG00000139370	SLC15A4	7.25342	4.03102	3.2224
ENSG00000139437	TCHP	5.8186	4.32512	1.49348
ENSG00000139496	NUP58	7.21271	5.31141	1.9013
ENSG00000139505	MTMR6	1.92967	4.26608	-2.33641
ENSG00000139517	LNX2	5.26996	3.38477	1.88519
ENSG00000139531	SUOX	1.24448	4.30604	-3.06156
ENSG00000139579	NABP2	0.644624	6.07019	-5.42557
ENSG00000139613	SMARCC2	7.60802	6.00029	1.60773
ENSG00000139624	CERS5	5.52424	3.57474	1.94951
ENSG00000139629	GALNT6	0.860953	3.07633	-2.21538
ENSG00000139675	HNRNPA1L2	7.07539	3.63578	3.43961
ENSG00000139722	VPS37B	2.18548	4.76593	-2.58045
ENSG00000139746	RBM26	1.38631	5.55482	-4.16851
ENSG00000139793	MBNL2	7.51634	4.69249	2.82386
ENSG00000139974	SLC38A6	5.60982	3.39973	2.21009
ENSG00000139977	NAA30	0.780602	4.23394	-3.45334
ENSG00000139998	RAB15	0.805402	3.99809	-3.19269
ENSG00000140006	WDR89	6.11863	4.03995	2.07868
ENSG00000140104	CLBA1	0.533719	2.97662	-2.4429
ENSG00000140259	MFAP1	2.98785	5.85579	-2.86794
ENSG00000140262	TCF12	7.67199	5.9988	1.67319
ENSG00000140264	SERF2	7.04663	9.86971	-2.82308
ENSG00000140307	GTF2A2	2.20429	7.45406	-5.24977
ENSG00000140332	TLE3	6.4158	4.57375	1.84205
ENSG00000140382	HMG20A	1.66077	5.13195	-3.47118
ENSG00000140386	SCAPER	5.31171	3.2175	2.0942
ENSG00000140391	TSPAN3	0.412854	7.42515	-7.0123
ENSG00000140395	SKIC8	8.42813	6.31774	2.11039
ENSG00000140396	NCOA2	6.19855	3.9908	2.20775
ENSG00000140450	ARRDC4	4.48312	2.94699	1.53614
ENSG00000140463	BBS4	5.54983	4.00665	1.54318
ENSG00000140474	ULK3	5.92081	3.82015	2.10066
ENSG00000140521	POLG	5.76154	4.07208	1.68946
ENSG00000140525	FANCI	4.00652	6.43034	-2.42382
ENSG00000140543	DET1	4.76067	2.2726	2.48807
ENSG00000140564	FURIN	1.48697	5.17057	-3.6836
ENSG00000140575	IQGAP1	9.08384	6.36637	2.71747
ENSG00000140577	CRTC3	1.28975	3.84519	-2.55543
ENSG00000140650	PMM2	2.99483	5.26622	-2.27138
ENSG00000140694	PARN	7.29454	5.00905	2.2855
ENSG00000140743	CDR2	1.46144	5.13733	-3.67589
ENSG00000140830	TXNL4B	7.23384	4.40406	2.82979
ENSG00000140836	ZFHX3	6.02497	3.00794	3.01703
ENSG00000140848	CPNE2	2.27081	4.82655	-2.55573
ENSG00000140859	KIFC3	2.28215	5.25479	-2.97264
ENSG00000140941	MAP1LC3B	8.45758	6.33615	2.12143
ENSG00000140950	MEAK7	1.00216	3.61817	-2.61601
ENSG00000140983	RHOT2	3.20788	5.50673	-2.29885
ENSG00000140988	RPS2	8.68701	11.5695	-2.8825
ENSG00000140990	NDUFB10	5.51844	7.88329	-2.36485
ENSG00000140995	DEF8	3.08092	6.54026	-3.45934
ENSG00000141013	GAS8	5.3443	3.66608	1.67822
ENSG00000141040	ZNF287	4.49404	2.33221	2.16182
ENSG00000141198	TOM1L1	1.18236	4.84588	-3.66352
ENSG00000141219	C17orf80	1.56442	4.80692	-3.2425
ENSG00000141252	VPS53	5.73727	3.54408	2.19319
ENSG00000141298	SSH2	6.31833	4.63224	1.68609
ENSG00000141349	G6PC3	2.98763	6.04029	-3.05266
ENSG00000141380	SS18	7.39778	5.7406	1.65718
ENSG00000141428	C18orf21	7.22364	4.94871	2.27492
ENSG00000141429	GALNT1	7.26888	5.35355	1.91533
ENSG00000141480	ARRB2	1.63848	5.42459	-3.78611
ENSG00000141503	MINK1	2.80499	5.32694	-2.52195
ENSG00000141504	SAT2	6.28759	3.89084	2.39675
ENSG00000141522	ARHGDIA	1.91662	8.22397	-6.30735
ENSG00000141526	SLC16A3	2.64248	4.86746	-2.22498
ENSG00000141552	ANAPC11	3.48066	7.77455	-4.29389
ENSG00000141556	TBCD	3.45835	5.56463	-2.10628
ENSG00000141582	CBX4	7.3219	4.8374	2.48449
ENSG00000141646	SMAD4	1.29021	3.79638	-2.50618
ENSG00000141682	PMAIP1	0.843738	4.78196	-3.93822
ENSG00000141696	P3H4	0.426695	4.66598	-4.23929
ENSG00000141698	NT5C3B	5.61998	3.12028	2.4997
ENSG00000141753	IGFBP4	2.09202	5.46556	-3.37354
ENSG00000141956	PRDM15	5.3125	2.8582	2.4543
ENSG00000141959	PFKL	4.18245	6.75101	-2.56855
ENSG00000141965	FEM1A	5.4445	3.50845	1.93605
ENSG00000141971	MVB12A	2.94504	5.25759	-2.31255
ENSG00000142082	SIRT3	0.731346	4.22475	-3.4934
ENSG00000142192	APP	6.12327	8.43395	-2.31068
ENSG00000142197	DOP1B	5.43631	3.0103	2.42601
ENSG00000142252	GEMIN7	1.7449	5.61181	-3.86691
ENSG00000142279	WTIP	0.491028	2.92672	-2.43569
ENSG00000142409	ZNF787	7.22097	4.79628	2.42469
ENSG00000142444	TIMM29	0.829982	4.13815	-3.30817
ENSG00000142507	PSMB6	5.07568	7.98011	-2.90444
ENSG00000142528	ZNF473	0.646726	3.79519	-3.14846
ENSG00000142534	RPS11	6.28178	12.1737	-5.89195
ENSG00000142541	RPL13A	4.99318	11.5808	-6.58767
ENSG00000142556	ZNF614	5.00024	3.24175	1.75849
ENSG00000142655	PEX14	1.16041	4.66289	-3.50248
ENSG00000142669	SH3BGRL3	4.25435	8.26515	-4.0108
ENSG00000142684	ZNF593	2.93454	5.81582	-2.88127
ENSG00000142731	PLK4	6.32898	4.17593	2.15305
ENSG00000142751	GPN2	0.280369	4.98687	-4.7065
ENSG00000142794	NBPF3	3.82904	1.64256	2.18647
ENSG00000142856	ITGB3BP	0.970284	4.95737	-3.98709
ENSG00000142871	CCN1	2.36209	4.55933	-2.19724
ENSG00000142892	PIGK	6.71077	4.1377	2.57307
ENSG00000142945	KIF2C	8.09581	6.09734	1.99847
ENSG00000143033	MTF2	6.51504	4.49623	2.01881
ENSG00000143067	ZNF697	4.21486	2.33234	1.88252
ENSG00000143106	PSMA5	6.51881	3.841	2.67781
ENSG00000143147	GPR161	4.70883	2.91234	1.7965
ENSG00000143153	ATP1B1	8.40791	5.94799	2.45993
ENSG00000143156	NME7	1.02568	4.41061	-3.38493
ENSG00000143164	DCAF6	2.51579	5.48744	-2.97165
ENSG00000143207	COP1	6.99896	4.90104	2.09792
ENSG00000143222	UFC1	4.60842	7.41051	-2.80209
ENSG00000143252	SDHC	0.941936	7.63208	-6.69015
ENSG00000143256	PFDN2	3.65156	8.11246	-4.4609
ENSG00000143294	PRCC	3.77295	6.25399	-2.48104
ENSG00000143314	MRPL24	3.23158	7.22367	-3.99209
ENSG00000143324	XPR1	6.41957	4.47008	1.94949
ENSG00000143353	LYPLAL1	6.48333	3.42807	3.05526
ENSG00000143367	TUFT1	1.9762	4.28356	-2.30736
ENSG00000143384	MCL1	8.7437	7.251	1.49269
ENSG00000143393	PI4KB	3.55667	5.84714	-2.29047
ENSG00000143398	PIP5K1A	3.51295	5.98608	-2.47313
ENSG00000143401	ANP32E	9.20862	7.10756	2.10107
ENSG00000143409	MINDY1	0.923478	3.70373	-2.78026
ENSG00000143412	ANXA9	0.750485	2.8476	-2.09711
ENSG00000143418	CERS2	4.66903	7.67642	-3.00739
ENSG00000143420	ENSA	3.47794	8.4352	-4.95726
ENSG00000143457	GOLPH3L	6.31221	4.71982	1.59239
ENSG00000143476	DTL	6.12794	4.65218	1.47576
ENSG00000143479	DYRK3	5.19003	3.21082	1.97921
ENSG00000143493	INTS7	2.04984	4.76434	-2.7145
ENSG00000143498	TAF1A	5.69128	3.33166	2.35962
ENSG00000143514	TP53BP2	6.59706	4.60554	1.99152
ENSG00000143570	SLC39A1	4.67177	6.87429	-2.20252
ENSG00000143578	CREB3L4	0.58205	4.37087	-3.78882
ENSG00000143621	ILF2	5.95852	8.39636	-2.43784
ENSG00000143624	INTS3	7.00459	4.58419	2.4204
ENSG00000143633	C1orf131	6.2092	4.67606	1.53314
ENSG00000143641	GALNT2	3.11545	6.17275	-3.0573
ENSG00000143643	TTC13	0.654648	3.86612	-3.21147
ENSG00000143653	SCCPDH	7.83386	5.63277	2.20109
ENSG00000143702	CEP170	2.55748	5.23097	-2.67349
ENSG00000143761	ARF1	3.89774	9.04884	-5.1511
ENSG00000143771	CNIH4	3.69518	6.09734	-2.40216
ENSG00000143793	C1orf35	1.91376	4.83824	-2.92448
ENSG00000143845	ETNK2	0.871294	3.27617	-2.40488
ENSG00000143847	PPFIA4	3.14467	1.47214	1.67253
ENSG00000143862	ARL8A	2.00198	5.08123	-3.07925
ENSG00000143878	RHOB	1.39491	5.72848	-4.33357
ENSG00000143889	HNRNPLL	7.02533	4.7306	2.29474
ENSG00000143924	EML4	2.04332	5.24901	-3.20569
ENSG00000143947	RPS27A	5.88958	10.9411	-5.05152
ENSG00000143952	VPS54	6.51671	4.1136	2.40311
ENSG00000143971	ETAA1	6.26112	3.36986	2.89126
ENSG00000143977	SNRPG	6.33473	8.60285	-2.26812
ENSG00000144026	ZNF514	5.2225	3.11411	2.10838
ENSG00000144028	SNRNP200	3.66545	6.93665	-3.2712
ENSG00000144029	MRPS5	8.28845	4.34803	3.94041
ENSG00000144034	TPRKB	1.34133	6.29294	-4.95162
ENSG00000144118	RALB	2.85149	5.88957	-3.03808
ENSG00000144120	TMEM177	0.6753	4.40651	-3.73121
ENSG00000144182	LIPT1	0.203801	3.11214	-2.90833
ENSG00000144228	SPOPL	5.30188	3.51371	1.78818
ENSG00000144283	PKP4	6.62702	4.83522	1.7918
ENSG00000144362	PHOSPHO2	6.28946	3.13598	3.15348
ENSG00000144395	CCDC150	4.9931	1.13508	3.85802
ENSG00000144445	KANSL1L	5.75069	3.13247	2.61822
ENSG00000144451	SPAG16	1.89646	4.08729	-2.19083
ENSG00000144485	HES6	2.30462	4.51039	-2.20577
ENSG00000144559	TAMM41	1.59319	3.72287	-2.12968
ENSG00000144567	RETREG2	3.26091	5.58048	-2.31958
ENSG00000144580	CNOT9	8.20239	6.01939	2.183
ENSG00000144645	OSBPL10	6.45843	3.79444	2.66399
ENSG00000144674	GOLGA4	9.06865	5.02541	4.04324
ENSG00000144713	RPL32	3.87029	10.7768	-6.9065
ENSG00000144741	SLC25A26	1.55073	3.68436	-2.13363
ENSG00000144749	LRIG1	5.67457	3.31014	2.36443
ENSG00000144791	LIMD1	5.52882	3.70626	1.82256
ENSG00000144802	NFKBIZ	5.25143	3.6086	1.64283
ENSG00000144827	ABHD10	2.91527	5.15343	-2.23816
ENSG00000145002	FAM86B2	4.94076	0.279047	4.66172
ENSG00000145012	LPP	1.66131	4.06066	-2.39935
ENSG00000145014	TMEM44	1.55226	3.72153	-2.16927
ENSG00000145022	TCTA	2.2326	4.84925	-2.61665
ENSG00000145050	MANF	2.47499	7.12019	-4.6452
ENSG00000145088	EAF2	4.42555	2.60645	1.8191
ENSG00000145191	EIF2B5	2.18941	5.25108	-3.06167
ENSG00000145214	DGKQ	1.19226	3.6345	-2.44224
ENSG00000145216	FIP1L1	2.39598	5.51937	-3.12339
ENSG00000145241	CENPC	5.72982	1.30349	4.42633
ENSG00000145331	TRMT10A	5.1744	3.25709	1.91731
ENSG00000145337	PYURF	7.37545	5.41337	1.96208
ENSG00000145354	CISD2	8.63902	3.27276	5.36626
ENSG00000145365	TIFA	0.420847	3.99285	-3.572
ENSG00000145375	SPATA5	5.7109	2.16749	3.54341
ENSG00000145388	METTL14	5.83597	3.94522	1.89076
ENSG00000145414	NAF1	6.34767	4.30124	2.04643
ENSG00000145439	CBR4	5.9194	3.97122	1.94819
ENSG00000145476	CYP4V2	3.86973	1.82549	2.04424
ENSG00000145545	SRD5A1	4.79081	3.0391	1.75171
ENSG00000145592	RPL37	1.72227	9.71115	-7.98888
ENSG00000145687	SSBP2	0.690587	4.12117	-3.43058
ENSG00000145734	BDP1	6.15462	1.4357	4.71893
ENSG00000145780	FEM1C	7.07391	3.53692	3.53699
ENSG00000145782	ATG12	1.28735	4.38535	-3.09801
ENSG00000145833	DDX46	2.96755	6.10242	-3.13487
ENSG00000145912	NHP2	6.01605	8.46139	-2.44534
ENSG00000145945	FAM50B	0.27678	2.83304	-2.55626
ENSG00000145996	CDKAL1	6.51912	4.08878	2.43033
ENSG00000146007	ZMAT2	8.19233	6.69034	1.50199
ENSG00000146085	MMUT	6.40673	4.60843	1.7983
ENSG00000146143	PRIM2	6.90769	4.93722	1.97047
ENSG00000146242	TPBG	5.06522	3.46335	1.60187
ENSG00000146263	MMS22L	5.62918	3.29542	2.33376
ENSG00000146281	PM20D2	5.5336	3.96407	1.56954
ENSG00000146425	DYNLT1	4.43633	7.67316	-3.23683
ENSG00000146476	ARMT1	2.2263	5.28808	-3.06178
ENSG00000146540	C7orf50	3.71513	6.67321	-2.95808
ENSG00000146574	CCZ1B	3.62994	6.12793	-2.49799
ENSG00000146576	INTS15	0.131889	4.56144	-4.42955
ENSG00000146587	RBAK	6.23409	3.35728	2.8768
ENSG00000146670	CDCA5	3.43339	6.16646	-2.73307
ENSG00000146707	POMZP3	0.566489	3.05135	-2.48486
ENSG00000146731	CCT6A	0.551132	8.33143	-7.78029
ENSG00000146826	TRAPPC14	0.263758	3.79074	-3.52698
ENSG00000146830	GIGYF1	2.58719	4.82512	-2.23793
ENSG00000146833	TRIM4	6.95789	4.96116	1.99673
ENSG00000146834	MEPCE	3.60136	5.95919	-2.35783
ENSG00000146842	TMEM209	0.0583317	4.76935	-4.71102
ENSG00000146858	ZC3HAV1L	4.85395	3.3176	1.53635
ENSG00000146859	TMEM140	0.826353	3.89162	-3.06527
ENSG00000146909	NOM1	6.51174	3.80602	2.70572
ENSG00000146918	NCAPG2	2.01046	5.60061	-3.59014
[truncated: 1,811 more rows]

## Sheet: TR_Overlapping genes_categories
ensembl_gene	gene_symbol_v110	TempO_log2CPM_ave	RNAseq_log2TPM_ave	Difference (T - R)	Minimally Expressed EPM > 5 in T or R	Concordant
ENSG00000000003	TSPAN6	5.42226	3.93231	1.48995	TRUE	FALSE
ENSG00000000005	TNMD	0.0404881	0	0.0404881	FALSE	TRUE
ENSG00000000419	DPM1	7.9447	6.6905	1.25419	TRUE	TRUE
ENSG00000000457	SCYL3	3.09247	3.07937	0.013099	TRUE	TRUE
ENSG00000000460	C1orf112	5.92767	4.09124	1.83643	TRUE	FALSE
ENSG00000000938	FGR	0.491567	0.397863	0.093704	FALSE	TRUE
ENSG00000000971	CFH	2.18682	2.35682	-0.169997	FALSE	TRUE
ENSG00000001036	FUCA2	2.01216	5.40388	-3.39171	TRUE	FALSE
ENSG00000001084	GCLC	4.45352	5.30267	-0.849145	TRUE	TRUE
ENSG00000001167	NFYA	5.55858	5.18056	0.378019	TRUE	TRUE
ENSG00000001460	STPG1	3.57397	2.75108	0.822894	TRUE	TRUE
ENSG00000001461	NIPAL3	2.24886	4.54561	-2.29675	TRUE	FALSE
ENSG00000001497	LAS1L	2.26632	5.35416	-3.08784	TRUE	FALSE
ENSG00000001561	ENPP4	2.47746	2.50572	-0.0282675	FALSE	TRUE
ENSG00000001617	SEMA3F	2.76839	3.72605	-0.957661	TRUE	TRUE
ENSG00000001626	CFTR	0.1769	0.177537	-0.000637133	FALSE	TRUE
ENSG00000001629	ANKIB1	6.71035	4.76548	1.94487	TRUE	FALSE
ENSG00000001630	CYP51A1	6.17158	6.33078	-0.159201	TRUE	TRUE
ENSG00000001631	KRIT1	5.01726	3.51821	1.49906	TRUE	FALSE
ENSG00000002016	RAD52	4.48846	3.807	0.681454	TRUE	TRUE
ENSG00000002330	BAD	1.75802	5.96065	-4.20263	TRUE	FALSE
ENSG00000002549	LAP3	7.33469	6.18329	1.1514	TRUE	TRUE
ENSG00000002586	CD99	7.16797	7.24789	-0.0799246	TRUE	TRUE
ENSG00000002587	HS3ST1	0.490906	1.04397	-0.553065	FALSE	TRUE
ENSG00000002726	AOC1	0.059103	0.654783	-0.59568	FALSE	TRUE
ENSG00000002745	WNT16	0.208843	0.32478	-0.115937	FALSE	TRUE
ENSG00000002746	HECW1	0.74145	0.735175	0.00627457	FALSE	TRUE
ENSG00000002822	MAD1L1	3.35177	4.78838	-1.43662	TRUE	TRUE
ENSG00000002834	LASP1	4.27094	7.27049	-2.99955	TRUE	FALSE
ENSG00000002919	SNX11	3.27693	4.5268	-1.24987	TRUE	TRUE
ENSG00000002933	TMEM176A	0.589035	1.10566	-0.516622	FALSE	TRUE
ENSG00000003056	M6PR	7.88662	7.04964	0.836985	TRUE	TRUE
ENSG00000003096	KLHL13	2.99492	2.42797	0.566951	TRUE	TRUE
ENSG00000003137	CYP26B1	2.18905	2.21812	-0.0290698	FALSE	TRUE
ENSG00000003147	ICA1	1.89042	3.04399	-1.15357	TRUE	TRUE
ENSG00000003249	DBNDD1	2.04355	4.14237	-2.09882	TRUE	FALSE
ENSG00000003393	ALS2	5.74669	3.30422	2.44247	TRUE	FALSE
ENSG00000003400	CASP10	1.08942	1.81583	-0.726418	FALSE	TRUE
ENSG00000003402	CFLAR	3.20554	5.38932	-2.18378	TRUE	FALSE
ENSG00000003436	TFPI	4.68775	4.31972	0.368033	TRUE	TRUE
ENSG00000003509	NDUFAF7	2.51145	3.61033	-1.09887	TRUE	TRUE
ENSG00000003756	RBM5	7.19556	6.11696	1.0786	TRUE	TRUE
ENSG00000003987	MTMR7	0.955145	1.31518	-0.360039	FALSE	TRUE
ENSG00000003989	SLC7A2	0.623675	2.29695	-1.67328	FALSE	TRUE
ENSG00000004059	ARF5	2.44597	7.39763	-4.95165	TRUE	FALSE
ENSG00000004139	SARM1	3.22397	1.99604	1.22793	TRUE	TRUE
ENSG00000004142	POLDIP2	2.66928	6.87664	-4.20736	TRUE	FALSE
ENSG00000004399	PLXND1	5.29667	4.83036	0.466318	TRUE	TRUE
ENSG00000004455	AK2	4.55716	7.89242	-3.33526	TRUE	FALSE
ENSG00000004468	CD38	0.695201	1.0674	-0.372204	FALSE	TRUE
ENSG00000004478	FKBP4	8.11165	7.01931	1.09234	TRUE	TRUE
ENSG00000004487	KDM1A	1.83606	6.52153	-4.68547	TRUE	FALSE
ENSG00000004534	RBM6	5.20565	5.76687	-0.561215	TRUE	TRUE
ENSG00000004660	CAMKK1	0.816504	2.99983	-2.18332	TRUE	FALSE
ENSG00000004700	RECQL	6.16378	6.02161	0.142171	TRUE	TRUE
ENSG00000004766	VPS50	3.63306	2.849	0.784061	TRUE	TRUE
ENSG00000004776	HSPB6	0.296052	1.59518	-1.29913	FALSE	TRUE
ENSG00000004777	ARHGAP33	1.08245	3.35113	-2.26868	TRUE	FALSE
ENSG00000004779	NDUFAB1	4.98686	7.76435	-2.77749	TRUE	FALSE
ENSG00000004799	PDK4	1.91769	1.41298	0.504701	FALSE	TRUE
ENSG00000004809	SLC22A16	0.0235722	0.186134	-0.162562	FALSE	TRUE
ENSG00000004838	ZMYND10	0.391949	1.36685	-0.974906	FALSE	TRUE
ENSG00000004846	ABCB5	0.438259	0.366076	0.0721837	FALSE	TRUE
ENSG00000004848	ARX	0.114043	0.272191	-0.158149	FALSE	TRUE
ENSG00000004864	SLC25A13	4.68921	4.88774	-0.198524	TRUE	TRUE
ENSG00000004866	ST7	5.72941	4.37236	1.35705	TRUE	TRUE
ENSG00000004897	CDC27	6.05048	6.0102	0.0402765	TRUE	TRUE
ENSG00000004939	SLC4A1	0.0389354	0.272812	-0.233876	FALSE	TRUE
ENSG00000004948	CALCR	0.592447	0.251396	0.341051	FALSE	TRUE
ENSG00000004961	HCCS	6.96889	5.43861	1.53028	TRUE	FALSE
ENSG00000004975	DVL2	3.62315	5.39572	-1.77257	TRUE	TRUE
ENSG00000005001	PRSS22	0.691051	0.667218	0.0238338	FALSE	TRUE
ENSG00000005007	UPF1	5.39218	4.99309	0.399097	TRUE	TRUE
ENSG00000005020	SKAP2	1.32162	4.32575	-3.00412	TRUE	FALSE
ENSG00000005022	SLC25A5	7.88218	9.14367	-1.26149	TRUE	TRUE
ENSG00000005059	MCUB	6.26347	3.89625	2.36722	TRUE	FALSE
ENSG00000005073	HOXA11	0.402994	1.44888	-1.04588	FALSE	TRUE
ENSG00000005075	POLR2J	0.162678	6.9923	-6.82962	TRUE	FALSE
ENSG00000005100	DHX33	3.1311	4.50736	-1.37627	TRUE	TRUE
ENSG00000005102	MEOX1	0.185154	0.0822337	0.102921	FALSE	TRUE
ENSG00000005108	THSD7A	2.0068	1.09507	0.911722	FALSE	TRUE
ENSG00000005156	LIG3	4.1862	4.65092	-0.46472	TRUE	TRUE
ENSG00000005175	RPAP3	7.3084	5.19723	2.11117	TRUE	FALSE
ENSG00000005187	ACSM3	1.08947	1.97495	-0.88548	FALSE	TRUE
ENSG00000005189	REXO5	1.647	3.42391	-1.77691	TRUE	TRUE
ENSG00000005194	CIAPIN1	2.82205	6.14666	-3.32461	TRUE	FALSE
ENSG00000005206	SPPL2B	0.567491	4.72499	-4.1575	TRUE	FALSE
ENSG00000005238	ATOSB	3.28631	3.46914	-0.182834	TRUE	TRUE
ENSG00000005243	COPZ2	0.813399	2.618	-1.8046	TRUE	TRUE
ENSG00000005249	PRKAR2B	2.46951	2.22247	0.247046	FALSE	TRUE
ENSG00000005302	MSL3	4.66207	4.36524	0.296827	TRUE	TRUE
ENSG00000005339	CREBBP	3.48249	5.056	-1.57351	TRUE	TRUE
ENSG00000005379	TSPOAP1	0.83	1.57982	-0.749822	FALSE	TRUE
ENSG00000005381	MPO	0.186006	0.400469	-0.214464	FALSE	TRUE
ENSG00000005421	PON1	0.707517	0.290462	0.417055	FALSE	TRUE
ENSG00000005436	GCFC2	1.92618	4.02856	-2.10237	TRUE	FALSE
ENSG00000005448	WDR54	2.61727	5.1039	-2.48663	TRUE	FALSE
ENSG00000005469	CROT	1.48992	3.41204	-1.92211	TRUE	TRUE
ENSG00000005471	ABCB4	0.373549	0.672412	-0.298863	FALSE	TRUE
ENSG00000005483	KMT2E	3.63562	3.81424	-0.178619	TRUE	TRUE
ENSG00000005486	RHBDD2	3.91685	5.12865	-1.2118	TRUE	TRUE
ENSG00000005513	SOX8	0.29306	0.377398	-0.0843386	FALSE	TRUE
ENSG00000005700	IBTK	7.07193	3.93488	3.13705	TRUE	FALSE
ENSG00000005801	ZNF195	5.18075	4.56224	0.618502	TRUE	TRUE
ENSG00000005810	MYCBP2	6.25393	4.32286	1.93107	TRUE	FALSE
ENSG00000005812	FBXL3	4.77819	4.81828	-0.0400886	TRUE	TRUE
ENSG00000005844	ITGAL	1.169	1.0617	0.107294	FALSE	TRUE
ENSG00000005882	PDK2	2.41764	4.09415	-1.67651	TRUE	TRUE
ENSG00000005884	ITGA3	4.83308	5.03897	-0.205889	TRUE	TRUE
ENSG00000005889	ZFX	4.88411	4.02151	0.862599	TRUE	TRUE
ENSG00000005893	LAMP2	9.17096	6.18038	2.99058	TRUE	FALSE
ENSG00000005961	ITGA2B	1.31453	0.79077	0.523757	FALSE	TRUE
ENSG00000005981	ASB4	0.179084	0.686429	-0.507345	FALSE	TRUE
ENSG00000006007	GDE1	5.37957	5.15668	0.222889	TRUE	TRUE
ENSG00000006015	REX1BD	0.201924	4.35777	-4.15585	TRUE	FALSE
ENSG00000006016	CRLF1	1.98809	2.12238	-0.134291	FALSE	TRUE
ENSG00000006025	OSBPL7	1.12736	2.68485	-1.55749	TRUE	TRUE
ENSG00000006042	TMEM98	4.15219	5.0451	-0.892904	TRUE	TRUE
ENSG00000006047	YBX2	1.54728	0.987264	0.560018	FALSE	TRUE
ENSG00000006059	KRT33A	0.0288305	0	0.0288305	FALSE	TRUE
ENSG00000006062	MAP3K14	3.08853	3.23995	-0.151412	TRUE	TRUE
ENSG00000006071	ABCC8	0.607316	0.254521	0.352795	FALSE	TRUE
ENSG00000006116	CACNG3	0.0526301	0.0139149	0.0387151	FALSE	TRUE
ENSG00000006118	TMEM132A	1.25277	5.10596	-3.85319	TRUE	FALSE
ENSG00000006125	AP2B1	2.65878	6.89933	-4.24055	TRUE	FALSE
ENSG00000006194	ZNF263	2.87955	4.6	-1.72045	TRUE	TRUE
ENSG00000006210	CX3CL1	2.22584	1.37286	0.852986	FALSE	TRUE
ENSG00000006282	SPATA20	2.73727	3.91239	-1.17512	TRUE	TRUE
ENSG00000006283	CACNA1G	0.310775	0.85299	-0.542214	FALSE	TRUE
ENSG00000006327	TNFRSF12A	4.62955	6.39849	-1.76895	TRUE	TRUE
ENSG00000006377	DLX6	1.72556	1.36064	0.36492	FALSE	TRUE
ENSG00000006432	MAP3K9	1.24003	2.78249	-1.54246	TRUE	TRUE
ENSG00000006451	RALA	3.19072	5.6241	-2.43338	TRUE	FALSE
ENSG00000006453	BAIAP2L1	2.96039	4.29073	-1.33034	TRUE	TRUE
ENSG00000006459	KDM7A	2.51475	2.30351	0.211234	FALSE	TRUE
ENSG00000006468	ETV1	0.525831	2.64122	-2.11539	TRUE	FALSE
ENSG00000006530	AGK	4.52444	4.82977	-0.305321	TRUE	TRUE
ENSG00000006534	ALDH3B1	2.2002	3.41148	-1.21128	TRUE	TRUE
ENSG00000006555	TTC22	0.575503	0.698143	-0.122639	FALSE	TRUE
ENSG00000006576	PHTF2	7.37619	4.79824	2.57794	TRUE	FALSE
ENSG00000006606	CCL26	0.643308	1.04131	-0.398005	FALSE	TRUE
ENSG00000006607	FARP2	1.03726	4.55105	-3.5138	TRUE	FALSE
ENSG00000006611	USH1C	1.19282	1.28149	-0.0886667	FALSE	TRUE
ENSG00000006625	GGCT	4.24123	6.43288	-2.19165	TRUE	FALSE
ENSG00000006634	DBF4	3.134	1.15238	1.98161	TRUE	FALSE
ENSG00000006638	TBXA2R	0.420121	1.00654	-0.586424	FALSE	TRUE
ENSG00000006652	IFRD1	5.94314	4.72026	1.22288	TRUE	TRUE
ENSG00000006695	COX10	4.28449	3.77831	0.50618	TRUE	TRUE
ENSG00000006704	GTF2IRD1	5.423	4.34109	1.08191	TRUE	TRUE
ENSG00000006712	PAF1	4.54475	6.27485	-1.7301	TRUE	TRUE
ENSG00000006715	VPS41	3.52018	5.27796	-1.75779	TRUE	TRUE
ENSG00000006740	ARHGAP44	2.53825	1.63781	0.900439	FALSE	TRUE
ENSG00000006744	ELAC2	1.87527	6.24469	-4.36942	TRUE	FALSE
ENSG00000006747	SCIN	2.82477	1.84848	0.976288	TRUE	TRUE
ENSG00000006756	ARSD	2.43368	2.29546	0.138219	FALSE	TRUE
ENSG00000006757	PNPLA4	0.806647	3.5259	-2.71925	TRUE	FALSE
ENSG00000006788	MYH13	0.0591419	0.0806281	-0.0214862	FALSE	TRUE
ENSG00000006831	ADIPOR2	6.86095	4.99635	1.8646	TRUE	FALSE
ENSG00000006837	CDKL3	1.10826	1.11254	-0.00427772	FALSE	TRUE
ENSG00000007001	UPP2	0.0249579	0.123491	-0.0985335	FALSE	TRUE
ENSG00000007038	PRSS21	0.314085	0.398976	-0.0848904	FALSE	TRUE
ENSG00000007047	MARK4	0.691347	4.10496	-3.41361	TRUE	FALSE
ENSG00000007062	PROM1	2.2646	1.94852	0.316078	FALSE	TRUE
ENSG00000007080	CCDC124	8.1525	7.2095	0.943004	TRUE	TRUE
ENSG00000007129	CEACAM21	0.359353	0.177958	0.181395	FALSE	TRUE
ENSG00000007168	PAFAH1B1	6.65389	5.63483	1.01906	TRUE	TRUE
ENSG00000007171	NOS2	0.0260236	0.107115	-0.0810917	FALSE	TRUE
ENSG00000007174	DNAH9	0.239397	0.0671392	0.172258	FALSE	TRUE
ENSG00000007202	BLTP2	5.47337	6.3345	-0.861135	TRUE	TRUE
ENSG00000007216	SLC13A2	0.138762	0.0975378	0.0412238	FALSE	TRUE
ENSG00000007237	GAS7	1.10272	1.04591	0.0568043	FALSE	TRUE
ENSG00000007255	TRAPPC6A	4.8751	5.14361	-0.268508	TRUE	TRUE
ENSG00000007264	MATK	0.646639	1.08578	-0.439145	FALSE	TRUE
ENSG00000007306	CEACAM7	0.024836	0.181309	-0.156473	FALSE	TRUE
ENSG00000007312	CD79B	1.32986	1.63135	-0.301488	FALSE	TRUE
ENSG00000007314	SCN4A	0.158087	0.209395	-0.051308	FALSE	TRUE
ENSG00000007341	ST7L	0.938529	2.60087	-1.66235	TRUE	TRUE
ENSG00000007350	TKTL1	0.101655	0.0875675	0.0140874	FALSE	TRUE
ENSG00000007372	PAX6	0.91122	1.37688	-0.465665	FALSE	TRUE
ENSG00000007376	RPUSD1	3.05759	5.16608	-2.10849	TRUE	FALSE
ENSG00000007384	RHBDF1	1.97912	3.6192	-1.64009	TRUE	TRUE
ENSG00000007392	LUC7L	1.56571	5.12384	-3.55813	TRUE	FALSE
ENSG00000007402	CACNA2D2	1.30945	1.2148	0.0946462	FALSE	TRUE
ENSG00000007516	BAIAP3	1.72593	1.52334	0.202599	FALSE	TRUE
ENSG00000007520	TSR3	1.42755	5.8308	-4.40325	TRUE	FALSE
ENSG00000007541	PIGQ	1.28812	4.29215	-3.00403	TRUE	FALSE
ENSG00000007545	CRAMP1	2.61664	4.24321	-1.62657	TRUE	TRUE
ENSG00000007866	TEAD3	4.71093	3.55197	1.15897	TRUE	TRUE
ENSG00000007908	SELE	0.0320749	0.0488342	-0.0167593	FALSE	TRUE
ENSG00000007923	DNAJC11	5.12933	5.56485	-0.435521	TRUE	TRUE
ENSG00000007933	FMO3	0.430434	0.28714	0.143294	FALSE	TRUE
ENSG00000007944	MYLIP	2.83032	3.46056	-0.630235	TRUE	TRUE
ENSG00000007952	NOX1	0.184062	0.481983	-0.297921	FALSE	TRUE
ENSG00000007968	E2F2	0.810208	2.59685	-1.78664	TRUE	TRUE
ENSG00000008018	PSMB1	6.73511	8.57312	-1.83801	TRUE	TRUE
ENSG00000008056	SYN1	1.05154	1.32774	-0.276202	FALSE	TRUE
ENSG00000008083	JARID2	3.73855	3.99063	-0.252086	TRUE	TRUE
ENSG00000008086	CDKL5	2.85807	1.74427	1.1138	TRUE	TRUE
ENSG00000008118	CAMK1G	0.0995546	0.123788	-0.024233	FALSE	TRUE
ENSG00000008128	CDK11A	4.35784	4.60995	-0.252113	TRUE	TRUE
ENSG00000008130	NADK	3.04791	5.70151	-2.6536	TRUE	FALSE
ENSG00000008196	TFAP2B	0.168608	0.869244	-0.700637	FALSE	TRUE
ENSG00000008197	TFAP2D	0.0726669	0.0187428	0.0539241	FALSE	TRUE
ENSG00000008226	DLEC1	0.200539	0.0546292	0.14591	FALSE	TRUE
ENSG00000008256	CYTH3	5.59148	4.02269	1.56879	TRUE	FALSE
ENSG00000008277	ADAM22	2.34052	2.24724	0.09328	FALSE	TRUE
ENSG00000008282	SYPL1	7.06658	6.60315	0.463434	TRUE	TRUE
ENSG00000008283	CYB561	2.79237	4.66513	-1.87276	TRUE	TRUE
ENSG00000008294	SPAG9	7.26922	5.60362	1.6656	TRUE	FALSE
ENSG00000008300	CELSR3	1.10701	2.21162	-1.10461	FALSE	TRUE
ENSG00000008311	AASS	3.58707	1.85543	1.73164	TRUE	FALSE
ENSG00000008323	PLEKHG6	0.488675	1.64159	-1.15292	FALSE	TRUE
ENSG00000008324	SS18L2	4.15869	4.93899	-0.780297	TRUE	TRUE
ENSG00000008382	MPND	2.95809	4.24588	-1.28779	TRUE	TRUE
ENSG00000008394	MGST1	7.21239	7.03308	0.179308	TRUE	TRUE
ENSG00000008405	CRY1	4.86051	4.12569	0.734817	TRUE	TRUE
ENSG00000008438	PGLYRP1	0.0402845	0.722162	-0.681877	FALSE	TRUE
ENSG00000008441	NFIX	4.5833	4.46615	0.11715	TRUE	TRUE
ENSG00000008513	ST3GAL1	2.90342	3.61696	-0.713544	TRUE	TRUE
ENSG00000008516	MMP25	0.131334	0.361168	-0.229834	FALSE	TRUE
ENSG00000008517	IL32	2.29351	4.06761	-1.7741	TRUE	TRUE
ENSG00000008710	PKD1	2.22206	3.7578	-1.53574	TRUE	TRUE
ENSG00000008735	MAPK8IP2	2.09219	1.65343	0.438761	FALSE	TRUE
ENSG00000008838	MED24	4.09986	5.91602	-1.81616	TRUE	TRUE
ENSG00000008853	RHOBTB2	1.40851	3.74536	-2.33685	TRUE	FALSE
ENSG00000008869	HEATR5B	4.58924	4.04844	0.540797	TRUE	TRUE
ENSG00000008952	SEC62	1.77241	6.81269	-5.04028	TRUE	FALSE
ENSG00000008988	RPS20	7.43523	11.7155	-4.28032	TRUE	FALSE
ENSG00000009307	CSDE1	9.43129	8.94736	0.483929	TRUE	TRUE
ENSG00000009335	UBE3C	4.25803	5.66514	-1.40712	TRUE	TRUE
ENSG00000009413	REV3L	5.90902	4.02443	1.88458	TRUE	FALSE
ENSG00000009694	TENM1	1.11176	0.781848	0.329911	FALSE	TRUE
ENSG00000009709	PAX7	0.115433	0.113541	0.00189128	FALSE	TRUE
ENSG00000009724	MASP2	0.351827	1.19298	-0.841151	FALSE	TRUE
ENSG00000009765	IYD	0.367218	0.261855	0.105363	FALSE	TRUE
ENSG00000009780	FAM76A	5.37282	3.64686	1.72595	TRUE	FALSE
ENSG00000009790	TRAF3IP3	0.75498	0.605643	0.149337	FALSE	TRUE
ENSG00000009830	POMT2	3.38308	3.28371	0.0993665	TRUE	TRUE
ENSG00000009844	VTA1	5.88429	6.19834	-0.314048	TRUE	TRUE
ENSG00000009950	MLXIPL	1.32057	1.37885	-0.0582794	FALSE	TRUE
ENSG00000009954	BAZ1B	6.47858	6.26985	0.208724	TRUE	TRUE
ENSG00000010017	RANBP9	7.56013	5.37157	2.18857	TRUE	FALSE
ENSG00000010030	ETV7	1.02645	0.924241	0.102214	FALSE	TRUE
ENSG00000010072	SPRTN	5.78066	3.71292	2.06774	TRUE	FALSE
ENSG00000010165	METTL13	3.54969	5.0929	-1.54321	TRUE	TRUE
ENSG00000010219	DYRK4	0.710034	2.04678	-1.33675	FALSE	TRUE
ENSG00000010244	ZNF207	6.36731	7.52994	-1.16263	TRUE	TRUE
ENSG00000010256	UQCRC1	8.23184	7.51174	0.720103	TRUE	TRUE
ENSG00000010270	STARD3NL	4.11464	5.77347	-1.65883	TRUE	TRUE
ENSG00000010278	CD9	5.29105	6.51521	-1.22416	TRUE	TRUE
ENSG00000010282	HHATL	0.0540497	0.132186	-0.0781366	FALSE	TRUE
ENSG00000010292	NCAPD2	4.34806	6.55247	-2.2044	TRUE	FALSE
ENSG00000010295	IFFO1	2.88383	1.79998	1.08384	TRUE	TRUE
ENSG00000010310	GIPR	1.97328	1.58384	0.389437	FALSE	TRUE
ENSG00000010318	PHF7	2.17636	1.87466	0.301707	FALSE	TRUE
ENSG00000010319	SEMA3G	0.359958	0.939804	-0.579846	FALSE	TRUE
ENSG00000010322	NISCH	4.2044	5.25487	-1.05047	TRUE	TRUE
ENSG00000010327	STAB1	0.590384	0.614832	-0.0244478	FALSE	TRUE
ENSG00000010361	FUZ	4.47221	3.4221	1.05011	TRUE	TRUE
ENSG00000010379	SLC6A13	0.250892	0.328748	-0.0778559	FALSE	TRUE
ENSG00000010404	IDS	4.91336	5.24161	-0.328254	TRUE	TRUE
ENSG00000010438	PRSS3	0.416059	1.92603	-1.50997	FALSE	TRUE
ENSG00000010539	ZNF200	3.08804	3.42675	-0.33871	TRUE	TRUE
ENSG00000010610	CD4	0.0945922	0.42514	-0.330548	FALSE	TRUE
ENSG00000010626	LRRC23	3.31237	2.84194	0.470431	TRUE	TRUE
ENSG00000010671	BTK	0.761781	1.02105	-0.25927	FALSE	TRUE
ENSG00000010704	HFE	3.03086	2.86232	0.168534	TRUE	TRUE
ENSG00000010803	SCMH1	4.79966	4.66501	0.134649	TRUE	TRUE
ENSG00000010810	FYN	4.89055	4.73907	0.151479	TRUE	TRUE
ENSG00000010818	HIVEP2	2.60049	3.14939	-0.548899	TRUE	TRUE
ENSG00000010932	FMO1	0.223868	0.134505	0.0893636	FALSE	TRUE
ENSG00000011007	ELOA	6.07248	5.01094	1.06154	TRUE	TRUE
ENSG00000011009	LYPLA2	7.10119	6.39904	0.702152	TRUE	TRUE
ENSG00000011021	CLCN6	2.33443	3.72468	-1.39025	TRUE	TRUE
ENSG00000011028	MRC2	2.74238	2.81965	-0.0772753	TRUE	TRUE
ENSG00000011083	SLC6A7	0.00555233	0.0444281	-0.0388758	FALSE	TRUE
ENSG00000011105	TSPAN9	4.28383	4.26063	0.0232019	TRUE	TRUE
ENSG00000011114	BTBD7	3.69441	2.68382	1.01059	TRUE	TRUE
ENSG00000011132	APBA3	2.30148	2.99856	-0.697073	TRUE	TRUE
ENSG00000011143	MKS1	3.37245	3.91916	-0.54671	TRUE	TRUE
ENSG00000011198	ABHD5	4.88222	3.74185	1.14037	TRUE	TRUE
ENSG00000011201	ANOS1	0.564786	0.918295	-0.353509	FALSE	TRUE
ENSG00000011243	AKAP8L	2.25873	5.13307	-2.87434	TRUE	FALSE
ENSG00000011258	MBTD1	1.88261	3.70175	-1.81914	TRUE	TRUE
ENSG00000011260	UTP18	4.98408	6.241	-1.25692	TRUE	TRUE
ENSG00000011275	RNF216	5.75346	4.63747	1.11599	TRUE	TRUE
ENSG00000011295	TTC19	5.74709	3.36351	2.38358	TRUE	FALSE
ENSG00000011304	PTBP1	9.53079	8.26916	1.26163	TRUE	TRUE
ENSG00000011332	DPF1	2.10754	2.51108	-0.403544	FALSE	TRUE
ENSG00000011347	SYT7	1.5533	2.86721	-1.31391	TRUE	TRUE
ENSG00000011376	LARS2	6.14053	3.53535	2.60518	TRUE	FALSE
ENSG00000011405	PIK3C2A	5.78694	4.52862	1.25833	TRUE	TRUE
ENSG00000011422	PLAUR	3.72162	4.7903	-1.06868	TRUE	TRUE
ENSG00000011426	ANLN	8.54968	6.22008	2.3296	TRUE	FALSE
ENSG00000011451	WIZ	7.11438	4.72658	2.3878	TRUE	FALSE
ENSG00000011454	RABGAP1	6.51951	5.11152	1.40799	TRUE	TRUE
ENSG00000011465	DCN	1.02685	2.55786	-1.53101	FALSE	TRUE
ENSG00000011478	QPCTL	1.85317	3.7724	-1.91923	TRUE	TRUE
ENSG00000011485	PPP5C	4.57709	6.35547	-1.77838	TRUE	TRUE
ENSG00000011523	CEP68	5.07772	3.4548	1.62292	TRUE	FALSE
ENSG00000011566	MAP4K3	6.70256	4.35483	2.34773	TRUE	FALSE
ENSG00000011590	ZBTB32	0.193319	0.473297	-0.279979	FALSE	TRUE
ENSG00000011600	TYROBP	0.117458	0.285471	-0.168013	FALSE	TRUE
ENSG00000011638	LDAF1	0.749471	3.70796	-2.95849	TRUE	FALSE
ENSG00000011677	GABRA3	1.07115	1.44254	-0.371396	FALSE	TRUE
ENSG00000012048	BRCA1	3.22864	5.10134	-1.8727	TRUE	TRUE
ENSG00000012061	ERCC1	5.23948	6.07162	-0.83214	TRUE	TRUE
ENSG00000012124	CD22	1.40131	1.46403	-0.0627169	FALSE	TRUE
ENSG00000012171	SEMA3B	0.673136	3.06342	-2.39029	TRUE	FALSE
ENSG00000012174	MBTPS2	3.91923	4.11248	-0.193249	TRUE	TRUE
ENSG00000012211	PRICKLE3	3.11237	3.14312	-0.0307536	TRUE	TRUE
ENSG00000012223	LTF	0.125351	0.247003	-0.121652	FALSE	TRUE
ENSG00000012232	EXTL3	2.48364	4.38059	-1.89694	TRUE	TRUE
ENSG00000012504	NR1H4	0.815751	0.857854	-0.0421029	FALSE	TRUE
ENSG00000012660	ELOVL5	4.4223	7.04974	-2.62744	TRUE	FALSE
ENSG00000012779	ALOX5	0.35294	0.852446	-0.499505	FALSE	TRUE
ENSG00000012817	KDM5D	2.52716	1.57459	0.952567	FALSE	TRUE
ENSG00000012822	CALCOCO1	2.54121	4.59682	-2.05562	TRUE	TRUE
ENSG00000012963	UBR7	6.693	5.42525	1.26775	TRUE	TRUE
ENSG00000012983	MAP4K5	7.12162	4.74364	2.37798	TRUE	FALSE
ENSG00000013016	EHD3	0.622799	1.78655	-1.16375	FALSE	TRUE
ENSG00000013275	PSMC4	4.9735	5.76624	-0.792734	TRUE	TRUE
ENSG00000013288	MAN2B2	3.81203	3.93652	-0.124492	TRUE	TRUE
ENSG00000013293	SLC7A14	0.596816	0.857281	-0.260465	FALSE	TRUE
ENSG00000013297	CLDN11	2.01914	1.26953	0.749614	FALSE	TRUE
ENSG00000013306	SLC25A39	5.84922	7.43542	-1.5862	TRUE	TRUE
ENSG00000013364	MVP	5.52849	5.22836	0.300127	TRUE	TRUE
ENSG00000013374	NUB1	3.57999	5.78102	-2.20104	TRUE	FALSE
ENSG00000013375	PGM3	6.30298	4.81063	1.49235	TRUE	FALSE
ENSG00000013392	RWDD2A	2.53804	2.26305	0.274987	FALSE	TRUE
ENSG00000013441	CLK1	4.86751	4.5304	0.337114	TRUE	TRUE
ENSG00000013503	POLR3B	0.874897	3.96651	-3.09161	TRUE	FALSE
ENSG00000013523	ANGEL1	2.8597	4.14771	-1.28801	TRUE	TRUE
ENSG00000013561	RNF14	6.33275	5.81518	0.517575	TRUE	TRUE
ENSG00000013563	DNASE1L1	3.2522	5.01756	-1.76536	TRUE	TRUE
ENSG00000013573	DDX11	4.60064	5.22285	-0.622218	TRUE	TRUE
ENSG00000013583	HEBP1	4.12856	5.51522	-1.38665	TRUE	TRUE
ENSG00000013588	GPRC5A	4.00234	3.42683	0.575511	TRUE	TRUE
ENSG00000013619	MAMLD1	2.99381	1.58614	1.40766	TRUE	TRUE
ENSG00000013725	CD6	0.372989	0.291445	0.0815442	FALSE	TRUE
ENSG00000013810	TACC3	6.67812	6.24613	0.431994	TRUE	TRUE
ENSG00000014123	UFL1	2.14322	4.46722	-2.32399	TRUE	FALSE
ENSG00000014138	POLA2	6.86403	4.87074	1.9933	TRUE	FALSE
ENSG00000014164	ZC3H3	3.61421	3.84095	-0.226743	TRUE	TRUE
ENSG00000014216	CAPN1	4.05849	6.69734	-2.63885	TRUE	FALSE
ENSG00000014257	ACP3	1.11342	0.807505	0.305919	FALSE	TRUE
ENSG00000014641	MDH1	5.3276	8.01919	-2.69159	TRUE	FALSE
ENSG00000014824	SLC30A9	5.76525	3.87965	1.8856	TRUE	FALSE
ENSG00000014914	MTMR11	1.93593	1.82064	0.115296	FALSE	TRUE
ENSG00000014919	COX15	6.34053	4.78509	1.55544	TRUE	FALSE
ENSG00000015133	CCDC88C	0.78474	3.24912	-2.46438	TRUE	FALSE
ENSG00000015153	YAF2	4.80923	3.86765	0.941574	TRUE	TRUE
ENSG00000015171	ZMYND11	5.69848	5.31334	0.385138	TRUE	TRUE
ENSG00000015285	WAS	1.55344	1.63692	-0.083486	FALSE	TRUE
ENSG00000015413	DPEP1	0.579217	0.682504	-0.103287	FALSE	TRUE
ENSG00000015475	BID	4.41242	5.83523	-1.42281	TRUE	TRUE
ENSG00000015520	NPC1L1	0.195353	0.665179	-0.469826	FALSE	TRUE
ENSG00000015532	XYLT2	2.49782	4.2646	-1.76678	TRUE	TRUE
ENSG00000015568	RGPD5	8.06222	2.37709	5.68513	TRUE	FALSE
ENSG00000015592	STMN4	0.133816	0.528995	-0.395179	FALSE	TRUE
ENSG00000015676	NUDCD3	5.26544	2.66767	2.59776	TRUE	FALSE
ENSG00000016082	ISL1	2.12124	1.57394	0.547297	FALSE	TRUE
ENSG00000016391	CHDH	2.2902	1.84376	0.446445	FALSE	TRUE
ENSG00000016402	IL20RA	0.67554	0.525742	0.149798	FALSE	TRUE
ENSG00000016490	CLCA1	0.0409289	0.0149195	0.0260093	FALSE	TRUE
ENSG00000016602	CLCA4	0.0573895	0.0364513	0.0209382	FALSE	TRUE
ENSG00000016864	GLT8D1	4.38127	5.46743	-1.08616	TRUE	TRUE
ENSG00000017260	ATP2C1	6.9445	6.18229	0.762207	TRUE	TRUE
ENSG00000017427	IGF1	0.276648	0.258366	0.0182822	FALSE	TRUE
ENSG00000017483	SLC38A5	3.18213	2.62981	0.552321	TRUE	TRUE
ENSG00000017797	RALBP1	5.26178	5.67735	-0.415571	TRUE	TRUE
ENSG00000018189	RUFY3	5.79834	4.71335	1.08499	TRUE	TRUE
ENSG00000018236	CNTN1	1.9746	2.1003	-0.125696	FALSE	TRUE
ENSG00000018280	SLC11A1	0.109163	0.247959	-0.138797	FALSE	TRUE
ENSG00000018408	WWTR1	4.99824	3.93352	1.06472	TRUE	TRUE
ENSG00000018510	AGPS	6.59569	5.07372	1.52197	TRUE	FALSE
ENSG00000018610	STEEP1	0.293807	4.58658	-4.29277	TRUE	FALSE
ENSG00000018625	ATP1A2	0.0948438	0.0685523	0.0262915	FALSE	TRUE
ENSG00000018699	TTC27	5.0179	4.23261	0.785296	TRUE	TRUE
ENSG00000018869	ZNF582	2.47937	1.64082	0.838545	FALSE	TRUE
ENSG00000019102	VSIG2	0.152791	0.884613	-0.731822	FALSE	TRUE
ENSG00000019144	PHLDB1	6.08987	3.8531	2.23677	TRUE	FALSE
ENSG00000019169	MARCO	0.0355301	0.0939973	-0.0584671	FALSE	TRUE
ENSG00000019186	CYP24A1	1.50789	1.30744	0.200448	FALSE	TRUE
ENSG00000019485	PRDM11	2.53455	2.4215	0.113049	FALSE	TRUE
ENSG00000019505	SYT13	1.49004	1.58279	-0.0927537	FALSE	TRUE
ENSG00000019549	SNAI2	3.11331	2.35397	0.759344	TRUE	TRUE
ENSG00000019582	CD74	2.70713	3.89086	-1.18373	TRUE	TRUE
ENSG00000019991	HGF	0.781399	0.825066	-0.0436671	FALSE	TRUE
ENSG00000019995	ZRANB1	4.61631	4.26502	0.351292	TRUE	TRUE
ENSG00000020129	NCDN	1.87272	4.80157	-2.92885	TRUE	FALSE
ENSG00000020181	ADGRA2	2.88172	1.7941	1.08762	TRUE	TRUE
ENSG00000020256	ZFP64	4.1261	4.31514	-0.18904	TRUE	TRUE
ENSG00000020426	MNAT1	5.89028	5.79129	0.0989877	TRUE	TRUE
ENSG00000020577	SAMD4A	2.1389	2.79717	-0.658275	TRUE	TRUE
ENSG00000020633	RUNX3	2.19557	1.94863	0.246946	FALSE	TRUE
ENSG00000020922	MRE11	7.08421	4.86631	2.2179	TRUE	FALSE
ENSG00000021300	PLEKHB1	1.15606	2.26863	-1.11258	FALSE	TRUE
ENSG00000021355	SERPINB1	1.68413	4.19593	-2.5118	TRUE	FALSE
ENSG00000021461	CYP3A43	0.298862	0.185008	0.113854	FALSE	TRUE
ENSG00000021488	SLC7A9	1.89778	0.558092	1.33969	FALSE	TRUE
ENSG00000021574	SPAST	5.51882	3.94592	1.5729	TRUE	FALSE
ENSG00000021645	NRXN3	0.716224	1.45427	-0.738047	FALSE	TRUE
ENSG00000021762	OSBPL5	3.07852	2.74105	0.337469	TRUE	TRUE
ENSG00000021776	AQR	5.33247	3.06508	2.26739	TRUE	FALSE
ENSG00000021826	CPS1	2.26182	2.13939	0.12243	FALSE	TRUE
ENSG00000021852	C8B	0.306368	0.177261	0.129108	FALSE	TRUE
ENSG00000022267	FHL1	3.44329	3.95925	-0.515967	TRUE	TRUE
ENSG00000022277	RTF2	7.50391	7.13907	0.364837	TRUE	TRUE
ENSG00000022355	GABRA1	0.431511	0.0938678	0.337643	FALSE	TRUE
ENSG00000022556	NLRP2	2.70796	2.19635	0.511611	TRUE	TRUE
ENSG00000022567	SLC45A4	2.73797	2.26424	0.473725	TRUE	TRUE
ENSG00000022840	RNF10	5.50178	6.78764	-1.28586	TRUE	TRUE
ENSG00000022976	ZNF839	2.3026	4.18896	-1.88636	TRUE	TRUE
ENSG00000023041	ZDHHC6	2.76618	4.87654	-2.11036	TRUE	FALSE
ENSG00000023171	GRAMD1B	0.889228	1.96121	-1.07198	FALSE	TRUE
ENSG00000023191	RNH1	4.16341	5.88896	-1.72554	TRUE	TRUE
ENSG00000023228	NDUFS1	5.59747	5.64464	-0.047169	TRUE	TRUE
ENSG00000023287	RB1CC1	2.28348	4.69976	-2.41628	TRUE	FALSE
ENSG00000023318	ERP44	5.98997	4.52912	1.46085	TRUE	TRUE
ENSG00000023330	ALAS1	6.22397	5.60814	0.615831	TRUE	TRUE
ENSG00000023445	BIRC3	2.72754	2.54759	0.179943	TRUE	TRUE
ENSG00000023516	AKAP11	4.59981	4.04387	0.555933	TRUE	TRUE
ENSG00000023572	GLRX2	0.367621	5.11849	-4.75087	TRUE	FALSE
ENSG00000023608	SNAPC1	3.93481	4.25391	-0.319103	TRUE	TRUE
ENSG00000023697	DERA	7.13558	5.73747	1.39811	TRUE	TRUE
ENSG00000023734	STRAP	7.02944	7.5952	-0.565766	TRUE	TRUE
ENSG00000023839	ABCC2	1.94714	1.89074	0.0564081	FALSE	TRUE
ENSG00000023892	DEF6	1.1911	2.19148	-1.00038	FALSE	TRUE
ENSG00000023902	PLEKHO1	3.80758	3.93767	-0.130092	TRUE	TRUE
ENSG00000023909	GCLM	7.37595	4.40004	2.9759	TRUE	FALSE
ENSG00000024048	UBR2	5.27599	4.03782	1.23817	TRUE	TRUE
ENSG00000024422	EHD2	2.39371	3.93713	-1.54343	TRUE	TRUE
ENSG00000024526	DEPDC1	5.18454	4.52177	0.662777	TRUE	TRUE
ENSG00000024862	CCDC28A	2.75996	4.51097	-1.75101	TRUE	TRUE
ENSG00000025039	RRAGD	3.76612	2.03003	1.73609	TRUE	FALSE
ENSG00000025156	HSF2	3.70395	4.41046	-0.706518	TRUE	TRUE
ENSG00000025293	PHF20	3.50345	4.52023	-1.01677	TRUE	TRUE
ENSG00000025423	HSD17B6	0.452241	1.7358	-1.28356	FALSE	TRUE
ENSG00000025434	NR1H3	2.91967	3.38602	-0.46635	TRUE	TRUE
ENSG00000025708	TYMP	1.16247	2.63285	-1.47038	TRUE	TRUE
ENSG00000025770	NCAPH2	4.51175	5.85978	-1.34803	TRUE	TRUE
ENSG00000025772	TOMM34	4.18055	6.1247	-1.94415	TRUE	TRUE
ENSG00000025796	SEC63	7.83132	5.40607	2.42525	TRUE	FALSE
ENSG00000025800	KPNA6	6.40856	4.89348	1.51508	TRUE	FALSE
ENSG00000026025	VIM	8.73404	7.65468	1.07936	TRUE	TRUE
ENSG00000026103	FAS	3.63717	2.34146	1.29571	TRUE	TRUE
ENSG00000026297	RNASET2	6.55443	4.0948	2.45964	TRUE	FALSE
ENSG00000026508	CD44	5.1226	5.82302	-0.700423	TRUE	TRUE
ENSG00000026559	KCNG1	1.45108	2.31042	-0.859337	FALSE	TRUE
ENSG00000026652	AGPAT4	1.36354	2.27916	-0.915612	FALSE	TRUE
ENSG00000026751	SLAMF7	0.43441	0.653454	-0.219044	FALSE	TRUE
ENSG00000026950	BTN3A1	4.16556	3.29583	0.869732	TRUE	TRUE
ENSG00000027001	MIPEP	4.08365	3.93114	0.152501	TRUE	TRUE
ENSG00000027075	PRKCH	1.26864	2.7222	-1.45356	TRUE	TRUE
ENSG00000027644	INSRR	0.484553	0.486634	-0.00208113	FALSE	TRUE
ENSG00000027697	IFNGR1	0.731565	5.25125	-4.51969	TRUE	FALSE
ENSG00000027847	B4GALT7	5.61407	5.0856	0.528467	TRUE	TRUE
ENSG00000027869	SH2D2A	1.54408	0.956248	0.587829	FALSE	TRUE
ENSG00000028116	VRK2	4.23053	4.82221	-0.591682	TRUE	TRUE
ENSG00000028137	TNFRSF1B	0.760272	1.29147	-0.5312	FALSE	TRUE
ENSG00000028203	VEZT	6.54093	3.3866	3.15433	TRUE	FALSE
ENSG00000028277	POU2F2	2.69234	2.28476	0.407583	TRUE	TRUE
ENSG00000028310	BRD9	5.87719	4.73687	1.14031	TRUE	TRUE
ENSG00000028528	SNX1	3.69564	6.56043	-2.86479	TRUE	FALSE
ENSG00000028839	TBPL1	4.14582	5.20386	-1.05804	TRUE	TRUE
ENSG00000029153	BMAL2	4.46921	3.99285	0.47636	TRUE	TRUE
ENSG00000029363	BCLAF1	6.75166	6.61788	0.133773	TRUE	TRUE
ENSG00000029364	SLC39A9	3.77236	5.21308	-1.44072	TRUE	TRUE
ENSG00000029534	ANK1	1.43568	2.21428	-0.778603	FALSE	TRUE
ENSG00000029559	IBSP	0.0664395	0.112069	-0.0456299	FALSE	TRUE
ENSG00000029639	TFB1M	2.51456	3.13216	-0.617605	TRUE	TRUE
ENSG00000029725	RABEP1	6.28967	5.80344	0.486232	TRUE	TRUE
ENSG00000029993	HMGB3	3.82442	7.7662	-3.94178	TRUE	FALSE
ENSG00000030066	NUP160	2.92767	5.51863	-2.59097	TRUE	FALSE
ENSG00000030110	BAK1	1.09905	5.006	-3.90695	TRUE	FALSE
ENSG00000030304	MUSK	0.287179	0.177209	0.109969	FALSE	TRUE
ENSG00000030419	IKZF2	2.50676	2.19447	0.312288	FALSE	TRUE
ENSG00000030582	GRN	2.67993	7.52227	-4.84234	TRUE	FALSE
ENSG00000031003	FAM13B	4.04316	4.33036	-0.287208	TRUE	TRUE
ENSG00000031081	ARHGAP31	3.00911	1.58572	1.42339	TRUE	TRUE
ENSG00000031691	CENPQ	6.0295	4.31021	1.71929	TRUE	FALSE
ENSG00000031698	SARS1	6.19821	7.50216	-1.30395	TRUE	TRUE
ENSG00000031823	RANBP3	4.39789	5.72384	-1.32595	TRUE	TRUE
ENSG00000032219	ARID4A	3.53861	3.69678	-0.158169	TRUE	TRUE
ENSG00000032389	EIPR1	3.08933	5.28326	-2.19393	TRUE	FALSE
ENSG00000032444	PNPLA6	6.3429	5.13079	1.2121	TRUE	TRUE
ENSG00000032742	IFT88	5.1574	3.52253	1.63486	TRUE	FALSE
ENSG00000033011	ALG1	6.54546	4.48701	2.05846	TRUE	FALSE
ENSG00000033030	ZCCHC8	6.82068	4.32155	2.49913	TRUE	FALSE
ENSG00000033100	CHPF2	4.23605	4.76339	-0.527342	TRUE	TRUE
ENSG00000033122	LRRC7	0.270083	0.439081	-0.168998	FALSE	TRUE
ENSG00000033170	FUT8	5.34927	4.91308	0.436195	TRUE	TRUE
ENSG00000033178	UBA6	7.34287	4.70846	2.63441	TRUE	FALSE
ENSG00000033327	GAB2	4.16414	3.3482	0.815939	TRUE	TRUE
ENSG00000033627	ATP6V0A1	1.55984	4.38191	-2.82207	TRUE	FALSE
ENSG00000033800	PIAS1	3.16877	4.15968	-0.990902	TRUE	TRUE
ENSG00000033867	SLC4A7	6.73166	4.21297	2.51869	TRUE	FALSE
ENSG00000034053	APBA2	3.04702	1.11008	1.93694	TRUE	FALSE
ENSG00000034152	MAP2K3	4.13101	5.73422	-1.60321	TRUE	TRUE
ENSG00000034239	CLXN	0.353344	0.432025	-0.0786812	FALSE	TRUE
ENSG00000034510	TMSB10	7.21578	12.1426	-4.92679	TRUE	FALSE
ENSG00000034533	ASTE1	2.5188	3.03181	-0.513009	TRUE	TRUE
ENSG00000034677	RNF19A	4.91262	4.77947	0.133143	TRUE	TRUE
ENSG00000034693	PEX3	4.03055	4.04687	-0.0163188	TRUE	TRUE
ENSG00000034713	GABARAPL2	8.36269	7.25194	1.11075	TRUE	TRUE
ENSG00000034971	MYOC	0.255675	0.100842	0.154833	FALSE	TRUE
ENSG00000035115	SH3YL1	2.35566	3.55109	-1.19543	TRUE	TRUE
ENSG00000035141	FAM136A	7.05343	6.17536	0.878067	TRUE	TRUE
ENSG00000035403	VCL	6.73937	6.08465	0.654719	TRUE	TRUE
ENSG00000035499	DEPDC1B	6.24841	4.72667	1.52174	TRUE	FALSE
ENSG00000035664	DAPK2	1.96794	1.17317	0.794774	FALSE	TRUE
ENSG00000035681	NSMAF	4.42109	4.72288	-0.301784	TRUE	TRUE
ENSG00000035687	ADSS2	7.38543	5.89289	1.49254	TRUE	FALSE
ENSG00000035720	STAP1	1.26193	0.936019	0.325907	FALSE	TRUE
ENSG00000035862	TIMP2	2.38831	5.98981	-3.60149	TRUE	FALSE
ENSG00000035928	RFC1	6.57812	5.3012	1.27692	TRUE	TRUE
ENSG00000036054	TBC1D23	5.01994	4.55062	0.469312	TRUE	TRUE
ENSG00000036257	CUL3	6.71369	6.14846	0.565231	TRUE	TRUE
ENSG00000036448	MYOM2	1.44709	0.106081	1.34101	FALSE	TRUE
ENSG00000036473	OTC	0.0520858	0.10151	-0.0494241	FALSE	TRUE
ENSG00000036530	CYP46A1	0.169282	0.319785	-0.150503	FALSE	TRUE
ENSG00000036549	ZZZ3	1.82791	4.70961	-2.8817	TRUE	FALSE
ENSG00000036565	SLC18A1	0.1912	0.294309	-0.103109	FALSE	TRUE
ENSG00000036672	USP2	2.20742	2.25898	-0.0515567	FALSE	TRUE
ENSG00000036828	CASR	0.221926	0.336872	-0.114946	FALSE	TRUE
ENSG00000037042	TUBG2	2.98191	4.09104	-1.10914	TRUE	TRUE
ENSG00000037241	RPL26L1	1.98436	6.96113	-4.97678	TRUE	FALSE
ENSG00000037280	FLT4	0.289222	1.38023	-1.091	FALSE	TRUE
ENSG00000037474	NSUN2	5.8701	6.38131	-0.511217	TRUE	TRUE
ENSG00000037637	FBXO42	6.80827	4.09511	2.71315	TRUE	FALSE
ENSG00000037749	MFAP3	4.07791	4.57433	-0.496429	TRUE	TRUE
ENSG00000037757	MRI1	4.43274	3.9623	0.470443	TRUE	TRUE
ENSG00000037897	METTL1	3.61506	4.95116	-1.3361	TRUE	TRUE
ENSG00000037965	HOXC8	4.78356	1.83715	2.94641	TRUE	FALSE
ENSG00000038002	AGA	5.29104	3.85319	1.43786	TRUE	TRUE
ENSG00000038210	PI4K2B	3.49011	4.72115	-1.23104	TRUE	TRUE
ENSG00000038219	BOD1L1	7.17226	4.07689	3.09537	TRUE	FALSE
ENSG00000038274	MAT2B	6.79803	6.10522	0.692807	TRUE	TRUE
ENSG00000038295	TLL1	0.648062	0.382765	0.265297	FALSE	TRUE
ENSG00000038358	EDC4	4.65259	4.83306	-0.180471	TRUE	TRUE
ENSG00000038382	TRIO	2.56966	3.97153	-1.40187	TRUE	TRUE
ENSG00000038427	VCAN	2.05887	2.66946	-0.610585	TRUE	TRUE
ENSG00000038532	CLEC16A	4.34136	4.06298	0.278383	TRUE	TRUE
ENSG00000038945	MSR1	0.838095	2.04607	-1.20798	FALSE	TRUE
ENSG00000039068	CDH1	2.73159	3.77005	-1.03846	TRUE	TRUE
ENSG00000039123	MTREX	7.18312	5.21302	1.9701	TRUE	FALSE
ENSG00000039139	DNAH5	0.326823	0.350778	-0.0239548	FALSE	TRUE
ENSG00000039319	ZFYVE16	5.44839	3.70553	1.74286	TRUE	FALSE
ENSG00000039523	RIPOR1	2.42793	5.28675	-2.85882	TRUE	FALSE
ENSG00000039537	C6	0.0807269	0.161635	-0.0809081	FALSE	TRUE
ENSG00000039560	RAI14	2.63796	4.96896	-2.33099	TRUE	FALSE
ENSG00000039600	SOX30	0.288732	0.129781	0.158951	FALSE	TRUE
ENSG00000039650	PNKP	5.54823	5.08509	0.463144	TRUE	TRUE
ENSG00000039987	BEST2	0.03654	0.771069	-0.734529	FALSE	TRUE
ENSG00000040199	PHLPP2	2.92158	3.08428	-0.162707	TRUE	TRUE
ENSG00000040275	SPDL1	5.88137	5.71718	0.164185	TRUE	TRUE
ENSG00000040341	STAU2	7.14543	5.48431	1.66112	TRUE	FALSE
ENSG00000040487	SLC66A1	3.36645	4.33339	-0.966933	TRUE	TRUE
ENSG00000040531	CTNS	2.97566	4.34867	-1.37301	TRUE	TRUE
ENSG00000040608	RTN4R	1.21479	2.32352	-1.10873	FALSE	TRUE
ENSG00000040633	PHF23	6.30811	5.90953	0.398575	TRUE	TRUE
ENSG00000040731	CDH10	0.585833	0.382762	0.203072	FALSE	TRUE
ENSG00000040933	INPP4A	4.74074	3.97324	0.767505	TRUE	TRUE
ENSG00000041353	RAB27B	4.05136	1.87867	2.1727	TRUE	FALSE
ENSG00000041357	PSMA4	6.38956	8.24501	-1.85545	TRUE	TRUE
ENSG00000041515	MYO16	0.219955	0.446828	-0.226874	FALSE	TRUE
ENSG00000041802	LSG1	5.23306	5.37503	-0.141962	TRUE	TRUE
ENSG00000041880	PARP3	4.15288	3.51716	0.63572	TRUE	TRUE
ENSG00000041982	TNC	3.55179	3.47983	0.0719569	TRUE	TRUE
ENSG00000041988	THAP3	2.73403	4.14215	-1.40812	TRUE	TRUE
ENSG00000042062	RIPOR3	1.20939	0.902093	0.307292	FALSE	TRUE
ENSG00000042088	TDP1	5.55828	5.08005	0.478232	TRUE	TRUE
ENSG00000042286	AIFM2	4.14963	3.72215	0.427477	TRUE	TRUE
ENSG00000042317	SPATA7	4.15246	2.3853	1.76715	TRUE	FALSE
ENSG00000042429	MED17	3.55372	2.08604	1.46768	TRUE	TRUE
ENSG00000042445	RETSAT	4.38487	4.75864	-0.373765	TRUE	TRUE
ENSG00000042493	CAPG	4.5011	5.32604	-0.824942	TRUE	TRUE
ENSG00000042753	AP2S1	4.92401	8.14138	-3.21737	TRUE	FALSE
ENSG00000042781	USH2A	0.646064	0.261268	0.384796	FALSE	TRUE
ENSG00000042813	ZPBP	0.0896755	0.0295529	0.0601226	FALSE	TRUE
ENSG00000042832	TG	0.513843	0.210223	0.30362	FALSE	TRUE
ENSG00000042980	ADAM28	1.48115	0.943975	0.537178	FALSE	TRUE
ENSG00000043039	BARX2	1.18466	1.02668	0.157988	FALSE	TRUE
ENSG00000043093	DCUN1D1	6.34038	5.00526	1.33512	TRUE	TRUE
ENSG00000043143	JADE2	5.47814	3.97517	1.50297	TRUE	FALSE
ENSG00000043355	ZIC2	0.517265	1.63387	-1.11661	FALSE	TRUE
ENSG00000043462	LCP2	0.359166	0.485932	-0.126766	FALSE	TRUE
ENSG00000043514	TRIT1	4.3547	4.52301	-0.168316	TRUE	TRUE
ENSG00000043591	ADRB1	0.301902	0.614034	-0.312133	FALSE	TRUE
ENSG00000044012	GUCA2B	0.119089	0.178016	-0.0589269	FALSE	TRUE
ENSG00000044090	CUL7	2.17109	3.92192	-1.75083	TRUE	TRUE
ENSG00000044115	CTNNA1	4.55673	6.98636	-2.42963	TRUE	FALSE
ENSG00000044446	PHKA2	5.42582	3.82677	1.59905	TRUE	FALSE
ENSG00000044459	CNTLN	5.77541	2.50076	3.27465	TRUE	FALSE
ENSG00000044524	EPHA3	0.306744	0.453233	-0.146489	FALSE	TRUE
ENSG00000044574	HSPA5	6.57984	8.99468	-2.41484	TRUE	FALSE
ENSG00000046604	DSG2	3.26907	4.19727	-0.928194	TRUE	TRUE
ENSG00000046647	GEMIN8	3.4698	4.28725	-0.817448	TRUE	TRUE
ENSG00000046651	OFD1	6.05345	3.56226	2.49118	TRUE	FALSE
ENSG00000046653	GPM6B	1.24163	1.67195	-0.430327	FALSE	TRUE
ENSG00000046774	MAGEC2	0.644263	0.877829	-0.233567	FALSE	TRUE
ENSG00000046889	PREX2	0.889481	0.246137	0.643343	FALSE	TRUE
ENSG00000047056	WDR37	4.26924	3.34268	0.926558	TRUE	TRUE
ENSG00000047188	YTHDC2	5.21568	3.92876	1.28692	TRUE	TRUE
ENSG00000047230	CTPS2	3.73086	3.95827	-0.227411	TRUE	TRUE
ENSG00000047249	ATP6V1H	5.19608	5.26001	-0.063924	TRUE	TRUE
ENSG00000047315	POLR2B	5.97338	6.50142	-0.52804	TRUE	TRUE
ENSG00000047346	ATOSA	5.86503	3.72531	2.13973	TRUE	FALSE
ENSG00000047365	ARAP2	2.37225	1.66233	0.709919	FALSE	TRUE
ENSG00000047410	TPR	8.34214	5.77959	2.56255	TRUE	FALSE
ENSG00000047457	CP	1.03723	1.06033	-0.0230974	FALSE	TRUE
ENSG00000047578	KATNIP	5.27817	3.78196	1.4962	TRUE	FALSE
ENSG00000047579	DTNBP1	7.16205	4.7644	2.39765	TRUE	FALSE
ENSG00000047597	XK	1.78745	1.12638	0.661062	FALSE	TRUE
ENSG00000047617	ANO2	0.750289	0.656649	0.0936401	FALSE	TRUE
ENSG00000047621	C12orf4	5.28427	3.97951	1.30476	TRUE	TRUE
ENSG00000047634	SCML1	2.48132	3.08095	-0.599631	TRUE	TRUE
ENSG00000047644	WWC3	5.09377	3.7827	1.31108	TRUE	TRUE
ENSG00000047648	ARHGAP6	0.906192	0.704959	0.201233	FALSE	TRUE
ENSG00000047662	FAM184B	0.239862	0.40699	-0.167128	FALSE	TRUE
ENSG00000047849	MAP4	7.22264	6.78513	0.437502	TRUE	TRUE
ENSG00000047932	GOPC	7.81252	5.02762	2.7849	TRUE	FALSE
ENSG00000047936	ROS1	0.465382	0.336374	0.129007	FALSE	TRUE
ENSG00000048028	USP28	5.01053	4.40531	0.605225	TRUE	TRUE
ENSG00000048052	HDAC9	3.20136	2.66767	0.533683	TRUE	TRUE
ENSG00000048140	TSPAN17	4.05335	5.35241	-1.29907	TRUE	TRUE
ENSG00000048162	NOP16	3.52675	6.41807	-2.89132	TRUE	FALSE
ENSG00000048342	CC2D2A	1.56789	3.06714	-1.49925	TRUE	TRUE
ENSG00000048392	RRM2B	5.30909	4.78357	0.525527	TRUE	TRUE
ENSG00000048405	ZNF800	3.30391	3.83636	-0.532455	TRUE	TRUE
ENSG00000048462	TNFRSF17	0.470297	0.731606	-0.261309	FALSE	TRUE
ENSG00000048471	SNX29	2.54816	3.00371	-0.45555	TRUE	TRUE
ENSG00000048540	LMO3	0.654827	0.950343	-0.295516	FALSE	TRUE
ENSG00000048544	MRPS10	7.74915	5.84783	1.90132	TRUE	FALSE
ENSG00000048545	GUCA1A	0.058872	0.155625	-0.0967533	FALSE	TRUE
ENSG00000048649	RSF1	5.22152	5.15303	0.0684851	TRUE	TRUE
ENSG00000048707	VPS13D	6.58669	3.25727	3.32943	TRUE	FALSE
ENSG00000048740	CELF2	0.792354	1.53063	-0.738272	FALSE	TRUE
ENSG00000048828	FAM120A	2.95517	6.74696	-3.79179	TRUE	FALSE
ENSG00000048991	R3HDM1	1.12689	5.30976	-4.18286	TRUE	FALSE
ENSG00000049089	COL9A2	2.22302	2.21472	0.00829871	FALSE	TRUE
ENSG00000049130	KITLG	4.65516	3.39015	1.26501	TRUE	TRUE
ENSG00000049167	ERCC8	5.99893	2.73414	3.26478	TRUE	FALSE
ENSG00000049192	ADAMTS6	0.900126	0.934087	-0.0339607	FALSE	TRUE
ENSG00000049239	H6PD	1.42042	3.5753	-2.15488	TRUE	FALSE
ENSG00000049245	VAMP3	7.63076	6.22534	1.40542	TRUE	TRUE
ENSG00000049246	PER3	3.83293	3.19813	0.634806	TRUE	TRUE
ENSG00000049247	UTS2	0.203074	0.134171	0.0689031	FALSE	TRUE
ENSG00000049249	TNFRSF9	0.414744	0.874634	-0.45989	FALSE	TRUE
ENSG00000049283	EPN3	1.28603	1.68163	-0.395599	FALSE	TRUE
ENSG00000049323	LTBP1	4.41498	4.02429	0.390691	TRUE	TRUE
ENSG00000049449	RCN1	7.78518	6.72504	1.06015	TRUE	TRUE
ENSG00000049540	ELN	0.66819	1.0039	-0.335705	FALSE	TRUE
ENSG00000049541	RFC2	3.45235	5.68953	-2.23718	TRUE	FALSE
ENSG00000049618	ARID1B	6.61508	4.72733	1.88775	TRUE	FALSE
ENSG00000049656	CLPTM1L	6.18771	6.44504	-0.257323	TRUE	TRUE
ENSG00000049759	NEDD4L	3.34852	4.79295	-1.44443	TRUE	TRUE
ENSG00000049768	FOXP3	0.087204	0.694712	-0.607508	FALSE	TRUE
ENSG00000049769	PPP1R3F	0.8936	1.96469	-1.07109	FALSE	TRUE
ENSG00000049860	HEXB	6.72894	6.29382	0.435116	TRUE	TRUE
ENSG00000049883	PTCD2	2.76653	2.57761	0.18892	TRUE	TRUE
ENSG00000050030	NEXMIF	0.925103	0.545341	0.379762	FALSE	TRUE
ENSG00000050130	JKAMP	3.88957	5.80153	-1.91196	TRUE	TRUE
ENSG00000050165	DKK3	3.05547	3.69798	-0.642503	TRUE	TRUE
ENSG00000050327	ARHGEF5	1.61009	2.10535	-0.495259	FALSE	TRUE
ENSG00000050344	NFE2L3	4.27316	3.56417	0.708984	TRUE	TRUE
ENSG00000050393	MCUR1	6.82274	4.24853	2.57421	TRUE	FALSE
ENSG00000050405	LIMA1	4.29183	5.76377	-1.47193	TRUE	TRUE
ENSG00000050426	LETMD1	4.1251	4.92597	-0.800868	TRUE	TRUE
ENSG00000050438	SLC4A8	1.17802	1.89077	-0.71275	FALSE	TRUE
ENSG00000050555	LAMC3	0.444867	0.482107	-0.0372406	FALSE	TRUE
ENSG00000050628	PTGER3	1.45	0.9276	0.522395	FALSE	TRUE
ENSG00000050730	TNIP3	0.528531	0.396633	0.131898	FALSE	TRUE
ENSG00000050748	MAPK9	6.4608	5.66811	0.792692	TRUE	TRUE
ENSG00000050767	COL23A1	0.159559	0.412757	-0.253198	FALSE	TRUE
ENSG00000050820	BCAR1	5.23359	4.59727	0.636317	TRUE	TRUE
ENSG00000051009	FHIP1B	4.1528	4.03855	0.114249	TRUE	TRUE
ENSG00000051108	HERPUD1	3.84502	5.88377	-2.03875	TRUE	TRUE
ENSG00000051128	HOMER3	4.99368	4.99902	-0.00533606	TRUE	TRUE
ENSG00000051180	RAD51	3.93946	4.64889	-0.709426	TRUE	TRUE
ENSG00000051341	POLQ	2.95396	3.19487	-0.240917	TRUE	TRUE
ENSG00000051382	PIK3CB	5.84139	4.61552	1.22587	TRUE	TRUE
ENSG00000051523	CYBA	3.50134	6.53127	-3.02993	TRUE	FALSE
ENSG00000051596	THOC3	6.55405	6.90633	-0.352282	TRUE	TRUE
ENSG00000051620	HEBP2	8.00905	4.98696	3.02209	TRUE	FALSE
ENSG00000051825	MPHOSPH9	5.99897	4.49784	1.50113	TRUE	FALSE
ENSG00000052126	PLEKHA5	4.65813	3.6059	1.05222	TRUE	TRUE
ENSG00000052344	PRSS8	2.20802	2.31694	-0.108919	FALSE	TRUE
ENSG00000052723	SIKE1	5.75634	4.17679	1.57955	TRUE	FALSE
ENSG00000052749	RRP12	2.41386	4.92218	-2.50833	TRUE	FALSE
ENSG00000052795	FNIP2	3.48492	3.25885	0.226072	TRUE	TRUE
ENSG00000052802	MSMO1	7.52381	6.33944	1.18437	TRUE	TRUE
ENSG00000052841	TTC17	2.60457	5.10266	-2.49808	TRUE	FALSE
ENSG00000052850	ALX4	1.31247	0.537413	0.775056	FALSE	TRUE
ENSG00000053108	FSTL4	0.589157	2.33512	-1.74596	FALSE	TRUE
ENSG00000053254	FOXN3	1.73988	4.34781	-2.60793	TRUE	FALSE
ENSG00000053328	METTL24	0.682934	0.608984	0.0739492	FALSE	TRUE
ENSG00000053371	AKR7A2	5.23541	5.93992	-0.704508	TRUE	TRUE
ENSG00000053372	MRTO4	2.95944	6.10455	-3.14511	TRUE	FALSE
ENSG00000053438	NNAT	0.00503626	2.39406	-2.38902	FALSE	TRUE
ENSG00000053501	USE1	4.24468	5.33548	-1.09079	TRUE	TRUE
ENSG00000053524	MCF2L2	0.341406	0.897146	-0.55574	FALSE	TRUE
ENSG00000053702	NRIP2	0.0547738	1.61912	-1.56434	FALSE	TRUE
ENSG00000053747	LAMA3	2.80805	2.6272	0.180843	TRUE	TRUE
ENSG00000053770	AP5M1	3.15868	4.59376	-1.43507	TRUE	TRUE
ENSG00000053900	ANAPC4	5.01693	4.50708	0.509854	TRUE	TRUE
ENSG00000053918	KCNQ1	1.10077	1.12263	-0.0218594	FALSE	TRUE
ENSG00000054116	TRAPPC3	6.17509	6.50716	-0.332063	TRUE	TRUE
ENSG00000054118	THRAP3	7.16123	6.69322	0.468011	TRUE	TRUE
ENSG00000054148	PHPT1	2.71854	7.68762	-4.96908	TRUE	FALSE
ENSG00000054179	ENTPD2	1.91926	1.88656	0.0326969	FALSE	TRUE
ENSG00000054219	LY75	0.110257	1.06281	-0.952552	FALSE	TRUE
ENSG00000054267	ARID4B	6.4225	4.07581	2.34668	TRUE	FALSE
ENSG00000054277	OPN3	3.38202	2.5368	0.845222	TRUE	TRUE
ENSG00000054282	SDCCAG8	2.83967	2.52211	0.317567	TRUE	TRUE
ENSG00000054356	PTPRN	0.276843	1.48601	-1.20917	FALSE	TRUE
ENSG00000054392	HHAT	1.63416	1.61796	0.016192	FALSE	TRUE
ENSG00000054523	KIF1B	3.75688	4.63069	-0.873812	TRUE	TRUE
ENSG00000054598	FOXC1	1.75831	2.12596	-0.367654	FALSE	TRUE
ENSG00000054611	TBC1D22A	0.897409	4.00122	-3.10382	TRUE	FALSE
ENSG00000054654	SYNE2	4.308	3.58282	0.72518	TRUE	TRUE
ENSG00000054690	PLEKHH1	1.94983	1.61281	0.337015	FALSE	TRUE
ENSG00000054793	ATP9A	4.87469	3.95126	0.923426	TRUE	TRUE
ENSG00000054796	SPO11	0.0741272	0.0155989	0.0585282	FALSE	TRUE
ENSG00000054803	CBLN4	0.384815	0.131849	0.252966	FALSE	TRUE
ENSG00000054938	CHRDL2	0.196393	0.434755	-0.238362	FALSE	TRUE
ENSG00000054965	FAM168A	5.53361	4.62074	0.912874	TRUE	TRUE
ENSG00000054967	RELT	5.06873	3.66393	1.4048	TRUE	TRUE
ENSG00000054983	GALC	0.891373	3.03374	-2.14237	TRUE	FALSE
ENSG00000055044	NOP58	6.89813	6.92186	-0.0237334	TRUE	TRUE
ENSG00000055070	SZRD1	5.0861	6.99254	-1.90644	TRUE	TRUE
ENSG00000055118	KCNH2	1.17905	1.52256	-0.343513	FALSE	TRUE
ENSG00000055130	CUL1	3.98493	5.87036	-1.88543	TRUE	TRUE
ENSG00000055147	FAM114A2	2.72973	4.49327	-1.76354	TRUE	TRUE
ENSG00000055163	CYFIP2	2.59061	4.40919	-1.81858	TRUE	TRUE
ENSG00000055208	TAB2	2.82108	5.43488	-2.6138	TRUE	FALSE
ENSG00000055211	GINM1	7.79784	5.30544	2.49239	TRUE	FALSE
ENSG00000055332	EIF2AK2	4.96477	4.43661	0.528153	TRUE	TRUE
ENSG00000055483	USP36	5.64773	5.22552	0.422207	TRUE	TRUE
ENSG00000055609	KMT2C	8.12868	4.53226	3.59642	TRUE	FALSE
ENSG00000055732	MCOLN3	1.0808	1.70464	-0.623845	FALSE	TRUE
ENSG00000055813	CCDC85A	0.681497	1.36612	-0.684623	FALSE	TRUE
ENSG00000055917	PUM2	4.88407	5.7962	-0.912127	TRUE	TRUE
ENSG00000055950	MRPL43	6.43338	6.28984	0.143544	TRUE	TRUE
ENSG00000055955	ITIH4	1.27951	0.424659	0.854856	FALSE	TRUE
ENSG00000055957	ITIH1	0.455422	0.199564	0.255857	FALSE	TRUE
ENSG00000056050	HPF1	4.97634	5.01279	-0.0364555	TRUE	TRUE
ENSG00000056097	ZFR	7.49999	5.95272	1.54726	TRUE	FALSE
ENSG00000056277	ZNF280C	5.64673	2.42871	3.21803	TRUE	FALSE
ENSG00000056291	NPFFR2	0.642443	0.445788	0.196654	FALSE	TRUE
ENSG00000056487	PHF21B	1.27959	1.22039	0.0592059	FALSE	TRUE
ENSG00000056558	TRAF1	1.6458	1.35794	0.287856	FALSE	TRUE
ENSG00000056586	RC3H2	7.05751	4.91735	2.14017	TRUE	FALSE
ENSG00000056736	IL17RB	1.28559	2.55563	-1.27004	FALSE	TRUE
ENSG00000056972	TRAF3IP2	3.47081	4.37326	-0.902453	TRUE	TRUE
ENSG00000056998	GYG2	1.99822	1.91596	0.0822648	FALSE	TRUE
ENSG00000057019	DCBLD2	5.58405	5.07364	0.510411	TRUE	TRUE
ENSG00000057149	SERPINB3	0.156606	0.174501	-0.017895	FALSE	TRUE
ENSG00000057252	SOAT1	5.45337	4.83121	0.622158	TRUE	TRUE
ENSG00000057294	PKP2	3.43751	3.26882	0.16869	TRUE	TRUE
ENSG00000057468	MSH4	1.14773	0.313528	0.834203	FALSE	TRUE
ENSG00000057593	F7	1.53283	0.801974	0.730858	FALSE	TRUE
ENSG00000057608	GDI2	8.86976	8.07761	0.792152	TRUE	TRUE
ENSG00000057657	PRDM1	0.754869	1.14234	-0.387469	FALSE	TRUE
ENSG00000057663	ATG5	5.52468	3.31114	2.21354	TRUE	FALSE
ENSG00000057704	TMCC3	2.17047	1.76273	0.407739	FALSE	TRUE
ENSG00000057757	PITHD1	6.01099	6.19687	-0.185886	TRUE	TRUE
ENSG00000057935	MTA3	4.64258	4.2745	0.368072	TRUE	TRUE
ENSG00000058056	USP13	6.04519	4.36237	1.68282	TRUE	FALSE
ENSG00000058063	ATP11B	4.73995	4.96894	-0.228988	TRUE	TRUE
ENSG00000058085	LAMC2	1.87667	2.8777	-1.00103	TRUE	TRUE
ENSG00000058091	CDK14	4.00698	3.79144	0.215536	TRUE	TRUE
ENSG00000058262	SEC61A1	3.16532	7.57986	-4.41454	TRUE	FALSE
ENSG00000058272	PPP1R12A	5.65862	5.41583	0.242796	TRUE	TRUE
ENSG00000058335	RASGRF1	0.0932434	0.576384	-0.48314	FALSE	TRUE
ENSG00000058404	CAMK2B	0.958529	1.43999	-0.481458	FALSE	TRUE
ENSG00000058453	CROCC	3.67274	2.5756	1.09714	TRUE	TRUE
ENSG00000058600	POLR3E	6.59143	4.76651	1.82492	TRUE	FALSE
ENSG00000058668	ATP2B4	3.71385	4.2984	-0.584556	TRUE	TRUE
ENSG00000058673	ZC3H11A	5.55121	5.07164	0.47957	TRUE	TRUE
ENSG00000058729	RIOK2	4.04304	4.70092	-0.657876	TRUE	TRUE
ENSG00000058799	YIPF1	2.31959	3.37611	-1.05652	TRUE	TRUE
ENSG00000058804	NDC1	5.8406	5.22306	0.617537	TRUE	TRUE
ENSG00000058866	DGKG	0.237865	0.677431	-0.439565	FALSE	TRUE
ENSG00000059122	FLYWCH1	1.58651	4.8119	-3.22539	TRUE	FALSE
ENSG00000059145	UNKL	3.23406	3.50872	-0.274659	TRUE	TRUE
ENSG00000059377	TBXAS1	1.69107	0.949497	0.741577	FALSE	TRUE
ENSG00000059378	PARP12	4.62882	3.46365	1.16517	TRUE	TRUE
ENSG00000059573	ALDH18A1	3.25825	6.25486	-2.99661	TRUE	FALSE
ENSG00000059588	TARBP1	4.71633	3.63444	1.08189	TRUE	TRUE
ENSG00000059691	GATB	5.0046	4.3492	0.6554	TRUE	TRUE
ENSG00000059728	MXD1	2.73622	2.94101	-0.20479	TRUE	TRUE
ENSG00000059758	CDK17	3.85039	4.5315	-0.681114	TRUE	TRUE
ENSG00000059769	DNAJC25	5.31868	2.28357	3.03511	TRUE	FALSE
ENSG00000059804	SLC2A3	3.33713	2.83812	0.499012	TRUE	TRUE
ENSG00000059915	PSD	1.02422	1.41105	-0.386829	FALSE	TRUE
ENSG00000060069	CTDP1	1.56293	3.79183	-2.2289	TRUE	FALSE
ENSG00000060138	YBX3	3.37084	5.96122	-2.59037	TRUE	FALSE
ENSG00000060140	STYK1	1.2684	1.97631	-0.707906	FALSE	TRUE
ENSG00000060237	WNK1	7.00277	6.37637	0.626396	TRUE	TRUE
ENSG00000060339	CCAR1	1.57951	5.80692	-4.22741	TRUE	FALSE
ENSG00000060491	OGFR	3.83015	5.59156	-1.76141	TRUE	TRUE
ENSG00000060558	GNA15	0.51599	0.950923	-0.434933	FALSE	TRUE
ENSG00000060566	CREB3L3	0.353689	0.60302	-0.249331	FALSE	TRUE
ENSG00000060642	PIGV	1.65982	3.52257	-1.86274	TRUE	TRUE
ENSG00000060656	PTPRU	2.01699	2.96129	-0.944306	TRUE	TRUE
ENSG00000060688	SNRNP40	2.45241	6.12546	-3.67305	TRUE	FALSE
ENSG00000060709	RIMBP2	0.422141	1.2566	-0.834455	FALSE	TRUE
ENSG00000060718	COL11A1	0.881968	1.55014	-0.668168	FALSE	TRUE
ENSG00000060749	QSER1	8.71298	4.46701	4.24596	TRUE	FALSE
ENSG00000060762	MPC1	2.78401	5.64138	-2.85738	TRUE	FALSE
ENSG00000060971	ACAA1	4.61012	5.2972	-0.687078	TRUE	TRUE
ENSG00000060982	BCAT1	4.45788	3.85942	0.598453	TRUE	TRUE
ENSG00000061273	HDAC7	2.84943	5.06387	-2.21444	TRUE	FALSE
ENSG00000061337	LZTS1	0.909149	1.69411	-0.784966	FALSE	TRUE
ENSG00000061455	PRDM6	0.371973	0.187805	0.184167	FALSE	TRUE
ENSG00000061492	WNT8A	0.0626308	0.00817558	0.0544553	FALSE	TRUE
ENSG00000061656	SPAG4	2.12205	2.13823	-0.016176	FALSE	TRUE
ENSG00000061676	NCKAP1	6.21302	6.04384	0.169182	TRUE	TRUE
ENSG00000061794	MRPS35	5.72712	6.48412	-0.757004	TRUE	TRUE
ENSG00000061918	GUCY1B1	1.87671	1.18862	0.688088	FALSE	TRUE
ENSG00000061936	SFSWAP	1.69209	4.90212	-3.21004	TRUE	FALSE
ENSG00000061938	TNK2	3.31576	5.09381	-1.77805	TRUE	TRUE
ENSG00000061987	MON2	2.78988	3.98064	-1.19076	TRUE	TRUE
ENSG00000062038	CDH3	1.01048	2.26512	-1.25463	FALSE	TRUE
ENSG00000062096	ARSF	0.0131204	0.0121771	0.000943315	FALSE	TRUE
ENSG00000062194	GPBP1	2.70511	5.87911	-3.174	TRUE	FALSE
ENSG00000062282	DGAT2	2.31125	3.18043	-0.869185	TRUE	TRUE
ENSG00000062370	ZNF112	3.23653	2.38389	0.852642	TRUE	TRUE
ENSG00000062485	CS	5.00285	7.60883	-2.60599	TRUE	FALSE
ENSG00000062524	LTK	0.480027	0.738137	-0.25811	FALSE	TRUE
ENSG00000062582	MRPS24	0.140423	7.66239	-7.52196	TRUE	FALSE
ENSG00000062598	ELMO2	3.22533	4.87089	-1.64556	TRUE	TRUE
ENSG00000062650	WAPL	5.60228	5.16896	0.433324	TRUE	TRUE
ENSG00000062716	VMP1	7.21612	6.38311	0.83301	TRUE	TRUE
ENSG00000062725	APPBP2	6.95062	4.62166	2.32896	TRUE	FALSE
ENSG00000062822	POLD1	4.12607	5.14665	-1.02058	TRUE	TRUE
ENSG00000063015	SEZ6	0.443062	1.20453	-0.761467	FALSE	TRUE
ENSG00000063046	EIF4B	4.45578	8.63799	-4.18222	TRUE	FALSE
ENSG00000063127	SLC6A16	1.3241	1.79611	-0.472015	FALSE	TRUE
ENSG00000063169	BICRA	1.56623	2.7147	-1.14847	TRUE	TRUE
ENSG00000063176	SPHK2	2.07549	4.13009	-2.0546	TRUE	TRUE
ENSG00000063177	RPL18	8.63435	10.9968	-2.36241	TRUE	FALSE
ENSG00000063180	CA11	1.01681	2.85667	-1.83986	TRUE	TRUE
ENSG00000063241	ISOC2	3.5865	6.22598	-2.63948	TRUE	FALSE
ENSG00000063244	U2AF2	6.21689	7.54418	-1.32729	TRUE	TRUE
ENSG00000063245	EPN1	4.95214	6.328	-1.37586	TRUE	TRUE
ENSG00000063322	MED29	3.00993	5.25715	-2.24722	TRUE	FALSE
ENSG00000063515	GSC2	0.0406325	0.0608809	-0.0202484	FALSE	TRUE
ENSG00000063587	ZNF275	5.43271	3.12713	2.30558	TRUE	FALSE
ENSG00000063601	MTMR1	3.10371	4.62654	-1.52283	TRUE	TRUE
ENSG00000063660	GPC1	2.13421	5.2403	-3.10609	TRUE	FALSE
ENSG00000063761	ADCK1	3.34118	3.24096	0.10022	TRUE	TRUE
ENSG00000063854	HAGH	4.58356	5.77485	-1.19129	TRUE	TRUE
ENSG00000063978	RNF4	5.50802	5.9996	-0.49158	TRUE	TRUE
ENSG00000064012	CASP8	4.37723	3.944	0.433231	TRUE	TRUE
ENSG00000064042	LIMCH1	4.04818	3.72119	0.326989	TRUE	TRUE
ENSG00000064102	INTS13	7.48517	5.32669	2.15848	TRUE	FALSE
ENSG00000064115	TM7SF3	6.13621	6.92767	-0.791454	TRUE	TRUE
ENSG00000064195	DLX3	2.04531	1.40888	0.636434	FALSE	TRUE
ENSG00000064199	SPA17	4.51919	2.59332	1.92588	TRUE	FALSE
ENSG00000064201	TSPAN32	0.355536	0.27334	0.0821961	FALSE	TRUE
ENSG00000064205	CCN5	0.662297	1.1716	-0.509302	FALSE	TRUE
ENSG00000064218	DMRT3	0.289339	0.144869	0.14447	FALSE	TRUE
ENSG00000064225	ST3GAL6	2.75114	1.76071	0.990433	TRUE	TRUE
ENSG00000064270	ATP2C2	0.24137	0.983236	-0.741867	FALSE	TRUE
ENSG00000064300	NGFR	0.849683	1.21261	-0.362926	FALSE	TRUE
ENSG00000064309	CDON	2.66152	1.48036	1.18116	TRUE	TRUE
ENSG00000064313	TAF2	5.13604	4.10489	1.03115	TRUE	TRUE
ENSG00000064393	HIPK2	2.84329	4.1986	-1.35532	TRUE	TRUE
ENSG00000064419	TNPO3	2.49263	5.63542	-3.14278	TRUE	FALSE
ENSG00000064490	RFXANK	2.33628	5.79364	-3.45737	TRUE	FALSE
ENSG00000064545	TMEM161A	2.3241	4.34808	-2.02398	TRUE	TRUE
ENSG00000064547	LPAR2	1.87788	3.66734	-1.78947	TRUE	TRUE
ENSG00000064601	CTSA	7.46928	6.82648	0.642807	TRUE	TRUE
ENSG00000064607	SUGP2	5.15125	5.49399	-0.342738	TRUE	TRUE
ENSG00000064651	SLC12A2	6.51599	3.809	2.70698	TRUE	FALSE
ENSG00000064652	SNX24	2.89043	3.98343	-1.093	TRUE	TRUE
ENSG00000064655	EYA2	0.890985	1.91206	-1.02107	FALSE	TRUE
ENSG00000064666	CNN2	1.52537	6.6149	-5.08952	TRUE	FALSE
ENSG00000064687	ABCA7	4.17567	2.79839	1.37727	TRUE	TRUE
ENSG00000064692	SNCAIP	0.478872	0.989831	-0.510959	FALSE	TRUE
ENSG00000064703	DDX20	5.00614	2.69491	2.31124	TRUE	FALSE
ENSG00000064726	BTBD1	7.82524	5.84126	1.98398	TRUE	FALSE
ENSG00000064763	FAR2	3.24504	2.3694	0.875636	TRUE	TRUE
ENSG00000064787	BCAS1	0.944757	1.27606	-0.331301	FALSE	TRUE
ENSG00000064835	POU1F1	0.0493332	0.0161653	0.0331679	FALSE	TRUE
ENSG00000064886	CHI3L2	0.49035	1.22824	-0.737895	FALSE	TRUE
ENSG00000064932	SBNO2	4.80364	4.18214	0.621499	TRUE	TRUE
ENSG00000064933	PMS1	6.6154	4.74595	1.86944	TRUE	FALSE
ENSG00000064961	HMG20B	1.76758	6.21233	-4.44475	TRUE	FALSE
ENSG00000064989	CALCRL	0.966575	1.18738	-0.220807	FALSE	TRUE
ENSG00000064995	TAF11	3.53511	5.14306	-1.60795	TRUE	TRUE
ENSG00000064999	ANKS1A	2.25168	4.07756	-1.82589	TRUE	TRUE
ENSG00000065000	AP3D1	7.75085	6.30678	1.44407	TRUE	TRUE
ENSG00000065029	ZNF76	5.78787	4.30079	1.48708	TRUE	FALSE
ENSG00000065054	NHERF2	2.82673	5.15088	-2.32415	TRUE	FALSE
ENSG00000065057	NTHL1	4.32052	5.2279	-0.90738	TRUE	TRUE
ENSG00000065060	BLTP3A	3.76319	3.77233	-0.0091377	TRUE	TRUE
ENSG00000065135	GNAI3	4.55038	4.86342	-0.31304	TRUE	TRUE
ENSG00000065150	IPO5	4.45261	7.24865	-2.79604	TRUE	FALSE
ENSG00000065154	OAT	5.28826	6.55112	-1.26286	TRUE	TRUE
ENSG00000065183	WDR3	6.00401	4.82881	1.17519	TRUE	TRUE
ENSG00000065243	PKN2	4.96077	5.11572	-0.154956	TRUE	TRUE
ENSG00000065268	WDR18	6.19444	5.6902	0.504242	TRUE	TRUE
ENSG00000065308	TRAM2	5.41119	4.89787	0.513317	TRUE	TRUE
ENSG00000065320	NTN1	0.697633	1.15494	-0.457304	FALSE	TRUE
ENSG00000065325	GLP2R	0.402498	0.648091	-0.245593	FALSE	TRUE
ENSG00000065328	MCM10	6.21381	4.53711	1.6767	TRUE	FALSE
ENSG00000065357	DGKA	2.06089	3.78267	-1.72177	TRUE	TRUE
ENSG00000065361	ERBB3	2.34071	3.13271	-0.791997	TRUE	TRUE
ENSG00000065371	ROPN1	0.374147	0.254263	0.119884	FALSE	TRUE
ENSG00000065413	ANKRD44	3.27708	2.56414	0.712944	TRUE	TRUE
ENSG00000065427	KARS1	3.58986	7.48134	-3.89148	TRUE	FALSE
ENSG00000065457	ADAT1	1.20981	4.39381	-3.184	TRUE	FALSE
ENSG00000065485	PDIA5	2.66888	4.62077	-1.95189	TRUE	TRUE
ENSG00000065491	TBC1D22B	4.69055	3.79473	0.895822	TRUE	TRUE
ENSG00000065518	NDUFB4	8.67328	8.14365	0.529627	TRUE	TRUE
ENSG00000065526	SPEN	5.74931	4.43919	1.31012	TRUE	TRUE
ENSG00000065534	MYLK	1.63985	3.46412	-1.82427	TRUE	TRUE
ENSG00000065548	ZC3H15	7.34352	6.81681	0.526706	TRUE	TRUE
ENSG00000065559	MAP2K4	5.25632	4.21577	1.04055	TRUE	TRUE
ENSG00000065600	PACC1	3.9215	3.81875	0.102748	TRUE	TRUE
ENSG00000065609	SNAP91	0.597523	1.0881	-0.490579	FALSE	TRUE
ENSG00000065613	SLK	6.51645	4.74698	1.76947	TRUE	FALSE
ENSG00000065615	CYB5R4	1.4741	3.81214	-2.33804	TRUE	FALSE
ENSG00000065618	COL17A1	1.48248	1.57251	-0.0900306	FALSE	TRUE
ENSG00000065621	GSTO2	2.31629	2.32737	-0.0110796	FALSE	TRUE
ENSG00000065665	SEC61A2	3.92563	3.71735	0.208282	TRUE	TRUE
ENSG00000065675	PRKCQ	0.245017	0.783961	-0.538944	FALSE	TRUE
ENSG00000065717	TLE2	2.887	2.77476	0.112247	TRUE	TRUE
ENSG00000065802	ASB1	3.6849	4.41213	-0.727233	TRUE	TRUE
ENSG00000065809	FAM107B	5.9046	5.47478	0.429824	TRUE	TRUE
ENSG00000065833	ME1	5.48534	3.7748	1.71053	TRUE	FALSE
ENSG00000065882	TBC1D1	3.31393	5.42112	-2.10719	TRUE	FALSE
ENSG00000065883	CDK13	1.77672	4.66638	-2.88966	TRUE	FALSE
ENSG00000065911	MTHFD2	9.0096	7.23475	1.77486	TRUE	FALSE
ENSG00000065923	SLC9A7	5.27015	3.02716	2.24299	TRUE	FALSE
ENSG00000065970	FOXJ2	2.79867	3.68048	-0.881806	TRUE	TRUE
ENSG00000065978	YBX1	8.48425	10.2473	-1.76304	TRUE	TRUE
ENSG00000065989	PDE4A	0.787273	2.5544	-1.76713	FALSE	TRUE
ENSG00000066027	PPP2R5A	4.14816	4.69907	-0.550909	TRUE	TRUE
ENSG00000066032	CTNNA2	1.11964	0.629934	0.489706	FALSE	TRUE
ENSG00000066044	ELAVL1	3.04649	6.54575	-3.49926	TRUE	FALSE
ENSG00000066056	TIE1	0.770608	0.78169	-0.011082	FALSE	TRUE
ENSG00000066084	DIP2B	4.37522	4.32987	0.0453544	TRUE	TRUE
ENSG00000066117	SMARCD1	7.76319	6.27692	1.48627	TRUE	FALSE
ENSG00000066135	KDM4A	2.72326	5.14798	-2.42472	TRUE	FALSE
ENSG00000066136	NFYC	4.6638	5.69008	-1.02628	TRUE	TRUE
ENSG00000066185	ZMYND12	0.73935	0.359564	0.379786	FALSE	TRUE
ENSG00000066230	SLC9A3	0.32668	3.64229	-3.31561	TRUE	FALSE
ENSG00000066248	NGEF	1.41777	2.26891	-0.851142	FALSE	TRUE
ENSG00000066279	ASPM	2.95862	4.65309	-1.69447	TRUE	TRUE
ENSG00000066294	CD84	0.566474	0.487344	0.0791302	FALSE	TRUE
ENSG00000066322	ELOVL1	4.3192	6.46829	-2.1491	TRUE	FALSE
ENSG00000066336	SPI1	0.832589	0.988308	-0.155718	FALSE	TRUE
ENSG00000066379	POLR1H	3.20805	3.67328	-0.465235	TRUE	TRUE
ENSG00000066382	MPPED2	1.02361	0.684323	0.339289	FALSE	TRUE
ENSG00000066405	CLDN18	0.53804	0.827849	-0.289809	FALSE	TRUE
ENSG00000066422	ZBTB11	5.71871	3.22659	2.49212	TRUE	FALSE
ENSG00000066427	ATXN3	4.82389	3.49937	1.32451	TRUE	TRUE
ENSG00000066455	GOLGA5	4.9664	5.14116	-0.17476	TRUE	TRUE
ENSG00000066468	FGFR2	1.806	1.81346	-0.00746421	FALSE	TRUE
ENSG00000066557	LRRC40	7.28877	4.57221	2.71656	TRUE	FALSE
ENSG00000066583	ISOC1	3.24355	4.94098	-1.69744	TRUE	TRUE
ENSG00000066629	EML1	2.37494	3.19482	-0.819879	TRUE	TRUE
ENSG00000066651	TRMT11	3.25818	4.27421	-1.01603	TRUE	TRUE
ENSG00000066654	THUMPD1	6.41375	4.71639	1.69736	TRUE	FALSE
ENSG00000066697	MSANTD3	6.38745	5.50781	0.879643	TRUE	TRUE
ENSG00000066735	KIF26A	0.551264	1.55017	-0.998908	FALSE	TRUE
ENSG00000066739	ATG2B	4.4966	2.95008	1.54652	TRUE	FALSE
ENSG00000066777	ARFGEF1	6.70013	4.66548	2.03466	TRUE	FALSE
ENSG00000066813	ACSM2B	0.24877	0.85593	-0.60716	FALSE	TRUE
ENSG00000066827	ZFAT	3.65193	2.25492	1.39702	TRUE	TRUE
ENSG00000066855	MTFR1	5.76678	4.67289	1.09389	TRUE	TRUE
ENSG00000066923	STAG3	0.82407	1.49314	-0.669074	FALSE	TRUE
ENSG00000066926	FECH	2.50065	3.63115	-1.1305	TRUE	TRUE
ENSG00000066933	MYO9A	4.4708	3.71778	0.753024	TRUE	TRUE
ENSG00000067048	DDX3Y	1.74724	2.32229	-0.575054	FALSE	TRUE
ENSG00000067057	PFKP	6.13659	6.84378	-0.707197	TRUE	TRUE
ENSG00000067064	IDI1	7.71158	6.06838	1.6432	TRUE	FALSE
ENSG00000067066	SP100	4.0101	4.73433	-0.724227	TRUE	TRUE
ENSG00000067082	KLF6	3.67389	5.30794	-1.63405	TRUE	TRUE
ENSG00000067113	PLPP1	4.28819	3.8511	0.437095	TRUE	TRUE
ENSG00000067141	NEO1	4.50395	3.91776	0.586184	TRUE	TRUE
ENSG00000067167	TRAM1	2.89155	7.13068	-4.23913	TRUE	FALSE
ENSG00000067177	PHKA1	3.05397	3.0222	0.0317766	TRUE	TRUE
ENSG00000067182	TNFRSF1A	2.33861	5.54552	-3.20691	TRUE	FALSE
ENSG00000067191	CACNB1	3.81773	2.70838	1.10934	TRUE	TRUE
ENSG00000067208	EVI5	5.08838	2.8403	2.24808	TRUE	FALSE
ENSG00000067221	STOML1	1.91962	3.67772	-1.7581	TRUE	TRUE
ENSG00000067225	PKM	10.8985	10.3062	0.592398	TRUE	TRUE
ENSG00000067248	DHX29	4.96255	4.3582	0.604348	TRUE	TRUE
ENSG00000067334	DNTTIP2	6.7024	3.41475	3.28766	TRUE	FALSE
ENSG00000067365	METTL22	2.91577	3.67613	-0.760364	TRUE	TRUE
ENSG00000067369	TP53BP1	2.61603	4.82184	-2.20581	TRUE	FALSE
ENSG00000067445	TRO	2.01024	2.00157	0.00867209	FALSE	TRUE
ENSG00000067533	RRP15	6.46381	3.49175	2.97206	TRUE	FALSE
ENSG00000067560	RHOA	8.02645	9.04674	-1.02028	TRUE	TRUE
ENSG00000067596	DHX8	7.26968	5.48971	1.77997	TRUE	FALSE
ENSG00000067606	PRKCZ	1.46347	3.18045	-1.71698	TRUE	TRUE
ENSG00000067646	ZFY	1.35647	1.37319	-0.0167113	FALSE	TRUE
ENSG00000067704	IARS2	5.52677	6.68358	-1.15681	TRUE	TRUE
ENSG00000067715	SYT1	2.54922	2.75085	-0.20163	TRUE	TRUE
ENSG00000067798	NAV3	2.88393	1.77273	1.1112	TRUE	TRUE
ENSG00000067829	IDH3G	7.29793	6.27261	1.02532	TRUE	TRUE
ENSG00000067836	ROGDI	3.12192	4.79905	-1.67713	TRUE	TRUE
ENSG00000067840	PDZD4	1.28024	1.8544	-0.574167	FALSE	TRUE
ENSG00000067842	ATP2B3	0.240143	0.844022	-0.603879	FALSE	TRUE
ENSG00000067900	ROCK1	5.53723	3.19438	2.34285	TRUE	FALSE
ENSG00000067955	CBFB	8.42951	5.65821	2.7713	TRUE	FALSE
ENSG00000067992	PDK3	4.01303	2.85834	1.15469	TRUE	TRUE
ENSG00000068001	HYAL2	5.39078	5.3259	0.0648797	TRUE	TRUE
ENSG00000068024	HDAC4	1.85179	2.45817	-0.606376	FALSE	TRUE
ENSG00000068028	RASSF1	5.3956	4.87547	0.520131	TRUE	TRUE
ENSG00000068078	FGFR3	1.28171	2.37904	-1.09733	FALSE	TRUE
ENSG00000068079	IFI35	1.06397	3.32955	-2.26558	TRUE	FALSE
ENSG00000068097	HEATR6	3.87748	3.04801	0.829471	TRUE	TRUE
ENSG00000068120	COASY	5.45518	6.12711	-0.67193	TRUE	TRUE
ENSG00000068137	PLEKHH3	3.31813	3.76093	-0.442799	TRUE	TRUE
ENSG00000068305	MEF2A	1.81558	4.84307	-3.02749	TRUE	FALSE
ENSG00000068308	OTUD5	3.68715	6.00211	-2.31496	TRUE	FALSE
ENSG00000068323	TFE3	5.06979	4.96473	0.105058	TRUE	TRUE
ENSG00000068354	TBC1D25	2.93859	3.42066	-0.482074	TRUE	TRUE
ENSG00000068366	ACSL4	6.61871	5.04188	1.57683	TRUE	FALSE
ENSG00000068383	INPP5A	5.28851	3.93358	1.35493	TRUE	TRUE
ENSG00000068394	GPKOW	3.52048	5.13166	-1.61118	TRUE	TRUE
ENSG00000068400	GRIPAP1	5.51649	4.81088	0.705606	TRUE	TRUE
ENSG00000068438	FTSJ1	5.68288	5.51988	0.162995	TRUE	TRUE
ENSG00000068489	PRR11	6.97043	5.87434	1.09609	TRUE	TRUE
ENSG00000068615	REEP1	2.40045	1.84273	0.557719	FALSE	TRUE
ENSG00000068650	ATP11A	3.905	4.42179	-0.516791	TRUE	TRUE
ENSG00000068654	POLR1A	3.78773	4.70511	-0.91738	TRUE	TRUE
ENSG00000068697	LAPTM4A	9.03297	8.14512	0.887853	TRUE	TRUE
ENSG00000068724	TTC7A	3.84738	3.52866	0.318723	TRUE	TRUE
ENSG00000068745	IP6K2	8.22297	6.37679	1.84619	TRUE	FALSE
ENSG00000068784	SRBD1	0.962573	3.62842	-2.66585	TRUE	FALSE
ENSG00000068796	KIF2A	7.49961	5.44913	2.05049	TRUE	FALSE
ENSG00000068831	RASGRP2	0.693542	1.66228	-0.968736	FALSE	TRUE
ENSG00000068878	PSME4	7.3421	4.53389	2.80822	TRUE	FALSE
ENSG00000068885	IFT80	7.59509	4.55687	3.03821	TRUE	FALSE
ENSG00000068903	SIRT2	3.81883	4.27522	-0.456392	TRUE	TRUE
ENSG00000068912	ERLEC1	8.35175	5.74936	2.60239	TRUE	FALSE
ENSG00000068971	PPP2R5B	3.86065	3.70779	0.152861	TRUE	TRUE
ENSG00000068976	PYGM	0.461216	0.439378	0.0218381	FALSE	TRUE
ENSG00000068985	PAGE1	0.132843	0.480789	-0.347946	FALSE	TRUE
ENSG00000069011	PITX1	2.6614	3.85388	-1.19248	TRUE	TRUE
ENSG00000069018	TRPC7	0.026448	0.0270716	-0.00062355	FALSE	TRUE
ENSG00000069020	MAST4	1.62374	2.82939	-1.20565	TRUE	TRUE
ENSG00000069122	ADGRF5	0.24183	0.507489	-0.265659	FALSE	TRUE
ENSG00000069188	SDK2	1.46475	1.0405	0.424248	FALSE	TRUE
ENSG00000069206	ADAM7	0.0307203	0.034415	-0.0036947	FALSE	TRUE
ENSG00000069248	NUP133	6.09834	4.86049	1.23786	TRUE	TRUE
ENSG00000069275	NUCKS1	3.35264	7.43401	-4.08137	TRUE	FALSE
ENSG00000069329	VPS35	4.18776	2.59376	1.594	TRUE	FALSE
ENSG00000069345	DNAJA2	5.41164	4.91188	0.499764	TRUE	TRUE
ENSG00000069399	BCL3	4.31406	3.67193	0.642128	TRUE	TRUE
ENSG00000069424	KCNAB2	0.903228	3.68984	-2.78661	TRUE	FALSE
ENSG00000069431	ABCC9	0.359405	0.935723	-0.576318	FALSE	TRUE
ENSG00000069482	GAL	1.37843	1.97233	-0.5939	FALSE	TRUE
ENSG00000069493	CLEC2D	2.58937	2.21484	0.374524	TRUE	TRUE
ENSG00000069509	FUNDC1	1.88905	5.28044	-3.3914	TRUE	FALSE
ENSG00000069535	MAOB	1.37265	1.19244	0.180216	FALSE	TRUE
ENSG00000069667	RORA	2.5835	1.70807	0.875429	FALSE	TRUE
ENSG00000069696	DRD4	1.13061	0.197136	0.933471	FALSE	TRUE
ENSG00000069702	TGFBR3	3.45349	2.08067	1.37282	TRUE	TRUE
ENSG00000069764	PLA2G10	0.102008	0.240403	-0.138395	FALSE	TRUE
ENSG00000069812	HES2	0.317573	1.40355	-1.08597	FALSE	TRUE
ENSG00000069849	ATP1B3	0.069222	7.19295	-7.12373	TRUE	FALSE
ENSG00000069869	NEDD4	5.09239	3.90345	1.18894	TRUE	TRUE
ENSG00000069943	PIGB	1.33052	3.07063	-1.74012	TRUE	TRUE
ENSG00000069956	MAPK6	5.19033	5.25982	-0.0694946	TRUE	TRUE
ENSG00000069966	GNB5	2.38504	4.92762	-2.54258	TRUE	FALSE
ENSG00000069974	RAB27A	4.64033	4.39076	0.249571	TRUE	TRUE
ENSG00000069998	HDHD5	5.95837	5.37187	0.586504	TRUE	TRUE
ENSG00000070010	UFD1	8.04077	7.05626	0.984513	TRUE	TRUE
ENSG00000070018	LRP6	4.44631	2.8011	1.64521	TRUE	FALSE
ENSG00000070019	GUCY2C	0.138468	0.324565	-0.186097	FALSE	TRUE
ENSG00000070031	SCT	0.0592576	0.507526	-0.448269	FALSE	TRUE
ENSG00000070047	PHRF1	3.8936	2.44858	1.44502	TRUE	TRUE
ENSG00000070061	ELP1	7.40263	4.76775	2.63488	TRUE	FALSE
ENSG00000070081	NUCB2	4.37623	6.45186	-2.07563	TRUE	TRUE
ENSG00000070087	PFN2	8.74346	6.97937	1.76409	TRUE	FALSE
ENSG00000070159	PTPN3	4.31221	2.98011	1.3321	TRUE	TRUE
ENSG00000070182	SPTB	1.54822	1.32188	0.226334	FALSE	TRUE
ENSG00000070190	DAPP1	0.689051	1.09751	-0.408459	FALSE	TRUE
ENSG00000070193	FGF10	0.593964	0.22592	0.368044	FALSE	TRUE
ENSG00000070214	SLC44A1	0.51196	5.36874	-4.85678	TRUE	FALSE
ENSG00000070269	TMEM260	4.32895	3.17747	1.15149	TRUE	TRUE
ENSG00000070366	SMG6	1.57344	4.28521	-2.71177	TRUE	FALSE
ENSG00000070367	EXOC5	0.227712	4.61118	-4.38347	TRUE	FALSE
ENSG00000070371	CLTCL1	1.48866	2.62864	-1.13998	TRUE	TRUE
ENSG00000070388	FGF22	0.205746	0.35234	-0.146594	FALSE	TRUE
ENSG00000070404	FSTL3	2.05911	4.82246	-2.76335	TRUE	FALSE
ENSG00000070413	DGCR2	3.34435	5.1418	-1.79745	TRUE	TRUE
ENSG00000070423	RNF126	3.56416	5.29965	-1.73549	TRUE	TRUE
ENSG00000070444	MNT	1.04596	3.68357	-2.63761	TRUE	FALSE
ENSG00000070476	ZXDC	4.12235	3.86843	0.25392	TRUE	TRUE
ENSG00000070495	JMJD6	6.26252	5.15859	1.10393	TRUE	TRUE
ENSG00000070501	POLB	4.45581	5.33773	-0.881923	TRUE	TRUE
ENSG00000070526	ST6GALNAC1	0.29853	0.446579	-0.148049	FALSE	TRUE
ENSG00000070540	WIPI1	1.39475	4.30394	-2.90919	TRUE	FALSE
ENSG00000070601	FRMPD1	0.426113	1.18564	-0.759522	FALSE	TRUE
ENSG00000070610	GBA2	4.53976	5.23155	-0.691796	TRUE	TRUE
ENSG00000070614	NDST1	4.50853	5.42222	-0.913693	TRUE	TRUE
ENSG00000070669	ASNS	5.13877	6.49286	-1.35409	TRUE	TRUE
ENSG00000070718	AP3M2	3.34759	4.30875	-0.961159	TRUE	TRUE
ENSG00000070729	CNGB1	0.184063	0.666318	-0.482255	FALSE	TRUE
ENSG00000070731	ST6GALNAC2	0.952529	1.34397	-0.39144	FALSE	TRUE
ENSG00000070748	CHAT	0.0125084	0.092319	-0.0798105	FALSE	TRUE
ENSG00000070756	PABPC1	11.8047	9.57897	2.22576	TRUE	FALSE
ENSG00000070759	TESK2	2.10146	2.35433	-0.252877	FALSE	TRUE
ENSG00000070761	CFAP20	5.25019	5.79815	-0.54796	TRUE	TRUE
ENSG00000070770	CSNK2A2	4.08205	4.92112	-0.839072	TRUE	TRUE
ENSG00000070778	PTPN21	1.92207	2.46638	-0.54431	FALSE	TRUE
ENSG00000070785	EIF2B3	5.94344	5.36627	0.57717	TRUE	TRUE
ENSG00000070808	CAMK2A	0.0333383	0.196025	-0.162687	FALSE	TRUE
ENSG00000070814	TCOF1	7.67663	5.8036	1.87303	TRUE	FALSE
ENSG00000070831	CDC42	0.0282392	7.13244	-7.1042	TRUE	FALSE
ENSG00000070882	OSBPL3	5.01981	3.93433	1.08547	TRUE	TRUE
ENSG00000070886	EPHA8	1.1199	0.52157	0.598333	FALSE	TRUE
ENSG00000070915	SLC12A3	0.0389542	0.0488092	-0.00985501	FALSE	TRUE
ENSG00000070950	RAD18	6.04244	3.79714	2.2453	TRUE	FALSE
ENSG00000070961	ATP2B1	7.48314	5.25695	2.22619	TRUE	FALSE
ENSG00000070985	TRPM5	0.103996	0.17219	-0.0681941	FALSE	TRUE
ENSG00000071051	NCK2	2.12765	5.12799	-3.00034	TRUE	FALSE
ENSG00000071054	MAP4K4	6.59809	6.3677	0.230395	TRUE	TRUE
ENSG00000071073	MGAT4A	5.30668	3.02043	2.28625	TRUE	FALSE
ENSG00000071082	RPL31	3.59777	11.8196	-8.22186	TRUE	FALSE
ENSG00000071127	WDR1	8.47672	8.00113	0.475597	TRUE	TRUE
ENSG00000071189	SNX13	6.79303	3.31449	3.47854	TRUE	FALSE
ENSG00000071203	MS4A12	0.0411457	0.0714455	-0.0302997	FALSE	TRUE
ENSG00000071205	ARHGAP10	2.40406	3.01217	-0.60811	TRUE	TRUE
ENSG00000071242	RPS6KA2	1.93183	3.1987	-1.26688	TRUE	TRUE
ENSG00000071243	ING3	5.30556	4.02624	1.27932	TRUE	TRUE
ENSG00000071246	VASH1	0.832117	2.73699	-1.90488	TRUE	TRUE
ENSG00000071282	LMCD1	4.16661	3.61181	0.554806	TRUE	TRUE
ENSG00000071462	BUD23	5.13923	7.24918	-2.10995	TRUE	FALSE
ENSG00000071537	SEL1L	3.95282	5.51166	-1.55885	TRUE	TRUE
ENSG00000071539	TRIP13	3.90477	5.55425	-1.64948	TRUE	TRUE
ENSG00000071553	ATP6AP1	6.25469	7.16156	-0.906873	TRUE	TRUE
ENSG00000071564	TCF3	2.79537	6.51816	-3.72279	TRUE	FALSE
ENSG00000071575	TRIB2	0.777626	4.02567	-3.24804	TRUE	FALSE
ENSG00000071626	DAZAP1	4.04378	6.90938	-2.8656	TRUE	FALSE
ENSG00000071655	MBD3	3.2461	5.24146	-1.99536	TRUE	TRUE
ENSG00000071677	PRLH	0.0589678	0.241226	-0.182258	FALSE	TRUE
ENSG00000071794	HLTF	7.58567	5.06798	2.5177	TRUE	FALSE
ENSG00000071859	FAM50A	1.43597	6.78787	-5.35191	TRUE	FALSE
ENSG00000071889	FAM3A	5.96352	4.84888	1.11464	TRUE	TRUE
ENSG00000071894	CPSF1	6.37376	4.85439	1.51937	TRUE	FALSE
ENSG00000071909	MYO3B	0.514987	0.222502	0.292485	FALSE	TRUE
ENSG00000071967	CYBRD1	5.01291	3.07577	1.93714	TRUE	FALSE
ENSG00000071991	CDH19	0.267686	0.305038	-0.0373515	FALSE	TRUE
ENSG00000071994	PDCD2	5.08533	6.26261	-1.17729	TRUE	TRUE
ENSG00000072041	SLC6A15	3.49887	2.03771	1.46116	TRUE	TRUE
ENSG00000072042	RDH11	6.20962	6.48553	-0.27591	TRUE	TRUE
ENSG00000072062	PRKACA	5.33627	5.03905	0.297219	TRUE	TRUE
ENSG00000072071	ADGRL1	3.94671	2.97199	0.97472	TRUE	TRUE
ENSG00000072080	SPP2	0.0410899	0.0163391	0.0247508	FALSE	TRUE
ENSG00000072110	ACTN1	8.59436	7.19414	1.40022	TRUE	TRUE
ENSG00000072121	ZFYVE26	4.64173	3.23121	1.41052	TRUE	TRUE
ENSG00000072133	RPS6KA6	2.7677	1.60684	1.16086	TRUE	TRUE
ENSG00000072134	EPN2	0.564944	4.60035	-4.03541	TRUE	FALSE
ENSG00000072135	PTPN18	2.93987	4.12325	-1.18338	TRUE	TRUE
ENSG00000072163	LIMS2	2.28694	1.7156	0.571345	FALSE	TRUE
ENSG00000072182	ASIC4	0.611139	0.338326	0.272813	FALSE	TRUE
ENSG00000072195	SPEG	0.18711	2.30318	-2.11607	FALSE	TRUE
ENSG00000072201	LNX1	1.59041	1.85463	-0.264215	FALSE	TRUE
ENSG00000072210	ALDH3A2	5.04446	5.56667	-0.522212	TRUE	TRUE
ENSG00000072274	TFRC	1.03887	7.08396	-6.0451	TRUE	FALSE
ENSG00000072310	SREBF1	1.68862	5.42157	-3.73295	TRUE	FALSE
ENSG00000072315	TRPC5	0.059967	0.0417654	0.0182016	FALSE	TRUE
ENSG00000072364	AFF4	6.80127	5.232	1.56927	TRUE	FALSE
ENSG00000072401	UBE2D1	0.784675	3.92702	-3.14235	TRUE	FALSE
ENSG00000072415	PALS1	6.54244	4.32161	2.22084	TRUE	FALSE
ENSG00000072422	RHOBTB1	2.67651	2.86559	-0.189084	TRUE	TRUE
ENSG00000072501	SMC1A	3.95793	6.47724	-2.51931	TRUE	FALSE
ENSG00000072506	HSD17B10	3.91639	7.41885	-3.50246	TRUE	FALSE
ENSG00000072518	MARK2	2.55012	5.06268	-2.51256	TRUE	FALSE
ENSG00000072571	HMMR	8.32395	5.5966	2.72735	TRUE	FALSE
ENSG00000072609	CHFR	5.0655	4.62437	0.441129	TRUE	TRUE
ENSG00000072657	TRHDE	0.812064	0.799951	0.0121136	FALSE	TRUE
ENSG00000072682	P4HA2	4.99927	4.95283	0.0464376	TRUE	TRUE
ENSG00000072694	FCGR2B	0.287977	0.350517	-0.0625397	FALSE	TRUE
ENSG00000072736	NFATC3	5.53615	4.31327	1.22288	TRUE	TRUE
ENSG00000072756	TRNT1	2.85638	4.68476	-1.82837	TRUE	TRUE
ENSG00000072778	ACADVL	4.37098	6.79234	-2.42136	TRUE	FALSE
ENSG00000072786	STK10	1.85952	4.03334	-2.17382	TRUE	FALSE
ENSG00000072803	FBXW11	3.23151	5.24661	-2.0151	TRUE	TRUE
ENSG00000072818	ACAP1	0.487276	0.751726	-0.26445	FALSE	TRUE
ENSG00000072832	CRMP1	1.56548	2.56264	-0.99716	FALSE	TRUE
ENSG00000072840	EVC	2.36199	2.6984	-0.336406	TRUE	TRUE
ENSG00000072849	DERL2	2.8126	4.87187	-2.05927	TRUE	TRUE
ENSG00000072858	SIDT1	0.624109	0.846665	-0.222556	FALSE	TRUE
ENSG00000072864	NDE1	6.24475	4.81392	1.43084	TRUE	TRUE
ENSG00000072952	IRAG1	0.461998	0.518693	-0.0566949	FALSE	TRUE
ENSG00000072954	TMEM38A	0.134924	2.43445	-2.29953	FALSE	TRUE
ENSG00000072958	AP1M1	4.40516	5.97623	-1.57107	TRUE	TRUE
ENSG00000073008	PVR	4.30276	4.82984	-0.527078	TRUE	TRUE
ENSG00000073050	XRCC1	4.63235	5.63268	-1.00033	TRUE	TRUE
ENSG00000073060	SCARB1	1.57445	4.80381	-3.22937	TRUE	FALSE
ENSG00000073067	CYP2W1	0.256732	0.734354	-0.477622	FALSE	TRUE
ENSG00000073111	MCM2	3.14651	6.5928	-3.44629	TRUE	FALSE
ENSG00000073146	MOV10L1	0.403919	0.524588	-0.120669	FALSE	TRUE
ENSG00000073150	PANX2	1.6632	1.93102	-0.26782	FALSE	TRUE
ENSG00000073169	SELENOO	4.10786	3.81796	0.289904	TRUE	TRUE
ENSG00000073282	TP63	1.20924	1.55506	-0.34582	FALSE	TRUE
ENSG00000073331	ALPK1	1.80981	1.80842	0.00139314	FALSE	TRUE
ENSG00000073350	LLGL2	3.33002	3.98365	-0.653629	TRUE	TRUE
ENSG00000073417	PDE8A	3.65113	4.08353	-0.432398	TRUE	TRUE
ENSG00000073464	CLCN4	2.64164	2.47254	0.169103	TRUE	TRUE
ENSG00000073536	NLE1	5.29477	4.60443	0.690346	TRUE	TRUE
ENSG00000073578	SDHA	8.03911	6.88924	1.14987	TRUE	TRUE
ENSG00000073584	SMARCE1	9.2258	7.1441	2.08171	TRUE	FALSE
ENSG00000073598	FNDC8	0.11597	0.280284	-0.164314	FALSE	TRUE
ENSG00000073605	GSDMB	3.3654	2.12431	1.24109	TRUE	TRUE
ENSG00000073614	KDM5A	6.13806	4.41527	1.72279	TRUE	FALSE
ENSG00000073670	ADAM11	0.214484	0.754391	-0.539907	FALSE	TRUE
ENSG00000073711	PPP2R3A	3.51965	2.51628	1.00337	TRUE	TRUE
ENSG00000073712	FERMT2	3.18574	4.73153	-1.54578	TRUE	TRUE
ENSG00000073734	ABCB11	0.376309	0.161614	0.214695	FALSE	TRUE
ENSG00000073737	DHRS9	1.11259	1.18764	-0.0750442	FALSE	TRUE
ENSG00000073754	CD5L	0.0310572	0.0280523	0.00300484	FALSE	TRUE
ENSG00000073756	PTGS2	1.68261	1.15148	0.531134	FALSE	TRUE
ENSG00000073792	IGF2BP2	3.77101	3.95337	-0.182359	TRUE	TRUE
ENSG00000073803	MAP3K13	3.01403	4.92329	-1.90926	TRUE	TRUE
ENSG00000073849	ST6GAL1	4.06945	4.14185	-0.0723973	TRUE	TRUE
ENSG00000073861	TBX21	0.198237	0.149187	0.0490507	FALSE	TRUE
ENSG00000073910	FRY	4.18867	1.62868	2.55999	TRUE	FALSE
ENSG00000073921	PICALM	8.05674	7.10558	0.95116	TRUE	TRUE
ENSG00000073969	NSF	5.1481	4.18416	0.963939	TRUE	TRUE
ENSG00000074047	GLI2	0.456301	1.04848	-0.592175	FALSE	TRUE
ENSG00000074054	CLASP1	5.8262	4.52573	1.30047	TRUE	TRUE
ENSG00000074071	MRPS34	7.25343	6.59204	0.661398	TRUE	TRUE
ENSG00000074181	NOTCH3	2.65175	2.4424	0.209344	TRUE	TRUE
ENSG00000074201	CLNS1A	4.51323	7.65895	-3.14572	TRUE	FALSE
ENSG00000074211	PPP2R2C	0.906842	2.28101	-1.37417	FALSE	TRUE
ENSG00000074219	TEAD2	1.12941	3.75903	-2.62961	TRUE	FALSE
ENSG00000074266	EED	2.20002	5.29219	-3.09217	TRUE	FALSE
ENSG00000074276	CDHR2	0.261936	0.740468	-0.478531	FALSE	TRUE
ENSG00000074317	SNCB	0.0516832	1.11364	-1.06195	FALSE	TRUE
ENSG00000074319	TSG101	5.97984	6.28847	-0.308628	TRUE	TRUE
ENSG00000074356	NCBP3	4.56644	3.73518	0.831257	TRUE	TRUE
ENSG00000074370	ATP2A3	2.08696	3.2526	-1.16564	TRUE	TRUE
ENSG00000074410	CA12	3.45475	2.95522	0.499531	TRUE	TRUE
ENSG00000074416	MGLL	4.69504	4.133	0.562036	TRUE	TRUE
ENSG00000074527	NTN4	2.20226	3.66109	-1.45884	TRUE	TRUE
ENSG00000074582	BCS1L	2.45193	5.38198	-2.93005	TRUE	FALSE
ENSG00000074590	NUAK1	1.39115	2.86162	-1.47047	TRUE	TRUE
ENSG00000074603	DPP8	5.93158	4.55095	1.38063	TRUE	TRUE
ENSG00000074621	SLC24A1	3.98789	2.47491	1.51298	TRUE	FALSE
ENSG00000074657	ZNF532	5.71258	4.61063	1.10194	TRUE	TRUE
ENSG00000074660	SCARF1	0.478903	0.402053	0.0768505	FALSE	TRUE
ENSG00000074695	LMAN1	6.13941	6.15831	-0.0188971	TRUE	TRUE
ENSG00000074696	HACD3	3.96806	6.91145	-2.94339	TRUE	FALSE
ENSG00000074706	IPCEF1	0.337608	0.177214	0.160394	FALSE	TRUE
ENSG00000074755	ZZEF1	3.32599	3.80346	-0.477469	TRUE	TRUE
ENSG00000074771	NOX3	0.127273	0.0790139	0.0482589	FALSE	TRUE
ENSG00000074800	ENO1	6.18168	11.1273	-4.94561	TRUE	FALSE
ENSG00000074803	SLC12A1	0.219654	0.194508	0.0251458	FALSE	TRUE
ENSG00000074842	MYDGF	5.4038	7.57609	-2.17229	TRUE	FALSE
ENSG00000074855	ANO8	2.80856	3.19834	-0.389783	TRUE	TRUE
ENSG00000074935	TUBE1	1.14947	2.94504	-1.79557	TRUE	TRUE
ENSG00000074964	ARHGEF10L	3.92932	3.12751	0.801809	TRUE	TRUE
ENSG00000074966	TXK	0.485741	0.512944	-0.0272025	FALSE	TRUE
ENSG00000075035	WSCD2	0.308494	0.240781	0.067713	FALSE	TRUE
ENSG00000075043	KCNQ2	0.31109	1.04047	-0.729383	FALSE	TRUE
ENSG00000075073	TACR2	0.415178	0.566719	-0.151541	FALSE	TRUE
ENSG00000075089	ACTR6	6.70581	5.06837	1.63743	TRUE	FALSE
ENSG00000075131	TIPIN	4.98809	4.98965	-0.00155561	TRUE	TRUE
ENSG00000075142	SRI	7.24276	6.9972	0.245558	TRUE	TRUE
ENSG00000075151	EIF4G3	5.89163	5.42559	0.466048	TRUE	TRUE
ENSG00000075188	NUP37	1.27621	5.91919	-4.64299	TRUE	FALSE
ENSG00000075213	SEMA3A	2.67178	2.42119	0.250587	TRUE	TRUE
ENSG00000075218	GTSE1	4.65497	5.14756	-0.492584	TRUE	TRUE
ENSG00000075223	SEMA3C	3.31522	3.96654	-0.65132	TRUE	TRUE
ENSG00000075234	TTC38	2.06971	3.76827	-1.69856	TRUE	TRUE
ENSG00000075239	ACAT1	6.45418	6.46759	-0.0134091	TRUE	TRUE
ENSG00000075240	GRAMD4	2.5446	4.33903	-1.79443	TRUE	TRUE
ENSG00000075275	CELSR1	3.30931	2.97924	0.330062	TRUE	TRUE
ENSG00000075290	WNT8B	0.450719	0.329582	0.121136	FALSE	TRUE
ENSG00000075292	ZNF638	7.8207	5.7478	2.07291	TRUE	FALSE
ENSG00000075303	SLC25A40	4.2298	3.80807	0.421731	TRUE	TRUE
ENSG00000075336	TIMM21	5.68699	4.68329	1.00369	TRUE	TRUE
ENSG00000075340	ADD2	2.48074	2.16498	0.315766	FALSE	TRUE
ENSG00000075388	FGF4	0.0522481	0.0160593	0.0361887	FALSE	TRUE
ENSG00000075391	RASAL2	5.74536	3.36009	2.38527	TRUE	FALSE
ENSG00000075399	VPS9D1	0.470671	3.5731	-3.10243	TRUE	FALSE
ENSG00000075407	ZNF37A	4.43028	3.57223	0.858048	TRUE	TRUE
ENSG00000075413	MARK3	4.90392	5.50281	-0.598892	TRUE	TRUE
ENSG00000075415	SLC25A3	7.77916	9.62763	-1.84847	TRUE	TRUE
ENSG00000075420	FNDC3B	5.78015	4.89274	0.887408	TRUE	TRUE
ENSG00000075426	FOSL2	1.83127	4.6079	-2.77663	TRUE	FALSE
ENSG00000075429	CACNG5	0.386277	0.320819	0.0654573	FALSE	TRUE
ENSG00000075461	CACNG4	0.390453	2.31662	-1.92617	FALSE	TRUE
ENSG00000075539	FRYL	3.91061	3.97058	-0.0599695	TRUE	TRUE
ENSG00000075568	TMEM131	2.39436	4.70862	-2.31426	TRUE	FALSE
ENSG00000075618	FSCN1	5.67468	5.81497	-0.140297	TRUE	TRUE
ENSG00000075624	ACTB	9.12311	12.0196	-2.8965	TRUE	FALSE
ENSG00000075643	MOCOS	1.72235	1.85379	-0.131441	FALSE	TRUE
ENSG00000075651	PLD1	3.1506	2.28889	0.861705	TRUE	TRUE
ENSG00000075673	ATP12A	0.118013	0.0776688	0.0403442	FALSE	TRUE
ENSG00000075702	WDR62	3.34846	3.94938	-0.600916	TRUE	TRUE
ENSG00000075711	DLG1	8.41545	5.67199	2.74346	TRUE	FALSE
ENSG00000075785	RAB7A	9.49908	7.40835	2.09073	TRUE	FALSE
ENSG00000075790	BCAP29	6.08713	5.0079	1.07924	TRUE	TRUE
ENSG00000075826	SEC31B	0.918528	0.758702	0.159826	FALSE	TRUE
ENSG00000075856	SART3	7.11007	5.54763	1.56244	TRUE	FALSE
ENSG00000075884	ARHGAP15	1.00198	1.33622	-0.334246	FALSE	TRUE
ENSG00000075886	TUBA3D	0.290376	0.879599	-0.589223	FALSE	TRUE
ENSG00000075891	PAX2	0.433978	0.51598	-0.0820019	FALSE	TRUE
ENSG00000075914	EXOSC7	2.83571	5.78939	-2.95368	TRUE	FALSE
ENSG00000075945	KIFAP3	5.96435	4.45329	1.51106	TRUE	FALSE
ENSG00000075975	MKRN2	1.93408	4.79289	-2.85881	TRUE	FALSE
ENSG00000076003	MCM6	5.05374	6.07774	-1.024	TRUE	TRUE
ENSG00000076043	REXO2	4.48141	7.03702	-2.55561	TRUE	FALSE
ENSG00000076053	RBM7	5.4878	4.41159	1.07621	TRUE	TRUE
ENSG00000076067	RBMS2	4.05919	3.6945	0.364691	TRUE	TRUE
ENSG00000076108	BAZ2A	7.91692	5.76381	2.15311	TRUE	FALSE
ENSG00000076201	PTPN23	2.91622	4.33915	-1.42293	TRUE	TRUE
ENSG00000076242	MLH1	3.42133	5.23567	-1.81434	TRUE	TRUE
ENSG00000076248	UNG	3.11437	6.22856	-3.11419	TRUE	FALSE
ENSG00000076258	FMO4	1.33506	0.855684	0.479372	FALSE	TRUE
ENSG00000076321	KLHL20	3.16682	3.89284	-0.726018	TRUE	TRUE
ENSG00000076344	RGS11	1.44763	0.659978	0.787648	FALSE	TRUE
ENSG00000076351	SLC46A1	0.787025	3.18047	-2.39345	TRUE	FALSE
ENSG00000076356	PLXNA2	2.31732	2.44731	-0.129988	FALSE	TRUE
ENSG00000076382	SPAG5	8.17864	5.9756	2.20304	TRUE	FALSE
ENSG00000076513	ANKRD13A	5.86278	5.08123	0.781551	TRUE	TRUE
ENSG00000076554	TPD52	5.85494	5.31479	0.540153	TRUE	TRUE
ENSG00000076555	ACACB	2.5279	2.29941	0.228494	FALSE	TRUE
ENSG00000076604	TRAF4	6.10362	5.83568	0.26794	TRUE	TRUE
ENSG00000076641	PAG1	3.01595	2.0002	1.01575	TRUE	TRUE
ENSG00000076650	GPATCH1	4.58809	3.49491	1.09318	TRUE	TRUE
ENSG00000076662	ICAM3	0.146055	3.75675	-3.61069	TRUE	FALSE
ENSG00000076685	NT5C2	6.80541	5.21778	1.58763	TRUE	FALSE
ENSG00000076706	MCAM	4.5615	3.65031	0.911188	TRUE	TRUE
ENSG00000076716	GPC4	2.76774	1.87944	0.888304	TRUE	TRUE
ENSG00000076770	MBNL3	1.0229	3.08084	-2.05794	TRUE	TRUE
ENSG00000076826	CAMSAP3	3.50837	2.43059	1.07778	TRUE	TRUE
ENSG00000076864	RAP1GAP	0.577929	2.68783	-2.10991	TRUE	FALSE
ENSG00000076924	XAB2	2.6452	5.29202	-2.64682	TRUE	FALSE
ENSG00000076928	ARHGEF1	5.56445	5.32587	0.23858	TRUE	TRUE
ENSG00000076944	STXBP2	3.29162	4.72366	-1.43204	TRUE	TRUE
ENSG00000076984	MAP2K7	5.69262	4.57477	1.11785	TRUE	TRUE
ENSG00000077009	NMRK2	0.153806	0.230604	-0.0767972	FALSE	TRUE
ENSG00000077044	DGKD	4.57551	2.38336	2.19216	TRUE	FALSE
ENSG00000077063	CTTNBP2	0.91988	0.754301	0.165579	FALSE	TRUE
ENSG00000077080	ACTL6B	0.328912	1.12778	-0.798868	FALSE	TRUE
ENSG00000077092	RARB	1.48233	1.33933	0.143001	FALSE	TRUE
ENSG00000077097	TOP2B	6.94647	5.91915	1.02732	TRUE	TRUE
ENSG00000077147	TM9SF3	1.50924	6.70506	-5.19582	TRUE	FALSE
ENSG00000077150	NFKB2	2.31494	4.00883	-1.69389	TRUE	TRUE
ENSG00000077152	UBE2T	2.96694	6.90065	-3.93372	TRUE	FALSE
ENSG00000077157	PPP1R12B	3.16804	2.47314	0.6949	TRUE	TRUE
ENSG00000077232	DNAJC10	6.04563	5.54547	0.500164	TRUE	TRUE
ENSG00000077235	GTF3C1	5.8917	5.42781	0.463887	TRUE	TRUE
ENSG00000077238	IL4R	2.46481	4.50319	-2.03837	TRUE	TRUE
ENSG00000077254	USP33	6.72319	5.40086	1.32233	TRUE	TRUE
ENSG00000077264	PAK3	0.801234	0.994587	-0.193353	FALSE	TRUE
ENSG00000077274	CAPN6	0.0453635	0.101835	-0.0564713	FALSE	TRUE
ENSG00000077279	DCX	1.16776	0.846567	0.321196	FALSE	TRUE
ENSG00000077312	SNRPA	6.51062	7.09071	-0.580088	TRUE	TRUE
ENSG00000077327	SPAG6	1.42748	0.838098	0.58938	FALSE	TRUE
ENSG00000077348	EXOSC5	4.19322	5.65641	-1.46318	TRUE	TRUE
ENSG00000077380	DYNC1I2	2.65927	6.74848	-4.08921	TRUE	FALSE
ENSG00000077420	APBB1IP	1.52049	1.67223	-0.151733	FALSE	TRUE
ENSG00000077454	LRCH4	2.0713	4.38868	-2.31738	TRUE	FALSE
ENSG00000077458	FAM76B	5.20615	3.91016	1.29599	TRUE	TRUE
ENSG00000077463	SIRT6	4.00636	3.97669	0.0296747	TRUE	TRUE
ENSG00000077498	TYR	0.191347	0.238885	-0.0475383	FALSE	TRUE
ENSG00000077514	POLD3	5.50959	4.94691	0.562685	TRUE	TRUE
ENSG00000077522	ACTN2	0.272151	0.0122284	0.259923	FALSE	TRUE
ENSG00000077549	CAPZB	6.92744	8.05692	-1.12948	TRUE	TRUE
ENSG00000077585	GPR137B	2.63728	3.07442	-0.437145	TRUE	TRUE
ENSG00000077616	NAALAD2	0.655731	0.778556	-0.122825	FALSE	TRUE
ENSG00000077684	JADE1	0.66116	4.71601	-4.05485	TRUE	FALSE
ENSG00000077713	SLC25A43	3.94376	3.54903	0.394731	TRUE	TRUE
ENSG00000077721	UBE2A	3.30267	6.36815	-3.06548	TRUE	FALSE
ENSG00000077782	FGFR1	3.47513	4.44254	-0.967413	TRUE	TRUE
ENSG00000077800	FKBP6	0.175016	0.168748	0.00626741	FALSE	TRUE
ENSG00000077935	SMC1B	0.0587778	0.266595	-0.207817	FALSE	TRUE
ENSG00000077942	FBLN1	1.88212	4.55824	-2.67612	TRUE	FALSE
ENSG00000077943	ITGA8	0.103523	0.0379748	0.0655481	FALSE	TRUE
ENSG00000077984	CST7	0.487999	0.824192	-0.336193	FALSE	TRUE
ENSG00000078018	MAP2	3.26523	2.58324	0.681994	TRUE	TRUE
ENSG00000078043	PIAS2	6.85282	3.29989	3.55293	TRUE	FALSE
ENSG00000078053	AMPH	0.96723	1.67404	-0.706811	FALSE	TRUE
ENSG00000078061	ARAF	3.46629	5.7234	-2.25711	TRUE	FALSE
ENSG00000078070	MCCC1	5.73316	5.07307	0.660086	TRUE	TRUE
ENSG00000078081	LAMP3	0.534956	1.54659	-1.01164	FALSE	TRUE
ENSG00000078098	FAP	2.13768	1.33004	0.807644	FALSE	TRUE
ENSG00000078114	NEBL	1.22173	1.35811	-0.136382	FALSE	TRUE
ENSG00000078124	ACER3	6.01218	3.09947	2.9127	TRUE	FALSE
ENSG00000078140	UBE2K	7.0051	6.4839	0.521209	TRUE	TRUE
ENSG00000078142	PIK3C3	4.29592	4.26568	0.03024	TRUE	TRUE
ENSG00000078177	N4BP2	6.30868	2.26783	4.04085	TRUE	FALSE
ENSG00000078237	TIGAR	6.66375	2.41982	4.24393	TRUE	FALSE
ENSG00000078246	TULP3	4.57488	4.71337	-0.138487	TRUE	TRUE
ENSG00000078269	SYNJ2	4.39514	4.28636	0.108785	TRUE	TRUE
ENSG00000078295	ADCY2	0.251299	0.425864	-0.174565	FALSE	TRUE
ENSG00000078304	PPP2R5C	5.46624	6.78531	-1.31907	TRUE	TRUE
ENSG00000078328	RBFOX1	0.732244	0.873716	-0.141472	FALSE	TRUE
ENSG00000078369	GNB1	7.96223	8.68764	-0.725411	TRUE	TRUE
ENSG00000078399	HOXA9	0.128025	2.25197	-2.12394	FALSE	TRUE
ENSG00000078401	EDN1	2.72966	3.00819	-0.278537	TRUE	TRUE
ENSG00000078403	MLLT10	5.64108	4.91254	0.728539	TRUE	TRUE
ENSG00000078487	ZCWPW1	2.19572	2.03304	0.162685	FALSE	TRUE
ENSG00000078549	ADCYAP1R1	0.0442221	0.461116	-0.416894	FALSE	TRUE
ENSG00000078579	FGF20	0.0455524	0.11405	-0.0684979	FALSE	TRUE
ENSG00000078589	P2RY10	0.252404	0.616672	-0.364267	FALSE	TRUE
ENSG00000078596	ITM2A	0.541413	0.948063	-0.406651	FALSE	TRUE
ENSG00000078618	NRDC	5.4742	6.69891	-1.22471	TRUE	TRUE
ENSG00000078668	VDAC3	8.42987	7.55601	0.873866	TRUE	TRUE
ENSG00000078674	PCM1	8.32597	5.56121	2.76476	TRUE	FALSE
ENSG00000078687	TNRC6C	5.07437	2.57058	2.50379	TRUE	FALSE
ENSG00000078699	CBFA2T2	4.4232	3.88853	0.534669	TRUE	TRUE
ENSG00000078725	BRINP1	0.764253	0.757711	0.00654141	FALSE	TRUE
ENSG00000078747	ITCH	7.0078	4.61355	2.39424	TRUE	FALSE
ENSG00000078795	PKD2L2	0.265373	0.789707	-0.524334	FALSE	TRUE
ENSG00000078804	TP53INP2	3.01314	3.94692	-0.933774	TRUE	TRUE
ENSG00000078808	SDF4	7.58658	7.24546	0.341121	TRUE	TRUE
ENSG00000078814	MYH7B	0.150621	0.881075	-0.730454	FALSE	TRUE
ENSG00000078898	BPIFB2	0.26924	0.30906	-0.0398194	FALSE	TRUE
ENSG00000078900	TP73	2.12546	1.95102	0.174442	FALSE	TRUE
ENSG00000078902	TOLLIP	1.16213	5.2997	-4.13757	TRUE	FALSE
ENSG00000078967	UBE2D4	2.48724	2.71226	-0.225021	TRUE	TRUE
ENSG00000079101	CLUL1	0.353029	2.52148	-2.16845	FALSE	TRUE
ENSG00000079102	RUNX1T1	0.964831	1.52928	-0.564453	FALSE	TRUE
ENSG00000079112	CDH17	1.2	1.2471	-0.0471005	FALSE	TRUE
ENSG00000079134	THOC1	6.5015	4.44348	2.05802	TRUE	FALSE
ENSG00000079150	FKBP7	2.01584	3.10057	-1.08473	TRUE	TRUE
ENSG00000079156	OSBPL6	3.34736	2.46708	0.88028	TRUE	TRUE
ENSG00000079215	SLC1A3	1.08097	1.29762	-0.216652	FALSE	TRUE
ENSG00000079246	XRCC5	9.47409	8.01606	1.45803	TRUE	TRUE
ENSG00000079257	LXN	0.950685	3.11253	-2.16184	TRUE	FALSE
ENSG00000079263	SP140	1.6453	0.730411	0.914886	FALSE	TRUE
ENSG00000079277	MKNK1	2.45574	4.28589	-1.83015	TRUE	TRUE
ENSG00000079308	TNS1	2.06471	2.93275	-0.86805	TRUE	TRUE
ENSG00000079313	REXO1	4.56083	4.20949	0.351342	TRUE	TRUE
ENSG00000079332	SAR1A	4.33279	6.24339	-1.9106	TRUE	TRUE
ENSG00000079335	CDC14A	1.99127	2.25338	-0.26211	FALSE	TRUE
ENSG00000079337	RAPGEF3	1.61648	1.61005	0.00642639	FALSE	TRUE
ENSG00000079385	CEACAM1	1.04585	2.54348	-1.49763	FALSE	TRUE
ENSG00000079387	SENP1	5.13475	4.08262	1.05213	TRUE	TRUE
ENSG00000079393	DUSP13	0.265275	0.333764	-0.068489	FALSE	TRUE
ENSG00000079432	CIC	0.775852	5.08794	-4.31209	TRUE	FALSE
ENSG00000079435	LIPE	0.529416	2.86503	-2.33561	TRUE	FALSE
ENSG00000079459	FDFT1	3.15241	4.70602	-1.55361	TRUE	TRUE
ENSG00000079462	PAFAH1B3	7.8651	6.42044	1.44466	TRUE	TRUE
ENSG00000079482	OPHN1	1.42007	2.83737	-1.4173	TRUE	TRUE
ENSG00000079557	AFM	0.133072	0.118577	0.0144952	FALSE	TRUE
ENSG00000079616	KIF22	4.65761	5.84047	-1.18286	TRUE	TRUE
ENSG00000079689	SCGN	1.5492	1.10656	0.442638	FALSE	TRUE
ENSG00000079691	CARMIL1	4.44119	3.18775	1.25344	TRUE	TRUE
ENSG00000079739	PGM1	2.84637	5.47278	-2.62642	TRUE	FALSE
ENSG00000079785	DDX1	7.16402	7.18937	-0.0253491	TRUE	TRUE
ENSG00000079805	DNM2	5.9223	6.49933	-0.577034	TRUE	TRUE
ENSG00000079819	EPB41L2	2.50464	5.00356	-2.49892	TRUE	FALSE
ENSG00000079841	RIMS1	0.15959	0.766009	-0.606419	FALSE	TRUE
ENSG00000079931	MOXD1	1.61388	1.99482	-0.380932	FALSE	TRUE
ENSG00000079950	STX7	5.96601	5.34792	0.618097	TRUE	TRUE
ENSG00000079974	RABL2B	3.65642	4.74087	-1.08445	TRUE	TRUE
ENSG00000079999	KEAP1	4.32966	6.0248	-1.69513	TRUE	TRUE
ENSG00000080007	DDX43	0.601619	0.79077	-0.18915	FALSE	TRUE
ENSG00000080031	PTPRH	1.26182	1.10526	0.156565	FALSE	TRUE
ENSG00000080166	DCT	0.697294	0.482328	0.214966	FALSE	TRUE
ENSG00000080189	SLC35C2	5.78129	5.22914	0.552152	TRUE	TRUE
ENSG00000080200	CRYBG3	4.4328	2.47884	1.95396	TRUE	FALSE
ENSG00000080224	EPHA6	1.05887	0.744454	0.314411	FALSE	TRUE
ENSG00000080293	SCTR	0.160719	0.195165	-0.0344464	FALSE	TRUE
ENSG00000080298	RFX3	3.26289	2.35603	0.906861	TRUE	TRUE
ENSG00000080345	RIF1	5.25439	4.50525	0.749132	TRUE	TRUE
ENSG00000080371	RAB21	6.79632	2.82174	3.97458	TRUE	FALSE
ENSG00000080493	SLC4A4	2.44973	1.21661	1.23312	FALSE	TRUE
ENSG00000080503	SMARCA2	6.48982	5.07463	1.4152	TRUE	TRUE
ENSG00000080511	RDH8	0.0256282	0.0609892	-0.035361	FALSE	TRUE
ENSG00000080546	SESN1	1.59212	3.6905	-2.09838	TRUE	FALSE
ENSG00000080561	MID2	3.70486	2.1054	1.59946	TRUE	FALSE
ENSG00000080572	DNAAF6	0.0214669	0.0304656	-0.00899869	FALSE	TRUE
ENSG00000080573	COL5A3	0.605418	0.94132	-0.335902	FALSE	TRUE
ENSG00000080603	SRCAP	6.44699	4.543	1.90399	TRUE	FALSE
ENSG00000080608	PUM3	0.0830476	5.54562	-5.46258	TRUE	FALSE
ENSG00000080618	CPB2	0.595932	0.872949	-0.277017	FALSE	TRUE
ENSG00000080644	CHRNA3	1.34319	1.02274	0.320441	FALSE	TRUE
ENSG00000080709	KCNN2	1.86961	0.75233	1.11728	FALSE	TRUE
ENSG00000080802	CNOT4	5.46371	4.05799	1.40571	TRUE	TRUE
ENSG00000080815	PSEN1	4.18446	4.98309	-0.798629	TRUE	TRUE
ENSG00000080819	CPOX	2.8487	4.56526	-1.71656	TRUE	TRUE
ENSG00000080822	CLDND1	8.08464	5.92066	2.16399	TRUE	FALSE
ENSG00000080823	MOK	1.85231	3.37676	-1.52446	TRUE	TRUE
ENSG00000080824	HSP90AA1	9.56838	10.2249	-0.656555	TRUE	TRUE
ENSG00000080839	RBL1	4.87093	3.80559	1.06534	TRUE	TRUE
ENSG00000080845	DLGAP4	5.18139	5.77566	-0.594276	TRUE	TRUE
ENSG00000080854	IGSF9B	0.068533	1.59774	-1.52921	FALSE	TRUE
ENSG00000080910	CFHR2	1.88443	0.170906	1.71352	FALSE	TRUE
ENSG00000080986	NDC80	0.464803	5.6258	-5.161	TRUE	FALSE
ENSG00000081014	AP4E1	2.35846	3.44222	-1.08377	TRUE	TRUE
ENSG00000081019	RSBN1	3.90396	3.41871	0.485248	TRUE	TRUE
ENSG00000081026	MAGI3	1.74749	3.04711	-1.29962	TRUE	TRUE
ENSG00000081041	CXCL2	2.47673	1.57911	0.897626	FALSE	TRUE
ENSG00000081051	AFP	2.25969	1.08586	1.17383	FALSE	TRUE
ENSG00000081052	COL4A4	0.901893	0.965246	-0.0633536	FALSE	TRUE
ENSG00000081059	TCF7	2.0523	2.6068	-0.554504	TRUE	TRUE
ENSG00000081087	OSTM1	6.7412	2.25952	4.48168	TRUE	FALSE
ENSG00000081138	CDH7	0.639551	0.648263	-0.00871214	FALSE	TRUE
ENSG00000081148	IMPG2	0.0395318	0.126239	-0.0867071	FALSE	TRUE
ENSG00000081154	PCNP	6.03637	6.55542	-0.519049	TRUE	TRUE
ENSG00000081177	EXD2	2.16086	3.83927	-1.67841	TRUE	TRUE
ENSG00000081181	ARG2	4.03362	3.5323	0.501317	TRUE	TRUE
ENSG00000081189	MEF2C	0.178233	2.38742	-2.20919	FALSE	TRUE
ENSG00000081237	PTPRC	0.613069	1.59853	-0.985464	FALSE	TRUE
ENSG00000081248	CACNA1S	0.149755	0.0039992	0.145755	FALSE	TRUE
ENSG00000081277	PKP1	0.632641	0.975424	-0.342783	FALSE	TRUE
ENSG00000081307	UBA5	6.49191	5.36891	1.123	TRUE	TRUE
ENSG00000081320	STK17B	4.896	3.83363	1.06237	TRUE	TRUE
ENSG00000081377	CDC14B	3.47316	2.11873	1.35443	TRUE	TRUE
ENSG00000081386	ZNF510	4.02825	2.70416	1.32408	TRUE	TRUE
ENSG00000081479	LRP2	0.354854	0.335696	0.0191581	FALSE	TRUE
ENSG00000081665	ZNF506	3.16972	3.06011	0.109612	TRUE	TRUE
ENSG00000081692	JMJD4	1.55098	4.19621	-2.64523	TRUE	FALSE
ENSG00000081721	DUSP12	5.47727	4.95534	0.521934	TRUE	TRUE
ENSG00000081760	AACS	3.91972	4.63007	-0.710348	TRUE	TRUE
ENSG00000081791	DELE1	1.79589	5.39676	-3.60088	TRUE	FALSE
ENSG00000081800	SLC13A1	0.0299409	0.0162376	0.0137033	FALSE	TRUE
ENSG00000081803	CADPS2	2.88602	2.70181	0.184206	TRUE	TRUE
ENSG00000081818	PCDHB4	0.760914	0.494777	0.266137	FALSE	TRUE
ENSG00000081842	PCDHA6	1.25755	0.707149	0.550403	FALSE	TRUE
ENSG00000081853	PCDHGA2	0.501077	0.930957	-0.429881	FALSE	TRUE
ENSG00000081870	IFT25	5.50578	6.7498	-1.24402	TRUE	TRUE
ENSG00000081913	PHLPP1	2.53456	2.9651	-0.43054	TRUE	TRUE
ENSG00000081923	ATP8B1	1.94066	3.14527	-1.20461	TRUE	TRUE
ENSG00000081985	IL12RB2	0.293917	0.386513	-0.0925962	FALSE	TRUE
ENSG00000082014	SMARCD3	2.61661	2.62282	-0.00620177	TRUE	TRUE
ENSG00000082068	WDR70	3.08627	4.58822	-1.50195	TRUE	TRUE
ENSG00000082074	FYB1	0.324871	0.551177	-0.226306	FALSE	TRUE
ENSG00000082126	MPP4	1.21697	0.705834	0.511134	FALSE	TRUE
ENSG00000082146	STRADB	5.42439	4.34955	1.07484	TRUE	TRUE
ENSG00000082153	BZW1	10.8821	7.97376	2.90833	TRUE	FALSE
ENSG00000082175	PGR	0.880803	0.51971	0.361093	FALSE	TRUE
ENSG00000082196	C1QTNF3	0.139487	0.842993	-0.703506	FALSE	TRUE
ENSG00000082212	ME2	4.7866	5.14797	-0.361373	TRUE	TRUE
ENSG00000082213	C5orf22	5.91272	3.90636	2.00636	TRUE	FALSE
ENSG00000082258	CCNT2	5.51194	2.95256	2.55938	TRUE	FALSE
ENSG00000082269	FAM135A	3.2063	2.9126	0.293691	TRUE	TRUE
ENSG00000082293	COL19A1	0.131382	0.213817	-0.0824343	FALSE	TRUE
ENSG00000082397	EPB41L3	3.94516	2.65526	1.28989	TRUE	TRUE
ENSG00000082438	COBLL1	6.08554	3.43046	2.65507	TRUE	FALSE
ENSG00000082458	DLG3	2.19387	3.20017	-1.0063	TRUE	TRUE
ENSG00000082482	KCNK2	2.57317	1.67607	0.897107	FALSE	TRUE
ENSG00000082497	SERTAD4	3.10491	1.52676	1.57815	TRUE	FALSE
ENSG00000082512	TRAF5	0.672696	2.99286	-2.32017	TRUE	FALSE
ENSG00000082515	MRPL22	7.71358	5.85797	1.85561	TRUE	FALSE
ENSG00000082516	GEMIN5	7.18921	4.33079	2.85842	TRUE	FALSE
ENSG00000082556	OPRK1	0.246928	0.198398	0.0485297	FALSE	TRUE
ENSG00000082641	NFE2L1	6.84672	7.5353	-0.688581	TRUE	TRUE
ENSG00000082684	SEMA5B	0.551505	0.545204	0.00630167	FALSE	TRUE
ENSG00000082701	GSK3B	6.85423	5.2161	1.63813	TRUE	FALSE
ENSG00000082781	ITGB5	3.90899	5.6089	-1.69991	TRUE	TRUE
ENSG00000082805	ERC1	3.1124	4.28063	-1.16823	TRUE	TRUE
ENSG00000082898	XPO1	9.45449	7.06828	2.38621	TRUE	FALSE
ENSG00000082996	RNF13	2.10811	5.1099	-3.00179	TRUE	FALSE
ENSG00000083067	TRPM3	0.232303	0.400129	-0.167826	FALSE	TRUE
ENSG00000083093	PALB2	5.56091	3.69803	1.86288	TRUE	FALSE
ENSG00000083097	DOP1A	2.43158	3.30185	-0.870274	TRUE	TRUE
ENSG00000083099	LYRM2	4.67988	5.08337	-0.403486	TRUE	TRUE
ENSG00000083123	BCKDHB	6.57074	4.23449	2.33625	TRUE	FALSE
ENSG00000083168	KAT6A	6.60015	4.63396	1.96619	TRUE	FALSE
ENSG00000083223	TUT7	3.87303	4.11504	-0.242004	TRUE	TRUE
ENSG00000083290	ULK2	2.22839	2.50554	-0.277151	FALSE	TRUE
ENSG00000083307	GRHL2	1.43036	1.60153	-0.171173	FALSE	TRUE
ENSG00000083312	TNPO1	4.16652	6.58183	-2.41531	TRUE	FALSE
ENSG00000083444	PLOD1	6.13519	6.4546	-0.319408	TRUE	TRUE
ENSG00000083454	P2RX5	0.613664	1.99782	-1.38416	FALSE	TRUE
ENSG00000083457	ITGAE	2.11911	0.156089	1.96302	FALSE	TRUE
ENSG00000083520	DIS3	5.13841	4.67819	0.460221	TRUE	TRUE
ENSG00000083535	PIBF1	3.59049	3.64965	-0.0591599	TRUE	TRUE
ENSG00000083544	TDRD3	1.46771	3.71773	-2.25003	TRUE	FALSE
ENSG00000083635	NUFIP1	2.40182	3.24833	-0.846513	TRUE	TRUE
ENSG00000083642	PDS5B	6.25987	4.35072	1.90916	TRUE	FALSE
ENSG00000083720	OXCT1	3.34567	5.16084	-1.81517	TRUE	TRUE
ENSG00000083750	RRAGB	4.63155	3.82663	0.804919	TRUE	TRUE
ENSG00000083782	EPYC	0.278852	0.201394	0.0774587	FALSE	TRUE
ENSG00000083799	CYLD	4.53088	4.18699	0.343897	TRUE	TRUE
ENSG00000083807	SLC27A5	2.44577	4.13073	-1.68495	TRUE	TRUE
ENSG00000083812	ZNF324	3.20544	3.0453	0.160141	TRUE	TRUE
ENSG00000083814	ZNF671	0.977728	1.29379	-0.316062	FALSE	TRUE
ENSG00000083817	ZNF416	1.5665	2.41155	-0.845053	FALSE	TRUE
ENSG00000083828	ZNF586	1.39094	3.45634	-2.0654	TRUE	TRUE
ENSG00000083838	ZNF446	2.15252	3.08288	-0.930355	TRUE	TRUE
ENSG00000083844	ZNF264	4.6305	3.45837	1.17213	TRUE	TRUE
ENSG00000083845	RPS5	7.4542	10.9124	-3.45816	TRUE	FALSE
ENSG00000083857	FAT1	3.45393	4.11529	-0.661365	TRUE	TRUE
ENSG00000083896	YTHDC1	5.83666	5.26256	0.574094	TRUE	TRUE
ENSG00000083937	CHMP2B	2.65155	5.26082	-2.60927	TRUE	FALSE
ENSG00000084070	SMAP2	1.14229	5.08244	-3.94015	TRUE	FALSE
ENSG00000084072	PPIE	4.95537	5.49505	-0.539685	TRUE	TRUE
ENSG00000084073	ZMPSTE24	3.44384	5.67528	-2.23144	TRUE	FALSE
ENSG00000084090	STARD7	2.80236	7.03731	-4.23495	TRUE	FALSE
ENSG00000084092	NOA1	5.50102	4.80502	0.696004	TRUE	TRUE
ENSG00000084093	REST	3.31029	3.53651	-0.226219	TRUE	TRUE
ENSG00000084110	HAL	1.19476	0.513889	0.680868	FALSE	TRUE
ENSG00000084112	SSH1	5.9858	3.46616	2.51963	TRUE	FALSE
ENSG00000084207	GSTP1	5.69108	8.22041	-2.52933	TRUE	FALSE
ENSG00000084234	APLP2	7.37837	8.44086	-1.0625	TRUE	TRUE
ENSG00000084444	FAM234B	1.64935	2.90435	-1.255	TRUE	TRUE
ENSG00000084453	SLCO1A2	0.626919	1.39826	-0.771344	FALSE	TRUE
ENSG00000084463	WBP11	3.05744	5.65061	-2.59318	TRUE	FALSE
ENSG00000084623	EIF3I	6.21344	8.48199	-2.26855	TRUE	FALSE
ENSG00000084628	NKAIN1	1.13181	1.6668	-0.534991	FALSE	TRUE
ENSG00000084636	COL16A1	3.16913	2.29246	0.876677	TRUE	TRUE
ENSG00000084652	TXLNA	7.68038	5.77104	1.90934	TRUE	FALSE
ENSG00000084674	APOB	1.63027	0.964038	0.666235	FALSE	TRUE
ENSG00000084676	NCOA1	3.93174	3.6552	0.276546	TRUE	TRUE
ENSG00000084693	AGBL5	6.29806	5.17907	1.11898	TRUE	TRUE
ENSG00000084710	EFR3B	1.26974	1.86641	-0.596676	FALSE	TRUE
ENSG00000084731	KIF3C	4.74155	3.65978	1.08177	TRUE	TRUE
ENSG00000084733	RAB10	8.31018	6.40791	1.90227	TRUE	FALSE
ENSG00000084734	GCKR	0.603976	1.08225	-0.478273	FALSE	TRUE
ENSG00000084754	HADHA	4.87185	6.6836	-1.81175	TRUE	TRUE
ENSG00000084764	MAPRE3	4.75265	3.50017	1.25248	TRUE	TRUE
ENSG00000084774	CAD	1.81551	5.57362	-3.75811	TRUE	FALSE
ENSG00000085063	CD59	7.54203	8.31153	-0.769498	TRUE	TRUE
ENSG00000085117	CD82	3.27353	4.7833	-1.50978	TRUE	TRUE
ENSG00000085185	BCORL1	1.8726	2.87808	-1.00548	TRUE	TRUE
ENSG00000085224	ATRX	6.31812	5.2645	1.05361	TRUE	TRUE
ENSG00000085231	AK6	7.28377	5.15705	2.12672	TRUE	FALSE
ENSG00000085265	FCN1	0.0514571	0.171726	-0.120269	FALSE	TRUE
ENSG00000085274	MYNN	5.1657	3.76337	1.40233	TRUE	TRUE
ENSG00000085276	MECOM	2.25441	2.66942	-0.415012	TRUE	TRUE
ENSG00000085365	SCAMP1	5.50701	5.08674	0.420271	TRUE	TRUE
ENSG00000085377	PREP	6.84515	5.12846	1.71669	TRUE	FALSE
ENSG00000085382	HACE1	3.93856	2.96265	0.975915	TRUE	TRUE
ENSG00000085415	SEH1L	2.64751	5.85348	-3.20597	TRUE	FALSE
ENSG00000085433	WDR47	1.83268	3.6436	-1.81093	TRUE	TRUE
ENSG00000085449	WDFY1	5.28523	4.90999	0.375236	TRUE	TRUE
ENSG00000085465	OVGP1	0.997878	1.0934	-0.0955223	FALSE	TRUE
ENSG00000085491	SLC25A24	3.77293	3.09	0.682928	TRUE	TRUE
ENSG00000085511	MAP3K4	3.49249	3.67108	-0.178587	TRUE	TRUE
ENSG00000085514	PILRA	0.388986	0.696022	-0.307036	FALSE	TRUE
ENSG00000085552	IGSF9	1.31977	2.18712	-0.867355	FALSE	TRUE
ENSG00000085563	ABCB1	1.57775	1.21899	0.358758	FALSE	TRUE
ENSG00000085644	ZNF213	2.80921	3.30138	-0.492176	TRUE	TRUE
ENSG00000085662	AKR1B1	4.86326	6.58365	-1.72039	TRUE	TRUE
ENSG00000085719	CPNE3	6.85377	5.66827	1.1855	TRUE	TRUE
ENSG00000085721	RRN3	7.20555	4.43818	2.76737	TRUE	FALSE
ENSG00000085733	CTTN	3.98826	5.72763	-1.73937	TRUE	TRUE
ENSG00000085741	WNT11	0.722715	1.08893	-0.366214	FALSE	TRUE
ENSG00000085760	MTIF2	5.05416	5.47679	-0.422635	TRUE	TRUE
ENSG00000085788	DDHD2	5.93993	5.48499	0.454938	TRUE	TRUE
ENSG00000085831	TTC39A	2.62801	2.5828	0.045205	TRUE	TRUE
ENSG00000085832	EPS15	6.41281	4.6003	1.8125	TRUE	FALSE
ENSG00000085840	ORC1	1.39061	4.13732	-2.74671	TRUE	FALSE
ENSG00000085871	MGST2	3.15779	5.37908	-2.22129	TRUE	FALSE
ENSG00000085872	CHERP	4.30683	5.27181	-0.964984	TRUE	TRUE
ENSG00000085978	ATG16L1	4.18146	3.39478	0.786678	TRUE	TRUE
ENSG00000085982	USP40	1.93378	4.10575	-2.17197	TRUE	FALSE
ENSG00000085998	POMGNT1	5.21264	5.32415	-0.111504	TRUE	TRUE
ENSG00000085999	RAD54L	3.87415	4.62457	-0.750415	TRUE	TRUE
ENSG00000086015	MAST2	4.20876	5.12366	-0.914909	TRUE	TRUE
ENSG00000086061	DNAJA1	5.08129	7.8204	-2.73911	TRUE	FALSE
ENSG00000086062	B4GALT1	1.1192	5.6495	-4.5303	TRUE	FALSE
ENSG00000086065	CHMP5	8.10847	6.37986	1.72861	TRUE	FALSE
ENSG00000086102	NFX1	4.2531	4.98475	-0.731653	TRUE	TRUE
ENSG00000086159	AQP6	0.0878297	0.143955	-0.0561252	FALSE	TRUE
ENSG00000086189	DIMT1	5.29583	4.74592	0.549907	TRUE	TRUE
ENSG00000086200	IPO11	7.27231	4.48068	2.79163	TRUE	FALSE
ENSG00000086205	FOLH1	0.507633	0.73741	-0.229777	FALSE	TRUE
ENSG00000086232	EIF2AK1	5.55804	6.70911	-1.15107	TRUE	TRUE
ENSG00000086288	NME8	0.306712	0.134888	0.171824	FALSE	TRUE
ENSG00000086289	EPDR1	4.60227	3.37002	1.23225	TRUE	TRUE
ENSG00000086300	SNX10	3.37126	3.26848	0.102781	TRUE	TRUE
ENSG00000086475	SEPHS1	5.69179	6.57372	-0.881932	TRUE	TRUE
ENSG00000086504	MRPL28	2.9325	6.92724	-3.99475	TRUE	FALSE
ENSG00000086506	HBQ1	0.0414827	1.26411	-1.22263	FALSE	TRUE
ENSG00000086544	ITPKC	3.47358	3.55635	-0.08277	TRUE	TRUE
ENSG00000086548	CEACAM6	1.38892	1.66324	-0.274322	FALSE	TRUE
ENSG00000086570	FAT2	0.289269	0.554364	-0.265095	FALSE	TRUE
ENSG00000086589	RBM22	4.82599	5.42264	-0.596652	TRUE	TRUE
ENSG00000086598	TMED2	7.85883	7.8685	-0.00966879	TRUE	TRUE
ENSG00000086619	ERO1B	3.81522	2.36743	1.44779	TRUE	TRUE
ENSG00000086666	ZFAND6	7.00612	6.82334	0.182783	TRUE	TRUE
ENSG00000086696	HSD17B2	0.457481	1.72895	-1.27147	FALSE	TRUE
ENSG00000086712	TXLNG	4.45025	4.40832	0.0419267	TRUE	TRUE
ENSG00000086717	PPEF1	0.0301083	0.289747	-0.259639	FALSE	TRUE
ENSG00000086730	LAT2	0.755266	2.41374	-1.65848	FALSE	TRUE
ENSG00000086758	HUWE1	4.54074	6.62306	-2.08232	TRUE	TRUE
ENSG00000086827	ZW10	6.91802	4.46909	2.44893	TRUE	FALSE
ENSG00000086848	ALG9	2.07412	4.4254	-2.35128	TRUE	FALSE
ENSG00000086967	MYBPC2	0.294197	0.3062	-0.0120033	FALSE	TRUE
ENSG00000086991	NOX4	1.50747	0.977424	0.530046	FALSE	TRUE
ENSG00000087008	ACOX3	4.60256	3.65846	0.944102	TRUE	TRUE
ENSG00000087053	MTMR2	1.7129	5.0314	-3.3185	TRUE	FALSE
ENSG00000087074	PPP1R15A	5.47114	5.80972	-0.338575	TRUE	TRUE
ENSG00000087076	HSD17B14	2.7797	2.60952	0.170178	TRUE	TRUE
ENSG00000087077	TRIP6	3.82994	5.17751	-1.34757	TRUE	TRUE
ENSG00000087085	ACHE	1.1823	0.610346	0.571954	FALSE	TRUE
ENSG00000087086	FTL	6.07598	11.3251	-5.2491	TRUE	FALSE
ENSG00000087087	SRRT	6.56158	6.87958	-0.318003	TRUE	TRUE
ENSG00000087088	BAX	8.5568	7.31167	1.24513	TRUE	TRUE
ENSG00000087095	NLK	2.50957	4.11606	-1.60649	TRUE	TRUE
ENSG00000087111	PIGS	5.55749	5.68136	-0.123868	TRUE	TRUE
ENSG00000087116	ADAMTS2	1.72624	1.03018	0.696055	FALSE	TRUE
ENSG00000087128	TMPRSS11E	0.105622	0.136879	-0.0312576	FALSE	TRUE
ENSG00000087152	ATXN7L3	4.5473	5.97749	-1.43019	TRUE	TRUE
ENSG00000087157	PGS1	3.39404	4.86017	-1.46613	TRUE	TRUE
ENSG00000087191	PSMC5	7.46191	7.91312	-0.45121	TRUE	TRUE
ENSG00000087206	UIMC1	5.95194	5.33017	0.621774	TRUE	TRUE
ENSG00000087237	CETP	0.647236	0.414633	0.232603	FALSE	TRUE
ENSG00000087245	MMP2	3.31144	3.69698	-0.385537	TRUE	TRUE
ENSG00000087250	MT3	0.484408	0.883501	-0.399092	FALSE	TRUE
ENSG00000087253	LPCAT2	1.7846	2.52351	-0.738916	FALSE	TRUE
ENSG00000087258	GNAO1	1.32182	1.70423	-0.38241	FALSE	TRUE
ENSG00000087263	OGFOD1	6.8027	4.75264	2.05005	TRUE	FALSE
ENSG00000087266	SH3BP2	4.96724	3.82885	1.1384	TRUE	TRUE
ENSG00000087269	NOP14	4.75779	5.60288	-0.845088	TRUE	TRUE
ENSG00000087274	ADD1	5.22852	6.34319	-1.11468	TRUE	TRUE
ENSG00000087299	L2HGDH	2.23438	3.99082	-1.75645	TRUE	TRUE
ENSG00000087301	TXNDC16	5.07939	3.12537	1.95403	TRUE	FALSE
ENSG00000087302	RTRAF	9.97304	7.44714	2.52589	TRUE	FALSE
ENSG00000087303	NID2	0.541616	1.4686	-0.92698	FALSE	TRUE
ENSG00000087338	GMCL1	2.79947	4.34868	-1.54922	TRUE	TRUE
ENSG00000087365	SF3B2	9.25186	7.65087	1.60099	TRUE	FALSE
ENSG00000087448	KLHL42	4.38479	4.46414	-0.0793492	TRUE	TRUE
ENSG00000087460	GNAS	9.52208	10.4699	-0.947778	TRUE	TRUE
ENSG00000087470	DNM1L	6.77574	5.9214	0.854341	TRUE	TRUE
ENSG00000087494	PTHLH	1.51852	2.19906	-0.680536	FALSE	TRUE
ENSG00000087495	PHACTR3	0.896571	1.07003	-0.173458	FALSE	TRUE
ENSG00000087502	ERGIC2	8.33635	6.55967	1.77668	TRUE	FALSE
ENSG00000087510	TFAP2C	2.37404	1.94508	0.428956	FALSE	TRUE
ENSG00000087586	AURKA	4.19502	6.71242	-2.5174	TRUE	FALSE
ENSG00000087589	CASS4	0.214951	0.308707	-0.0937557	FALSE	TRUE
ENSG00000087842	PIR	0.285113	4.85881	-4.57369	TRUE	FALSE
ENSG00000087884	AAMDC	2.5619	5.61692	-3.05502	TRUE	FALSE
ENSG00000087903	RFX2	2.25284	2.59331	-0.340468	TRUE	TRUE
ENSG00000087995	METTL2A	3.04922	2.69522	0.353997	TRUE	TRUE
ENSG00000088002	SULT2B1	0.215157	1.42009	-1.20493	FALSE	TRUE
ENSG00000088035	ALG6	6.13251	1.32288	4.80963	TRUE	FALSE
ENSG00000088038	CNOT3	5.98993	5.70925	0.280683	TRUE	TRUE
ENSG00000088053	GP6	0.355704	0.306801	0.0489028	FALSE	TRUE
ENSG00000088179	PTPN4	3.78331	2.55181	1.23149	TRUE	TRUE
ENSG00000088205	DDX18	3.64777	5.91467	-2.26689	TRUE	FALSE
ENSG00000088247	KHSRP	6.80816	7.18237	-0.374208	TRUE	TRUE
ENSG00000088256	GNA11	0.783766	5.42357	-4.63981	TRUE	FALSE
ENSG00000088280	ASAP3	0.599274	2.58042	-1.98115	FALSE	TRUE
ENSG00000088298	EDEM2	2.06664	5.02181	-2.95517	TRUE	FALSE
ENSG00000088305	DNMT3B	0.901002	2.96953	-2.06852	TRUE	TRUE
ENSG00000088320	REM1	0.23387	0.112162	0.121708	FALSE	TRUE
ENSG00000088325	TPX2	5.25768	7.20987	-1.95219	TRUE	TRUE
ENSG00000088356	PDRG1	6.43659	5.20115	1.23544	TRUE	TRUE
ENSG00000088367	EPB41L1	4.26594	4.57641	-0.310475	TRUE	TRUE
ENSG00000088386	SLC15A1	0.43564	0.650814	-0.215174	FALSE	TRUE
ENSG00000088387	DOCK9	3.90107	4.17164	-0.270568	TRUE	TRUE
ENSG00000088448	ANKRD10	7.61887	5.84797	1.77089	TRUE	FALSE
ENSG00000088451	TGDS	6.76038	4.08678	2.6736	TRUE	FALSE
ENSG00000088538	DOCK3	0.853671	0.975352	-0.121682	FALSE	TRUE
ENSG00000088543	C3orf18	2.26254	2.0427	0.219836	FALSE	TRUE
ENSG00000088682	COQ9	5.01248	5.81392	-0.801446	TRUE	TRUE
ENSG00000088726	TMEM40	0.717901	1.57993	-0.862025	FALSE	TRUE
ENSG00000088727	KIF9	0.311121	3.9635	-3.65238	TRUE	FALSE
ENSG00000088756	ARHGAP28	1.53756	1.3316	0.205961	FALSE	TRUE
ENSG00000088766	CRLS1	7.87341	5.63087	2.24254	TRUE	FALSE
ENSG00000088782	DEFB127	0.010285	0	0.010285	FALSE	TRUE
ENSG00000088808	PPP1R13B	2.9821	2.80292	0.179172	TRUE	TRUE
ENSG00000088812	ATRN	2.81071	4.75375	-1.94304	TRUE	TRUE
ENSG00000088826	SMOX	3.33265	3.61509	-0.282447	TRUE	TRUE
ENSG00000088827	SIGLEC1	0.032778	0.00379536	0.0289826	FALSE	TRUE
ENSG00000088832	FKBP1A	3.23448	8.27756	-5.04307	TRUE	FALSE
ENSG00000088833	NSFL1C	6.22423	5.14369	1.08053	TRUE	TRUE
ENSG00000088836	SLC4A11	1.56902	3.09057	-1.52155	TRUE	TRUE
ENSG00000088854	DNAAF9	1.82789	2.69204	-0.864141	TRUE	TRUE
ENSG00000088876	ZNF343	4.84436	3.78104	1.06332	TRUE	TRUE
ENSG00000088881	EBF4	0.389136	1.46843	-1.07929	FALSE	TRUE
ENSG00000088882	CPXM1	1.95015	1.28699	0.663155	FALSE	TRUE
ENSG00000088888	MAVS	2.84346	4.7747	-1.93124	TRUE	TRUE
ENSG00000088899	LZTS3	0.392382	3.01745	-2.62507	TRUE	FALSE
ENSG00000088926	F11	0.455085	0.227016	0.22807	FALSE	TRUE
ENSG00000088930	XRN2	6.80211	6.64503	0.157075	TRUE	TRUE
ENSG00000088970	KIZ	1.91298	3.92221	-2.00923	TRUE	TRUE
ENSG00000088986	DYNLL1	6.12635	9.50357	-3.37722	TRUE	FALSE
ENSG00000088992	TESC	2.14157	2.72871	-0.587142	TRUE	TRUE
ENSG00000089006	SNX5	6.07185	6.76853	-0.696684	TRUE	TRUE
ENSG00000089009	RPL6	6.08725	11.1335	-5.04625	TRUE	FALSE
ENSG00000089012	SIRPG	0.0252603	0.133634	-0.108374	FALSE	TRUE
ENSG00000089022	MAPKAPK5	3.69142	5.56145	-1.87003	TRUE	TRUE
ENSG00000089041	P2RX7	0.555817	0.707378	-0.15156	FALSE	TRUE
ENSG00000089048	ESF1	5.05904	4.75113	0.307913	TRUE	TRUE
ENSG00000089050	RBBP9	2.21016	3.91609	-1.70592	TRUE	TRUE
ENSG00000089053	ANAPC5	8.06002	6.72862	1.3314	TRUE	TRUE
ENSG00000089057	SLC23A2	0.282513	4.3389	-4.05639	TRUE	FALSE
ENSG00000089060	SLC8B1	3.39439	3.57121	-0.176818	TRUE	TRUE
ENSG00000089063	TMEM230	6.04059	7.27822	-1.23763	TRUE	TRUE
ENSG00000089091	DZANK1	3.61435	1.8212	1.79316	TRUE	FALSE
ENSG00000089094	KDM2B	4.03159	4.76176	-0.730169	TRUE	TRUE
ENSG00000089101	CFAP61	0.123137	0.803119	-0.679982	FALSE	TRUE
ENSG00000089116	LHX5	0.089431	0.229486	-0.140055	FALSE	TRUE
ENSG00000089123	TASP1	1.79159	3.35712	-1.56553	TRUE	TRUE
ENSG00000089127	OAS1	3.3316	2.81838	0.513219	TRUE	TRUE
ENSG00000089154	GCN1	4.67429	5.98529	-1.31099	TRUE	TRUE
ENSG00000089157	RPLP0	4.29572	11.9923	-7.69655	TRUE	FALSE
ENSG00000089159	PXN	1.89627	6.11635	-4.22008	TRUE	FALSE
ENSG00000089163	SIRT4	0.40425	1.38267	-0.978422	FALSE	TRUE
ENSG00000089169	RPH3A	0.524231	1.4466	-0.922371	FALSE	TRUE
ENSG00000089177	KIF16B	0.698259	3.32015	-2.62189	TRUE	FALSE
ENSG00000089195	TRMT6	6.33104	4.76959	1.56145	TRUE	FALSE
ENSG00000089199	CHGB	1.66262	1.88301	-0.220386	FALSE	TRUE
ENSG00000089220	PEBP1	8.03719	8.26334	-0.226146	TRUE	TRUE
ENSG00000089225	TBX5	0.423781	0.234408	0.189373	FALSE	TRUE
ENSG00000089234	BRAP	5.90896	4.4141	1.49486	TRUE	FALSE
ENSG00000089248	ERP29	4.54159	7.66068	-3.11909	TRUE	FALSE
ENSG00000089250	NOS1	0.502857	0.332599	0.170259	FALSE	TRUE
ENSG00000089280	FUS	7.85738	8.60738	-0.75	TRUE	TRUE
ENSG00000089289	IGBP1	0.905532	5.88361	-4.97808	TRUE	FALSE
ENSG00000089327	FXYD5	4.57653	6.30467	-1.72813	TRUE	TRUE
ENSG00000089335	ZNF302	6.07194	4.07985	1.9921	TRUE	FALSE
ENSG00000089351	GRAMD1A	4.32769	5.14045	-0.812753	TRUE	TRUE
ENSG00000089356	FXYD3	1.29977	3.09415	-1.79438	TRUE	TRUE
ENSG00000089472	HEPH	0.296612	0.426872	-0.13026	FALSE	TRUE
ENSG00000089486	CDIP1	3.23107	3.729	-0.497933	TRUE	TRUE
ENSG00000089505	CMTM1	3.0835	2.4307	0.652805	TRUE	TRUE
ENSG00000089558	KCNH4	0.243932	0.740783	-0.496851	FALSE	TRUE
ENSG00000089597	GANAB	6.30415	8.30632	-2.00217	TRUE	TRUE
ENSG00000089639	GMIP	2.97397	3.48449	-0.510521	TRUE	TRUE
ENSG00000089682	RBM41	5.75207	3.54597	2.20611	TRUE	FALSE
ENSG00000089685	BIRC5	3.18872	6.59836	-3.40964	TRUE	FALSE
ENSG00000089692	LAG3	1.05806	0.606095	0.451968	FALSE	TRUE
ENSG00000089693	MLF2	6.04111	8.04207	-2.00096	TRUE	TRUE
ENSG00000089723	OTUB2	1.65425	1.54918	0.105073	FALSE	TRUE
ENSG00000089737	DDX24	3.7764	1.2006	2.57581	TRUE	FALSE
ENSG00000089775	ZBTB25	5.44162	3.3786	2.06302	TRUE	FALSE
ENSG00000089818	NECAP1	3.39323	5.00911	-1.61588	TRUE	TRUE
ENSG00000089820	ARHGAP4	1.35013	2.84438	-1.49425	TRUE	TRUE
ENSG00000089847	ANKRD24	1.39261	0.862612	0.529999	FALSE	TRUE
ENSG00000089876	DHX32	3.87239	4.42527	-0.552884	TRUE	TRUE
ENSG00000089902	RCOR1	3.96929	4.55858	-0.589289	TRUE	TRUE
ENSG00000089916	GPATCH2L	6.77733	4.7549	2.02243	TRUE	FALSE
ENSG00000090006	LTBP4	3.4528	4.25638	-0.803571	TRUE	TRUE
ENSG00000090013	BLVRB	3.50712	6.18368	-2.67656	TRUE	FALSE
ENSG00000090020	SLC9A1	3.02621	4.18366	-1.15745	TRUE	TRUE
ENSG00000090054	SPTLC1	1.2669	5.84802	-4.58113	TRUE	FALSE
ENSG00000090060	PAPOLA	8.07048	6.98125	1.08923	TRUE	TRUE
ENSG00000090061	CCNK	6.21751	6.04448	0.173026	TRUE	TRUE
ENSG00000090097	PCBP4	2.34072	5.05884	-2.71812	TRUE	FALSE
ENSG00000090104	RGS1	0.100041	0.560703	-0.460662	FALSE	TRUE
ENSG00000090238	YPEL3	7.32955	4.37384	2.95571	TRUE	FALSE
ENSG00000090263	MRPS33	4.56431	6.45246	-1.88815	TRUE	TRUE
ENSG00000090266	NDUFB2	2.62343	8.64582	-6.02239	TRUE	FALSE
ENSG00000090273	NUDC	4.51199	7.44392	-2.93193	TRUE	FALSE
ENSG00000090316	MAEA	3.93659	6.22078	-2.28419	TRUE	FALSE
ENSG00000090339	ICAM1	1.83121	3.25811	-1.4269	TRUE	TRUE
ENSG00000090372	STRN4	7.23478	6.04302	1.19176	TRUE	TRUE
ENSG00000090376	IRAK3	1.51192	0.954396	0.557523	FALSE	TRUE
ENSG00000090382	LYZ	1.45009	1.82261	-0.372516	FALSE	TRUE
ENSG00000090402	SI	0.088047	0.0386069	0.0494401	FALSE	TRUE
ENSG00000090432	MUL1	3.93341	4.87129	-0.937879	TRUE	TRUE
ENSG00000090447	TFAP4	3.22764	4.13654	-0.908898	TRUE	TRUE
ENSG00000090470	PDCD7	6.44813	4.60328	1.84485	TRUE	FALSE
ENSG00000090487	SPG21	8.02386	6.61354	1.41032	TRUE	TRUE
ENSG00000090512	FETUB	0.190665	0.11076	0.0799042	FALSE	TRUE
ENSG00000090520	DNAJB11	7.69735	6.71313	0.984222	TRUE	TRUE
ENSG00000090530	P3H2	2.35877	2.82458	-0.465813	TRUE	TRUE
ENSG00000090534	THPO	0.347132	0.666895	-0.319763	FALSE	TRUE
ENSG00000090539	CHRD	1.30342	0.810404	0.493021	FALSE	TRUE
ENSG00000090554	FLT3LG	2.62389	2.50268	0.121212	TRUE	TRUE
ENSG00000090565	RAB11FIP3	3.67801	2.84502	0.832993	TRUE	TRUE
ENSG00000090581	GNPTG	4.81251	5.60115	-0.788645	TRUE	TRUE
ENSG00000090612	ZNF268	4.75168	3.4	1.35168	TRUE	TRUE
ENSG00000090615	GOLGA3	6.65513	5.20927	1.44586	TRUE	TRUE
ENSG00000090621	PABPC4	8.49238	7.20055	1.29183	TRUE	TRUE
ENSG00000090659	CD209	0.0226476	0.0722574	-0.0496098	FALSE	TRUE
ENSG00000090661	CERS4	1.78258	3.61281	-1.83023	TRUE	TRUE
ENSG00000090674	MCOLN1	2.70037	3.84407	-1.14371	TRUE	TRUE
ENSG00000090686	USP48	7.50103	5.70208	1.79894	TRUE	FALSE
ENSG00000090776	EFNB1	1.24227	3.58205	-2.33978	TRUE	FALSE
ENSG00000090857	PDPR	4.79956	4.32937	0.470191	TRUE	TRUE
ENSG00000090861	AARS1	6.14649	7.11011	-0.963621	TRUE	TRUE
ENSG00000090863	GLG1	6.89932	5.32124	1.57808	TRUE	FALSE
ENSG00000090889	KIF4A	1.96243	5.17262	-3.21019	TRUE	FALSE
ENSG00000090905	TNRC6A	6.53047	3.82115	2.70932	TRUE	FALSE
ENSG00000090924	PLEKHG2	3.2827	4.3714	-1.08871	TRUE	TRUE
ENSG00000090932	DLL3	0.713797	1.67727	-0.963469	FALSE	TRUE
ENSG00000090971	NAT14	0.219699	5.11918	-4.89949	TRUE	FALSE
ENSG00000090975	PITPNM2	3.51692	2.6904	0.826529	TRUE	TRUE
ENSG00000090989	EXOC1	3.52818	4.59503	-1.06685	TRUE	TRUE
ENSG00000091009	RBM27	7.40954	4.07995	3.32959	TRUE	FALSE
ENSG00000091010	POU4F3	0.471616	0.293035	0.178581	FALSE	TRUE
ENSG00000091039	OSBPL8	5.15358	5.31857	-0.164987	TRUE	TRUE
ENSG00000091073	DTX2	4.11764	3.89591	0.221734	TRUE	TRUE
ENSG00000091106	NLRC4	0.0419952	0.531263	-0.489267	FALSE	TRUE
ENSG00000091127	PUS7	5.84352	4.68443	1.1591	TRUE	TRUE
ENSG00000091128	LAMB4	0.114895	0.157155	-0.0422598	FALSE	TRUE
ENSG00000091129	NRCAM	4.57253	2.9175	1.65503	TRUE	FALSE
ENSG00000091136	LAMB1	4.86229	5.42328	-0.560989	TRUE	TRUE
ENSG00000091137	SLC26A4	0.681657	0.270009	0.411647	FALSE	TRUE
ENSG00000091138	SLC26A3	0.172353	0.0346093	0.137743	FALSE	TRUE
ENSG00000091140	DLD	0.600636	6.03569	-5.43505	TRUE	FALSE
ENSG00000091157	WDR7	3.48341	3.02706	0.456348	TRUE	TRUE
ENSG00000091164	TXNL1	3.90145	6.26727	-2.36582	TRUE	FALSE
ENSG00000091181	IL5RA	0.143569	0.133724	0.00984548	FALSE	TRUE
ENSG00000091262	ABCC6	1.97195	1.15668	0.815264	FALSE	TRUE
ENSG00000091317	CMTM6	5.72573	5.88833	-0.162604	TRUE	TRUE
ENSG00000091409	ITGA6	2.32925	4.69516	-2.36591	TRUE	FALSE
ENSG00000091428	RAPGEF4	2.34613	1.30497	1.04116	FALSE	TRUE
ENSG00000091436	MAP3K20	3.76626	5.14857	-1.3823	TRUE	TRUE
ENSG00000091482	SMPX	0.200547	0.259374	-0.0588266	FALSE	TRUE
ENSG00000091483	FH	4.65351	6.72513	-2.07162	TRUE	TRUE
ENSG00000091490	SEL1L3	2.91428	4.62284	-1.70855	TRUE	TRUE
ENSG00000091513	TF	1.98593	2.4604	-0.474464	FALSE	TRUE
ENSG00000091527	CDV3	7.4227	7.39592	0.0267785	TRUE	TRUE
ENSG00000091536	MYO15A	0.121615	0.361894	-0.240279	FALSE	TRUE
ENSG00000091542	ALKBH5	5.31264	5.77388	-0.461235	TRUE	TRUE
ENSG00000091583	APOH	0.836121	1.4149	-0.578775	FALSE	TRUE
ENSG00000091592	NLRP1	2.29936	2.32987	-0.0305097	FALSE	TRUE
ENSG00000091622	PITPNM3	0.737009	1.47219	-0.735182	FALSE	TRUE
ENSG00000091640	SPAG7	2.89748	6.41637	-3.51889	TRUE	FALSE
ENSG00000091651	ORC6	3.31162	4.86182	-1.5502	TRUE	TRUE
ENSG00000091656	ZFHX4	0.194456	1.55612	-1.36166	FALSE	TRUE
ENSG00000091664	SLC17A6	0.632843	0.306004	0.326839	FALSE	TRUE
ENSG00000091704	CPA1	0.111861	0.135444	-0.0235832	FALSE	TRUE
ENSG00000091732	ZC3HC1	3.89965	4.71013	-0.810484	TRUE	TRUE
ENSG00000091831	ESR1	1.50063	0.982961	0.517664	FALSE	TRUE
ENSG00000091844	RGS17	2.66382	1.37617	1.28765	TRUE	TRUE
ENSG00000091879	ANGPT2	0.868516	0.876327	-0.00781128	FALSE	TRUE
ENSG00000091947	TMEM101	4.82161	5.16617	-0.344561	TRUE	TRUE
ENSG00000091972	CD200	1.50411	1.88431	-0.380202	FALSE	TRUE
ENSG00000091986	CCDC80	2.82991	3.31335	-0.483445	TRUE	TRUE
ENSG00000092009	CMA1	0.0307682	0.164202	-0.133434	FALSE	TRUE
ENSG00000092010	PSME1	2.49264	6.8256	-4.33296	TRUE	FALSE
ENSG00000092020	PPP2R3C	2.46144	4.86698	-2.40554	TRUE	FALSE
ENSG00000092036	HAUS4	1.98296	5.89486	-3.91191	TRUE	FALSE
ENSG00000092051	JPH4	0.835138	0.88391	-0.0487721	FALSE	TRUE
ENSG00000092054	MYH7	0.143944	0.029693	0.114251	FALSE	TRUE
ENSG00000092067	CEBPE	0.169612	0.0725588	0.097053	FALSE	TRUE
ENSG00000092068	SLC7A8	2.05358	2.08542	-0.0318376	FALSE	TRUE
ENSG00000092094	OSGEP	4.50687	3.87974	0.627132	TRUE	TRUE
ENSG00000092096	SLC22A17	0.2149	2.27891	-2.06401	FALSE	TRUE
ENSG00000092098	RNF31	4.09353	3.65432	0.439215	TRUE	TRUE
ENSG00000092108	SCFD1	3.46163	5.43504	-1.97341	TRUE	TRUE
ENSG00000092140	G2E3	5.86176	4.59906	1.2627	TRUE	TRUE
ENSG00000092148	HECTD1	7.47007	5.27424	2.19584	TRUE	FALSE
ENSG00000092199	HNRNPC	7.31833	10.0018	-2.68346	TRUE	FALSE
ENSG00000092200	RPGRIP1	0.328011	0.481774	-0.153763	FALSE	TRUE
ENSG00000092201	SUPT16H	7.78931	7.11376	0.67555	TRUE	TRUE
ENSG00000092203	TOX4	5.63986	5.08773	0.552133	TRUE	TRUE
ENSG00000092208	GEMIN2	5.07976	4.83936	0.2404	TRUE	TRUE
ENSG00000092295	TGM1	1.62799	1.54625	0.0817316	FALSE	TRUE
ENSG00000092330	TINF2	4.02636	4.21807	-0.191707	TRUE	TRUE
ENSG00000092345	DAZL	0.0437681	0.0157345	0.0280337	FALSE	TRUE
ENSG00000092377	TBL1Y	0.278674	0.131289	0.147385	FALSE	TRUE
ENSG00000092421	SEMA6A	1.40681	2.54362	-1.13681	FALSE	TRUE
ENSG00000092439	TRPM7	5.65175	4.63722	1.01454	TRUE	TRUE
ENSG00000092445	TYRO3	3.26378	3.2888	-0.0250224	TRUE	TRUE
ENSG00000092470	WDR76	6.47469	4.84763	1.62706	TRUE	FALSE
ENSG00000092529	CAPN3	2.11535	1.09817	1.01719	FALSE	TRUE
ENSG00000092531	SNAP23	6.7103	5.98231	0.727992	TRUE	TRUE
ENSG00000092607	TBX15	1.44966	1.12566	0.323994	FALSE	TRUE
ENSG00000092621	PHGDH	5.11244	6.70771	-1.59528	TRUE	TRUE
ENSG00000092758	COL9A3	0.229883	1.32842	-1.09854	FALSE	TRUE
ENSG00000092820	EZR	4.62325	7.68658	-3.06334	TRUE	FALSE
ENSG00000092841	MYL6	5.09642	10.8974	-5.80103	TRUE	FALSE
ENSG00000092847	AGO1	5.61487	3.81188	1.80299	TRUE	FALSE
ENSG00000092850	TEKT2	0.812496	0.739416	0.0730801	FALSE	TRUE
ENSG00000092853	CLSPN	5.03394	4.49357	0.540373	TRUE	TRUE
ENSG00000092871	RFFL	3.12343	4.486	-1.36257	TRUE	TRUE
ENSG00000092929	UNC13D	0.94914	2.6684	-1.71926	TRUE	TRUE
ENSG00000092931	MFSD11	4.55813	4.79316	-0.235032	TRUE	TRUE
ENSG00000092964	DPYSL2	7.3853	5.13623	2.24907	TRUE	FALSE
ENSG00000092969	TGFB2	2.8337	2.25144	0.58226	TRUE	TRUE
ENSG00000092978	GPATCH2	4.37095	3.54474	0.826209	TRUE	TRUE
ENSG00000093000	NUP50	2.6752	5.76999	-3.09479	TRUE	FALSE
ENSG00000093009	CDC45	4.45897	5.36331	-0.904342	TRUE	TRUE
ENSG00000093010	COMT	4.21977	6.77047	-2.5507	TRUE	FALSE
ENSG00000093072	ADA2	0.505993	1.04015	-0.534154	FALSE	TRUE
ENSG00000093144	ECHDC1	7.59945	5.91953	1.67992	TRUE	FALSE
ENSG00000093167	LRRFIP2	0.647364	5.2511	-4.60374	TRUE	FALSE
ENSG00000093183	SEC22C	6.22793	5.18998	1.03795	TRUE	TRUE
ENSG00000093217	XYLB	4.20216	2.74942	1.45274	TRUE	TRUE
ENSG00000094631	HDAC6	7.25557	4.36591	2.88966	TRUE	FALSE
ENSG00000094661	OR1I1	0.0156472	0.471199	-0.455552	FALSE	TRUE
ENSG00000094755	GABRP	0.173705	4.19946	-4.02576	TRUE	FALSE
ENSG00000094796	KRT31	0.253436	0.0496808	0.203756	FALSE	TRUE
ENSG00000094804	CDC6	5.54453	6.62061	-1.07608	TRUE	TRUE
ENSG00000094841	UPRT	2.14667	3.24578	-1.09911	TRUE	TRUE
ENSG00000094880	CDC23	6.18772	5.32518	0.862544	TRUE	TRUE
ENSG00000094914	AAAS	2.64513	5.61106	-2.96593	TRUE	FALSE
ENSG00000094916	CBX5	6.37839	6.00337	0.375016	TRUE	TRUE
ENSG00000094963	FMO2	0.045133	0.112066	-0.0669331	FALSE	TRUE
ENSG00000094975	SUCO	3.27421	4.70229	-1.42808	TRUE	TRUE
ENSG00000095002	MSH2	5.26975	5.7009	-0.431149	TRUE	TRUE
ENSG00000095015	MAP3K1	5.68902	3.38387	2.30514	TRUE	FALSE
ENSG00000095059	DHPS	5.74305	6.34389	-0.60084	TRUE	TRUE
ENSG00000095066	HOOK2	2.7535	4.57078	-1.81728	TRUE	TRUE
ENSG00000095110	NXPE1	0.0940093	0.101933	-0.00792347	FALSE	TRUE
ENSG00000095139	ARCN1	4.69319	6.81712	-2.12392	TRUE	FALSE
ENSG00000095203	EPB41L4B	4.92375	2.75883	2.16492	TRUE	FALSE
ENSG00000095209	TMEM38B	4.16667	4.59244	-0.425774	TRUE	TRUE
ENSG00000095261	PSMD5	4.07954	5.23976	-1.16023	TRUE	TRUE
ENSG00000095303	PTGS1	2.21747	1.58915	0.628319	FALSE	TRUE
[truncated: 17,291 more rows]

## Sheet: TR_All GO signatures
signature	signature_genes	sig_genecount_all	sig_genes_inlists	sig_genes_notinlists	percent_sig.genes_withinlists	a=sig_genecount_not.rep	b=genecount_rep.list minus sig_genecount_rep.list	c=sig_genecount_rep.list	d=genecount_not.rep minus sig_genecount_not.rep	OR=(a/b)/(c/d)	adjusted.p.FDR
GOBP_10_FORMYLTETRAHYDROFOLATE_METABOLIC_PROCESS	AASDHPPT, ALDH1L1, ALDH1L2, MTHFD1, MTHFD1L, MTHFD2L	6	5	1	83.3333	2	3808	3	6674	1.16842	1
GOBP_2FE_2S_CLUSTER_ASSEMBLY	BOLA2, BOLA2B, FDX2, FXN, GLRX3, GLRX5, HSCB, ISCU, LYRM4, NDUFAB1, NFS1	11	11	0	100	4	3806	7	6670	1.00143	1
GOBP_2_OXOGLUTARATE_METABOLIC_PROCESS	AADAT, ADHFE1, D2HGDH, DLST, GOT1, GOT2, GPT2, IDH1, IDH2, KYAT3, L2HGDH, MRPS36, OGDH, OGDHL, PHYH, TAT	16	13	3	81.25	5	3805	8	6669	1.09543	1
GOBP_3_PHOSPHOADENOSINE_5_PHOSPHOSULFATE_METABOLIC_PROCESS	ABHD14B, BPNT1, ENPP1, PAPSS1, PAPSS2, SULT1A1, SULT1A2, SULT1A3, SULT1A4, SULT1B1, SULT1C3, SULT1C4, SULT1E1, SULT2A1, SULT2B1, TPST1, TPST2	17	8	9	47.0588	5	3805	3	6674	2.92335	1
GOBP_3_UTR_MEDIATED_MRNA_DESTABILIZATION	CPEB3, DHX36, DND1, HNRNPD, KHSRP, MOV10, PLEKHN1, PUM1, PUM2, RBM24, RC3H1, TARDBP, TRIM71, UPF1, ZC3H12A, ZC3H12D, ZFP36, ZFP36L1, ZFP36L2	19	13	6	68.4211	3	3807	10	6667	0.525374	1
GOBP_3_UTR_MEDIATED_MRNA_STABILIZATION	ANGEL2, BOLL, DAZ1, DAZ2, DAZ3, DAZ4, DAZL, ELAVL1, ELAVL4, HNRNPA0, HNRNPC, LARP4B, MAPK14, MAPKAPK2, METTL16, MYD88, RBM10, RBM24, RBM47, TARDBP, TENT4A, TENT4B, TIRAP, YBX3, ZFP36	25	17	8	68	9	3801	8	6669	1.97386	1
GOBP_4FE_4S_CLUSTER_ASSEMBLY	FDX2, FXN, ISCU, LYRM4, NFS1	5	5	0	100	1	3809	4	6673	0.437976	1
GOBP_5S_CLASS_RRNA_TRANSCRIPTION_BY_RNA_POLYMERASE_III	GTF3C1, GTF3C2, GTF3C3, GTF3C4, GTF3C5, GTF3C6	6	6	0	100	3	3807	3	6674	1.75309	1
GOBP_5_PHOSPHORIBOSE_1_DIPHOSPHATE_METABOLIC_PROCESS	PRPS1, PRPS1L1, PRPS2, PRPSAP1, PRPSAP2, PYGL	6	5	1	83.3333	1	3809	4	6673	0.437976	1
GOBP_7_METHYLGUANOSINE_CAP_HYPERMETHYLATION	SNRPB, SNRPD1, SNRPD2, SNRPD3, SNRPE, SNRPF, SNRPG, TGS1	8	8	0	100	5	3805	3	6674	2.92335	1
GOBP_7_METHYLGUANOSINE_RNA_CAPPING	CMTR1, CMTR2, NCBP1, NCBP3, RAMAC, RAMACL, RNGTT, RNMT, TGS1	9	8	1	88.8889	1	3809	7	6670	0.250159	1
GOBP_ABSCISSION	AURKB, CHMP4C, IST1, SPART, VPS4A, ZFYVE19	6	6	0	100	3	3807	3	6674	1.75309	1
GOBP_ACETATE_ESTER_METABOLIC_PROCESS	ACHE, BCHE, CHAT, COLQ, SLC44A4, SLC5A7	6	0	6	0	0	3810	0	6677	#NUM!	1
GOBP_ACETATE_ESTER_TRANSPORT	ADORA2A, CHRNA3, SLC17A8, SLC18A3, SLC22A1, SLC22A2, SLC22A4, SLC44A4, TACR2	9	0	9	0	0	3810	0	6677	#NUM!	1
GOBP_ACETYLCHOLINE_SECRETION	ADORA2A, CHRNA3, SLC18A3, SLC44A4, TACR2	5	0	5	0	0	3810	0	6677	#NUM!	1
GOBP_ACETYL_COA_BIOSYNTHETIC_PROCESS	ACAT1, ACLY, ACSS1, ACSS2, DIP2A, DLAT, DLD, MLYCD, MPC2, PDHA1, PDHA2, PDHB, PDHX, PDK1, PDK2, PDK3, PDK4, PPCS	18	16	2	88.8889	3	3807	13	6664	0.403952	1
GOBP_ACETYL_COA_BIOSYNTHETIC_PROCESS_FROM_PYRUVATE	DLAT, DLD, MPC2, PDHA1, PDHA2, PDHB, PDHX, PDK1, PDK2, PDK3, PDK4	11	9	2	81.8182	2	3808	7	6670	0.50045	1
GOBP_ACETYL_COA_METABOLIC_PROCESS	AADAT, AASS, ACACA, ACACB, ACAT1, ACLY, ACOT12, ACSS1, ACSS2, DIP2A, DLAT, DLD, DLST, HMGCS1, HMGCS2, MLYCD, MPC2, MVD, MVK, NUDT7, NUDT8, PDHA1, PDHA2, PDHB, PDHX, PDK1, PDK2, PDK3, PDK4, PIPOX, PMVK, PPCS, TDO2	33	26	7	78.7879	7	3803	19	6658	0.645003	1
GOBP_ACIDIC_AMINO_ACID_TRANSPORT	ABAT, ABCC8, ADORA1, ADORA2A, APBA1, ARL6IP1, ARL6IP5, ATP1A2, AVP, AVPR1A, CLN8, DTNBP1, GABBR1, GIPC1, GJA1, GNAT2, GRM1, GRM2, GRM7, HRH3, ITGB1, KCNJ10, KCNJ8, KMO, NF1, NHERF1, NPY5R, NTRK2, NTSR1, P2RX7, PER2, PRAF2, PRKG1, PSEN1, RAB3GAP1, SLC12A2, SLC17A6, SLC17A7, SLC17A8, SLC1A1, SLC1A2, SLC1A3, SLC1A4, SLC1A6, SLC1A7, SLC25A12, SLC25A13, SLC25A18, SLC25A22, SLC32A1, SLC38A2, SLC38A6, S…	66	27	39	40.9091	12	3798	15	6662	1.40326	1
GOBP_ACID_SECRETION	ABAT, ABCB11, ABCB4, AGXT, APBA1, CACNB4, CASR, CCKBR, CES1, CHRM5, DRD2, DRD3, GABBR1, GHRL, HIP1R, HRH2, HTR1B, KCNQ1, MIR33A, NF1, NHERF1, NTSR1, P2RX7, PRKAA1, PTGER3, SCT, SGK1, SLC10A1, SLC22A16, SLC26A6, SLC26A7, SLC51A, SLC51B, SLC6A1, SLC9A4, SNX10, SV2A, TFF2, TNF, TRH, TRPC4, UGT1A3, UMOD	43	10	33	23.2558	4	3806	6	6671	1.16851	1
GOBP_ACINAR_CELL_DIFFERENTIATION	CLCN2, CTNNB1, NR5A2, PROX1, ZNF800	5	2	3	40	0	3810	2	6675	0	1
GOBP_ACROSOMAL_VESICLE_EXOCYTOSIS	EQTN, HYAL3, RAB3A, RIMS1, STXBP1, SYT6, UNC13B, ZP3, ZP4	9	4	5	44.4444	0	3810	4	6673	0	1
GOBP_ACROSOME_ASSEMBLY	ACRBP, ACTL7A, ACTL9, AGFG1, CCDC136, CCDC42, GARIN1A, GARIN1B, KNL1, MFSD14A, NECTIN2, PAFAH1B1, PFN4, PLA2G3, PLN, RFX2, SLC9A8, SOX30, SPACA1, SPINK2, SPPL2C, TBC1D20, TBPL1, TMF1, VPS13B, ZPBP, ZPBP2	27	11	16	40.7407	3	3807	8	6669	0.656915	1
GOBP_ACROSOME_REACTION	ABHD2, ACR, ADCY3, AKAP3, B4GALT1, CACNA1H, CCDC87, CRISP1, EQTN, FAM170B, GARIN1B, GLRA1, GLRB, HYAL3, IFTAP, IQCF1, PCSK4, PKDREJ, PLA2G10, PLB1, PLCB1, PLCD4, PRND, PRSS37, RAB3A, RIMS1, ROPN1B, SERPINA10, SPESP1, SPINK1, SPINK13, STX2, STXBP1, SYT6, TNP2, TRIM36, UNC13B, ZP2, ZP3, ZP4	40	12	28	30	3	3807	9	6668	0.583837	1
GOBP_ACTIN_CROSSLINK_FORMATION	AIF1, BAIAP2, BAIAP2L1, BAIAP2L2, DPYSL3, EPS8, FLNA, GAS2, GAS2L1, GAS2L2, GAS2L3, LCP1, MARCKS	13	9	4	69.2308	0	3810	9	6668	0	0.864825
GOBP_ACTIN_FILAMENT_BASED_MOVEMENT	ABCC9, ACTA2, ACTC1, ACTN4, ADCY10, ADORA1, AKAP9, ANK2, ATP1A1, ATP1A2, ATP2A1, ATP2A2, BIN1, CACNA1C, CACNA1D, CACNA1G, CACNA2D1, CACNB2, CAMK2D, CAV1, CAV3, CCDC88C, CTNNA3, DLG1, DSC2, DSG2, DSP, EMP2, EPB41L5, EPDR1, FGF12, FGF13, FLNA, FNBP1L, FRMD6, GATA4, GJA1, GJA5, GJC1, GPD1L, GSN, HCN4, JUP, KCNA5, KCND3, KCNE1, KCNE2, KCNE3, KCNE4, KCNE5, KCNH2, KCNJ2, KCNJ3, KCNJ5, KCNJ8, KCNN2, KCN…	133	63	70	47.3684	19	3791	44	6633	0.755539	1
GOBP_ACTIN_FILAMENT_BASED_PROCESS	ABCC9, ABI1, ABI2, ABI3, ABITRAM, ABL1, ABL2, ABRACL, ACAP2, ACTA1, ACTA2, ACTB, ACTBL2, ACTC1, ACTG1, ACTL8, ACTL9, ACTN1, ACTN2, ACTN3, ACTN4, ACTR2, ACTR3, ADCY10, ADD1, ADD2, ADD3, ADORA1, ADPRHL1, ADRA2A, AGAP2, AIF1, AIF1L, AKAP11, AKAP13, AKAP9, ALDOA, ALKBH4, ALMS1, ALOX15, AMOT, AMOTL1, AMOTL2, ANG, ANK2, ANKRD1, ANKRD23, ANLN, ANTXR1, ANXA1, AP1AR, APOA1, AQP1, AQP2, ARAP1, ARF1, ARF6, …	809	493	316	60.9394	161	3649	332	6345	0.843229	1
GOBP_ACTIN_FILAMENT_BASED_TRANSPORT	ACTN4, FNBP1L, MYO15A, MYO19, MYO1A, MYO1B, MYO1C, MYO1D, MYO1E, MYO1F, MYO1G, MYO1H, MYO5A, MYO5B, MYO5C, MYO6, MYO7A, MYO7B, SUN2, SYNE2, WASL	21	14	7	66.6667	4	3806	10	6667	0.700683	1
GOBP_ACTIN_FILAMENT_BUNDLE_ORGANIZATION	ABL1, ACTG1, ACTN1, ADD1, ADD2, AIF1, AIF1L, ALMS1, APOA1, ARAP1, ARHGAP28, ARHGAP6, ARHGEF10, ARHGEF10L, ARHGEF15, ARHGEF18, ARHGEF5, ARRB1, ASAP3, BAG4, BAIAP2, BAIAP2L1, BAIAP2L2, BBS4, BRAF, CALD1, CARMIL1, CCDC88A, CCN2, CD47, CDC42, CGNL1, CLASP1, CLASP2, CORO1B, CORO2B, CUL3, CX3CL1, DLC1, DMTN, DPYSL3, ELN, EPHA1, EPS8, ESPN, ESPNL, EVL, EZR, F11R, FAM107A, FAM171A1, FERMT2, FHDC1, FHOD1,…	167	110	57	65.8683	29	3781	81	6596	0.624578	0.864825
GOBP_ACTIN_FILAMENT_DEPOLYMERIZATION	ACTN2, ADD1, ADD2, ADD3, AVIL, CAPG, CAPZA1, CAPZA2, CAPZA3, CAPZB, CARMIL1, CARMIL2, CFL1, CFL2, CRACD, DMTN, DSTN, EPS8, F2RL1, FLII, GSN, LIMA1, LMOD1, LMOD2, LMOD3, MICAL1, MICAL2, MICAL3, MTPN, PDXP, PIK3CA, PLEK, PLEKHH2, PPP1R9B, RDX, SCIN, SEMA5A, SH3BP1, SPTA1, SPTAN1, SPTB, SPTBN1, SPTBN2, SPTBN4, SPTBN5, SVIL, SWAP70, TMOD1, TMOD2, TMOD3, TMOD4, TRIOBP, TWF1, TWF2, VIL1, VILL, WASHC2C,…	58	41	17	70.6897	15	3795	26	6651	1.0111	1
GOBP_ACTIN_FILAMENT_NETWORK_FORMATION	ACTN1, CARMIL1, CARMIL2, COBL, LCP1, PLS1, PLS3, SPIRE1, SPIRE2	9	7	2	77.7778	1	3809	6	6671	0.291896	1
GOBP_ACTIN_FILAMENT_ORGANIZATION	ABI1, ABI2, ABITRAM, ABL1, ACTA1, ACTC1, ACTG1, ACTL8, ACTN1, ACTN2, ACTR2, ACTR3, ADD1, ADD2, ADD3, AIF1, AIF1L, ALDOA, ALMS1, ALOX15, ANG, AP1AR, APOA1, AQP2, ARAP1, ARF1, ARF6, ARFGEF1, ARFIP1, ARFIP2, ARHGAP12, ARHGAP17, ARHGAP18, ARHGAP25, ARHGAP28, ARHGAP35, ARHGAP40, ARHGAP6, ARHGEF10, ARHGEF10L, ARHGEF15, ARHGEF18, ARHGEF2, ARHGEF5, ARPC1A, ARPC1B, ARPC2, ARPC3, ARPC4, ARPC5, ARPC5L, ARPI…	465	301	164	64.7312	95	3715	206	6471	0.803284	1
GOBP_ACTIN_FILAMENT_SEVERING	AVIL, CAPG, CFL1, CFL2, DSTN, FLII, FMNL1, GMFB, GMFG, GSN, MYH9, SCIN, SRGAP2, SVIL, VIL1, VILL	16	12	4	75	2	3808	10	6667	0.350158	1
GOBP_ACTIN_MEDIATED_CELL_CONTRACTION	ABCC9, ACTA2, ACTC1, ADCY10, ADORA1, AKAP9, ANK2, ATP1A1, ATP1A2, ATP2A1, ATP2A2, BIN1, CACNA1C, CACNA1D, CACNA1G, CACNA2D1, CACNB2, CAMK2D, CAV1, CAV3, CCDC88C, CTNNA3, DLG1, DSC2, DSG2, DSP, EMP2, EPB41L5, EPDR1, FGF12, FGF13, FLNA, FRMD6, GATA4, GJA1, GJA5, GJC1, GPD1L, GSN, HCN4, JUP, KCNA5, KCND3, KCNE1, KCNE2, KCNE3, KCNE4, KCNE5, KCNH2, KCNJ2, KCNJ3, KCNJ5, KCNJ8, KCNN2, KCNQ1, LIMCH1, MIR…	105	43	62	40.9524	13	3797	30	6647	0.75859	1
GOBP_ACTIN_MYOSIN_FILAMENT_SLIDING	ACTC1, MYBPC3, MYH2, MYH3, MYH4, MYH6, MYH7, MYH8, MYL1, MYL11, MYL6, MYL6B, MYLK2, TNNC1, TNNT2, TPM1	16	3	13	18.75	2	3808	1	6676	3.5063	1
GOBP_ACTIN_NUCLEATION	ABI2, ACTR2, ACTR3, AP1AR, ARF1, ARFIP1, ARFIP2, ARPC1A, ARPC1B, ARPC2, ARPC3, ARPC4, ARPC5, ARPC5L, ARPIN, BRK1, CARMIL1, CARMIL2, CARMIL3, CORO1A, CORO1B, CTNNA2, CYFIP1, DNAI3, FCHSD2, FMN1, GMFB, GMFG, GSN, HIP1R, IQGAP2, JMY, LMOD1, LMOD2, LMOD3, MAGEL2, NCKAP1, PICK1, RNH1, SCIN, SPIRE1, SPIRE2, TRIM27, VIL1, WASF1, WASF2, WASF3, WASH3P, WASH6P, WASHC1, WASHC2A, WASHC2C, WASHC3, WASHC4, WAS…	57	44	13	77.193	13	3797	31	6646	0.734009	1
GOBP_ACTIN_POLYMERIZATION_DEPENDENT_CELL_MOTILITY	ACTR3, ARPC2, ARPC3, ENAH, EPS8, JMY, NCKAP1L	7	6	1	85.7143	0	3810	6	6671	0	1
GOBP_ACTIN_POLYMERIZATION_OR_DEPOLYMERIZATION	ABI1, ABI2, ABITRAM, ABL1, ACTN2, ADD1, ADD2, ADD3, AIF1, ALOX15, ANG, ARF6, ARFGEF1, ARHGAP18, ARHGAP28, ARHGAP35, ARHGAP40, ARHGAP6, ARPC2, ARPC3, ARPC4, ARPC5, ARPC5L, AVIL, BAG4, BAIAP2, BAIAP2L1, BAIAP2L2, BBS4, BIN1, BRK1, C15orf62, CAPG, CAPZA1, CAPZA2, CAPZA3, CAPZB, CARMIL1, CARMIL2, CATIP, CCL11, CCL21, CCL24, CCL26, CCR7, CDC42EP1, CDC42EP2, CDC42EP3, CDC42EP4, CDC42EP5, CFL1, CFL2, CO…	196	136	60	69.3878	45	3765	91	6586	0.865023	1
GOBP_ACTION_POTENTIAL	ABCC9, ADRA1A, AKAP6, AKAP9, ANK2, ANK3, ATP1A1, ATP1A2, ATP1B1, ATP2A2, BIN1, CACNA1C, CACNA1D, CACNA1G, CACNA1I, CACNA2D1, CACNB2, CACNB3, CACNB4, CALM1, CALM3, CAMK2D, CAV1, CAV3, CD36, CHRNA1, CHRNA4, CHRNB2, CHRNB4, CLCN1, CLDN19, CLN3, CNR1, CNR2, CNTNAP1, CTNNA3, CXADR, DLG1, DMD, DRD1, DSC2, DSG2, DSP, FGF12, FGF13, FKBP1B, FLNA, FMR1, GBA1, GJA1, GJA5, GJC1, GJD2, GLRA1, GNA11, GNA14, GN…	146	53	93	36.3014	20	3790	33	6644	1.06245	1
GOBP_ACTIVATED_T_CELL_PROLIFERATION	ABL1, AGER, ARG1, BTN2A2, BTN3A1, CADM1, CASP3, CD24, CD274, CLC, CRTAM, EPO, FADD, FOXP3, FYN, GPAM, HHLA2, HMGB1, ICOSLG, IDO1, IGF1, IGF2, IGFBP2, IL12B, IL12RB1, IL18, IL2, IL23A, IL23R, IL2RA, LGALS9, LILRB4, LRRC32, MIR181C, MIR21, MIR30B, PDCD1LG2, PPP3CA, PRKAR1A, PRNP, PYCARD, RC3H1, RIPK3, RPS3, SCRIB, SLAMF1, STAT5B, TMIGD2, TNFSF9	49	23	26	46.9388	12	3798	11	6666	1.91469	1
GOBP_ACTIVATION_INDUCED_CELL_DEATH_OF_T_CELLS	AKT1, DNAJA3, FADD, FAS, GPAM, IL2RA, RIPK3, RPS6, TSC22D3	9	7	2	77.7778	1	3809	6	6671	0.291896	1
GOBP_ACTIVATION_OF_ADENYLATE_CYCLASE_ACTIVITY	ACR, ADCYAP1, ADORA2B, ADORA3, ADRB2, ADRB3, AVPR2, CALCR, CAP1, CAP2, CRHR1, DRD1, DRD5, EDNRA, FSHR, GIPR, GLP1R, LGR4, LGR5, LHCGR, P2RY11, RAF1, RXFP1, RXFP2, TMIGD3, TSHR	26	6	20	23.0769	1	3809	5	6672	0.350328	1
GOBP_ACTIVATION_OF_CYSTEINE_TYPE_ENDOPEPTIDASE_ACTIVITY	ASPH, BAD, BAK1, CASP8, CIDEB, CYFIP2, FADD, GRIN2A, IFI16, LGMN, NLRC4, PERP, RIPK2, TBC1D10A	14	11	3	78.5714	7	3803	4	6673	3.07067	1
GOBP_ACTIVATION_OF_CYSTEINE_TYPE_ENDOPEPTIDASE_ACTIVITY_INVOLVED_IN_APOPTOTIC_PROCESS	ACER2, AIFM1, ANP32B, APAF1, ATP2A3, BAD, BAX, BBC3, BCL2L10, BCL2L13, BID, BOK, CARD8, CASP10, CASP2, CASP8, CASP8AP2, CASP9, COL4A3, CRADD, CYCS, DAP, DIABLO, DLC1, EGLN3, EIF2AK3, F2R, F3, FAM162A, FASLG, HIP1, HIP1R, HSPD1, HSPE1, IFT57, JAK2, KHDC1, KHDC1L, LAPTM5, LCK, MAPT, MIR15A, MTCH1, MUL1, NGFR, NKX3-1, NLRC4, NLRP1, NLRP12, NOD1, PDCD2, PIDD1, PPARG, PYCARD, RACK1, ROBO1, RPS27L, S10…	68	45	23	66.1765	19	3791	26	6651	1.28207	1
GOBP_ACTIVATION_OF_CYSTEINE_TYPE_ENDOPEPTIDASE_ACTIVITY_INVOLVED_IN_APOPTOTIC_PROCESS_BY_CYTOCHROME_C	APAF1, BAX, BOK, CASP9, CYCS, DIABLO	6	4	2	66.6667	1	3809	3	6674	0.584055	1
GOBP_ACTIVATION_OF_GTPASE_ACTIVITY	ABR, AGAP1, AGAP11, AGAP2, AGAP3, AGAP4, AGAP5, AGAP6, AGAP7P, AGAP9, APC2, ARHGAP22, ARHGAP24, ARHGAP25, ARHGAP29, ARHGAP42, ARHGAP45, ARHGEF10, ARHGEF15, ARHGEF16, ARHGEF19, ARHGEF26, ARHGEF5, BCR, CCDC125, CCL21, CCR7, CORO1C, CXCL13, DOCK7, ECT2, EPHA1, EPHA2, EVI5, EVI5L, FOXJ1, GARNL3, GMIP, GPR65, GRTP1, MTSS2, NGEF, NTF3, NTRK3, PIP5K1A, RALGAPA1, RALGAPA2, RALGAPB, RANGAP1, RAP1GAP, RAP1…	107	69	38	64.486	24	3786	45	6632	0.934249	1
GOBP_ACTIVATION_OF_IMMUNE_RESPONSE	A2M, ABL1, ACOD1, ADA, AIM2, ALPK1, ANKRD17, AP3B1, APPL1, APPL2, ARRB2, ATAT1, BAG6, BANK1, BAX, BCAR1, BCL10, BCL2, BIRC2, BIRC3, BLK, BLNK, BMX, BPIFB1, BRAF, BRCC3, BTK, BTN1A1, BTN2A1, BTN2A2, BTN2A3P, BTN3A1, BTN3A2, BTN3A3, BTNL10P, BTNL2, BTNL3, BTNL8, BTNL9, C1QA, C1QB, C1QBP, C1QC, C1R, C1RL, C1S, C2, C3, C3AR1, C4A, C4B, C4BPA, C4BPB, C5, C5AR1, C5AR2, C6, C7, C8A, C8B, C8G, C9, CACNB3…	547	262	285	47.8976	85	3725	177	6500	0.837978	1
GOBP_ACTIVATION_OF_INNATE_IMMUNE_RESPONSE	ACOD1, AIM2, ALPK1, ANKRD17, AP3B1, APPL1, APPL2, ARRB2, ATAT1, BCL10, BIRC2, BIRC3, BPIFB1, BRCC3, BTK, C1QBP, CACTIN, CARD8, CASP1, CASP6, CAV1, CD14, CD300A, CD300LF, CD36, CD40, CGAS, CHUK, CLEC4E, CLEC6A, CLEC7A, CLPB, COLEC10, COLEC11, COLEC12, CPTP, CREBBP, CSNK1A1, CTSS, CYBA, CYLD, DAB2IP, DDX3X, DDX60, DHX33, DHX58, ECSIT, EIF2AK2, EP300, EPG5, ERBIN, ESR1, F2RL1, FBXL2, FCN1, FCN2, FCN…	280	160	120	57.1429	51	3759	109	6568	0.817532	1
GOBP_ACTIVATION_OF_JANUS_KINASE_ACTIVITY	AGT, CCL5, CD300A, GH1, IL12B, IL23A, IL23R, IL4, IL6R, JAK2, PIBF1, PRLR, PTK2B	13	4	9	30.7692	0	3810	4	6673	0	1
GOBP_ACTIVATION_OF_MEIOSIS	MEIOSIN, MSX1, MSX2, NPR2, PLCB1, STRA8	6	1	5	16.6667	0	3810	1	6676	0	1
GOBP_ACTIVATION_OF_NF_KAPPAB_INDUCING_KINASE_ACTIVITY	CARD10, CARD14, CHI3L1, COPS8, IRAK1, MALT1, MAP3K7, TIRAP, TLR3, TLR6, TNFRSF10A, TNFRSF10B, TNFSF15, TRAF2, TRAF6, ZFP91	16	11	5	68.75	6	3804	5	6672	2.10473	1
GOBP_ACTIVATION_OF_PHOSPHOLIPASE_C_ACTIVITY	ADRA1A, ANG, ARHGAP6, AVPR1A, AVPR1B, C5AR1, CD86, EDNRA, EGFR, GNA15, GNAQ, GPR55, HTR2A, HTR2B, ITK, LPAR1, LPAR2, NMUR1, P2RY12, P2RY6, PHB1, PHB2, PLCB2, PTH, RASGRP4, S1PR4, SELE, TXK	28	7	21	25	0	3810	7	6670	0	0.964166
GOBP_ACTIVATION_OF_PROTEIN_KINASE_ACTIVITY	ABL1, ADCY8, ADRA2A, ADRA2B, ADRA2C, ADRB2, AGT, ANG, ANGPT1, AXIN1, BORA, CALCA, CAMKK2, CARD10, CARD14, CCDC88A, CCL5, CD300A, CD86, CHI3L1, CHRNA3, CLSPN, COPS8, DYNAP, ECT2, EMP2, FGF1, GAS6, GH1, IGF1, IL12B, IL18, IL23A, IL23R, IL4, IL6R, INS, INSR, IRAK1, ITGB1BP1, ITGB3, JAK2, KIF14, LEP, MALT1, MAP3K7, MARK2, MIR143, MIR21, MT3, NRG1, NTF3, NTRK3, OSBPL8, PARK7, PDPK1, PHB1, PHB2, PIBF1,…	88	52	36	59.0909	19	3791	33	6644	1.00906	1
GOBP_ACTIVATION_OF_PROTEIN_KINASE_B_ACTIVITY	ADRA2A, ADRA2B, ADRA2C, ANG, CCDC88A, DYNAP, FGF1, GAS6, IGF1, IL18, INS, INSR, ITGB1BP1, MIR143, MIR21, MT3, NRG1, NTF3, NTRK3, OSBPL8, PARK7, PDPK1, PINK1, PPIA, TXN, WNT5A	26	14	12	53.8462	6	3804	8	6669	1.31487	1
GOBP_ACTIVATION_OF_PROTEIN_KINASE_C_ACTIVITY	ABL1, CD86, LEP, PHB1, PHB2	5	3	2	60	1	3809	2	6675	0.876214	1
GOBP_ACTIVATION_OF_TRANSMEMBRANE_RECEPTOR_PROTEIN_TYROSINE_KINASE_ACTIVITY	ADRB2, ANGPT1, CHRNA3, NRG1, PILRB, PRLR	6	2	4	33.3333	1	3809	1	6676	1.75269	1
GOBP_ACTIVIN_RECEPTOR_SIGNALING_PATHWAY	ACVR1, ACVR1B, ACVR1C, ACVR2A, ACVR2B, ACVRL1, BMP10, BMPR2, CER1, CFC1, CFC1B, CITED2, CSNK2B, DACT1, DACT2, DAND5, DMRT1, FGF10, FGF9, FKBP1A, FOXH1, FST, FSTL3, GDF2, GDF6, GDF7, HJV, IGSF1, INHBA, INHBB, LEMD3, MAGI2, NODAL, NOMO1, NOMO3, SHH, SKI, SMAD2, SMAD3, SMAD4, SMAD6, SMAD7, SMURF1, TDGF1, TDGF1P3, TGFBR1, TGFBR2, TGIF2, WIF1, ZC3H3	50	22	28	44	13	3797	9	6668	2.53662	0.937347
GOBP_ACTOMYOSIN_CONTRACTILE_RING_ORGANIZATION	ANLN, ECT2, IQGAP1, IQGAP2, IQGAP3, PDCD6IP, PLEC, RACGAP1, RTKN, VPS4A	10	10	0	100	6	3804	4	6673	2.63131	1
GOBP_ACTOMYOSIN_STRUCTURE_ORGANIZATION	ABL1, ACTA1, ACTC1, ACTG1, ACTL8, ACTN2, ADPRHL1, AKAP13, ALKBH4, ALMS1, ANKRD1, ANKRD23, ANLN, APOA1, ARAP1, ARHGAP28, ARHGAP6, ARHGEF10, ARHGEF10L, ARHGEF15, ARHGEF18, ARHGEF5, ARRB1, ASAP3, BAG4, BBS4, BMP10, BRAF, CAPN3, CARMIL1, CASQ1, CAV3, CCDC88A, CCN2, CD47, CDC42, CDC42BPA, CDC42BPB, CDC42BPG, CFL2, CFLAR, CGNL1, CLASP1, CLASP2, CNN1, CNN2, CNN3, CORO2B, CSRP1, CSRP2, CSRP3, CUL3, DLC1,…	209	128	81	61.244	43	3767	85	6592	0.885261	1
GOBP_ACUTE_INFLAMMATORY_RESPONSE	A2M, ACVR1, ADAM8, ADORA1, AHSG, ALOX5AP, ANO6, APCS, APOL2, ASH1L, ASS1, B4GALT1, BTK, C2CD4A, C2CD4B, C3, CCR7, CD163, CD6, CEBPB, CNR1, CREB3L3, CRP, CTNNBIP1, CXCR2, DNASE1, DNASE1L3, EDNRB, EIF2AK1, ELANE, EPO, EXT1, F12, F2, F3, F8, FCER1A, FCGR1A, FCGR2B, FCGR3A, FFAR2, FFAR3, FN1, FUT7, GSTP1, HFE, HLA-E, HP, IGHG1, IL1A, IL1B, IL20RB, IL22, IL31RA, IL4, IL6, IL6R, IL6ST, INS, ITIH4, KLKB…	107	32	75	29.9065	8	3802	24	6653	0.583289	1
GOBP_ACUTE_INFLAMMATORY_RESPONSE_TO_ANTIGENIC_STIMULUS	A2M, BTK, C3, CCR7, CD6, CNR1, CXCR2, ELANE, EXT1, FCER1A, FCGR1A, FCGR2B, FCGR3A, FUT7, HLA-E, IGHG1, IL20RB, IL31RA, MIR302E, NLRP6, NPY5R, PARK7, PLA2G2D, SELENOS, SPN, ZP3	26	5	21	19.2308	2	3808	3	6674	1.16842	1
GOBP_ACUTE_PHASE_RESPONSE	A2M, AHSG, APCS, APOL2, ASS1, CD163, CEBPB, CNR1, CRP, EDNRB, EPO, F2, F8, FN1, HFE, HP, IL1A, IL1B, IL22, IL6, IL6R, INS, ITIH4, LBP, MBL2, MRGPRX1, ORM1, ORM2, PLSCR1, PTGER3, PTGES, PTGS2, REG3A, REG3G, SAA1, SAA2, SAA4, SERPINA1, SERPINA3, SERPINF2, SIGIRR, TFR2, TFRC, TNF, TNFRSF11A, TNFSF11, TRPV1, UGT1A1	48	12	36	25	4	3806	8	6669	0.876117	1
GOBP_ACYLGLYCEROL_HOMEOSTASIS	ABCG5, ABCG8, ACSM2A, ADORA1, ANGPTL3, ANGPTL4, ANGPTL8, APOA1, APOA4, APOA5, APOC2, APOC3, APOC4, APOE, C1QTNF3, CETP, DGAT2, FITM2, FUNDC2, GCKR, GIP, GPIHBP1, HNF4A, IL18, LIPC, LPL, MED13, MIR208A, MIR33A, MIR34A, MIR379, MLXIPL, MTLN, NR1H3, NR1H4, PLA2G12B, PNPLA8, RORA, SCARB1, SESN2, SIRT1, SLC25A27, XBP1	43	14	29	32.5581	7	3803	7	6670	1.75388	1
GOBP_ACYLGLYCEROL_TRANSPORT	APOH, CD36, CETP, DENND5B, LPCAT3, MIR30C1, MTTP, PRAP1	8	2	6	25	1	3809	1	6676	1.75269	1
GOBP_ADAPTATION_OF_SIGNALING_PATHWAY	ADM, ADRB2, ADRB3, APELA, APLN, APLNR, ARR3, ARRB1, ARRB2, DRD2, DRD3, ENTREP1, GIPR, GRK2, GRK3, GRM5, GTF2H2, HTR1B, HTR2B, NECAB2, RDH11, RHO, RS1, SAG, UBQLN2	25	8	17	32	2	3808	6	6671	0.583946	1
GOBP_ADAPTIVE_IMMUNE_RESPONSE	ADA, ADAM17, ADCY7, ADGRE1, AGER, AHR, AICDA, AIRE, AKIRIN2, ALCAM, ALOX15, ANXA1, APLF, ARG1, ARG2, ARID5A, ASCL2, ATAD5, B2M, BACH2, BATF, BCL10, BCL3, BCL6, BMX, BTK, BTLA, BTN3A1, BTN3A2, BTN3A3, BTNL8, C17orf99, C1QA, C1QB, C1QBP, C1QC, C1R, C1RL, C1S, C2, C3, C4A, C4B, C4BPA, C4BPB, C5, C6, C7, C8A, C8B, C8G, C9, CADM1, CAMK4, CARD9, CCL19, CCR2, CCR6, CD160, CD19, CD1A, CD1B, CD1C, CD1D, C…	745	185	560	24.8322	49	3761	136	6541	0.626611	0.473991
GOBP_ADAPTIVE_IMMUNE_RESPONSE_BASED_ON_SOMATIC_RECOMBINATION_OF_IMMUNE_RECEPTORS_BUILT_FROM_IMMUNOGLOBULIN_SUPERFAMILY_DOMAINS	ADA, ADAM17, AGER, AHR, AICDA, AIRE, ANXA1, APLF, ARG1, ARID5A, ASCL2, ATAD5, B2M, BACH2, BATF, BCL10, BCL3, BCL6, BTK, BTN3A2, BTN3A3, C17orf99, C1QA, C1QB, C1QBP, C1QC, C1R, C1RL, C1S, C2, C3, C4A, C4B, C4BPA, C4BPB, C5, C6, C7, C8A, C8B, C8G, C9, CADM1, CARD9, CCL19, CCR2, CCR6, CD19, CD1A, CD1B, CD1C, CD1D, CD1E, CD226, CD27, CD274, CD28, CD4, CD40, CD40LG, CD46, CD55, CD70, CD74, CD80, CD81,…	371	140	231	37.7358	42	3768	98	6579	0.748294	1
GOBP_ADAPTIVE_THERMOGENESIS	ABHD6, ACADL, ACHE, ACOT11, ACOT13, ACSL1, ACTN3, ACVR2B, ADAM17, ADAMTS5, ADCYAP1, ADIPOQ, ADIPOR1, ADIPOR2, ADISSP, ADRB1, ADRB2, ADRB3, ALDH1A1, ALMS1, ALPL, APC, APPL2, ARRDC3, ATF4, BMAL1, BMP8A, BSCL2, CAV1, CCR2, CD36, CEBPB, CIDEA, CKB, CMKLR1, CNOT3, CPT2, CXCR4, DBH, DDIT3, DECR1, DHRS7B, DIO2, DOCK7, DYNC1H1, EBF2, EHMT1, ELOVL3, ELOVL6, EPAS1, ESRRG, FABP4, FABP5, FFAR4, FGF21, FH, FL…	168	97	71	57.7381	27	3783	70	6607	0.673649	1
GOBP_ADENINE_TRANSPORT	SLC25A4, SLC25A5, SLC29A1, SLC29A2, SLC43A3, VDAC3	6	6	0	100	2	3808	4	6673	0.876182	1
GOBP_ADENOHYPOPHYSIS_DEVELOPMENT	BMP2, DRD2, FGF2, FGF8, GATA2, GHRH, GHRHR, GSX1, HES1, LHX3, PITX2, POU1F1, PROP1, SLC6A3, SOX2, WNT4	16	3	13	18.75	1	3809	2	6675	0.876214	1
GOBP_ADENOSINE_METABOLIC_PROCESS	ACP3, ADA, ADA2, ADAL, NT5C1A, NT5C1B, NT5C2, NT5E, PTGDR, XDH	10	4	6	40	2	3808	2	6675	1.75289	1
GOBP_ADENOSINE_TO_INOSINE_EDITING	ADAD1, ADAD2, ADAR, ADARB1, ADARB2, ADAT2, METTL3	7	4	3	57.1429	3	3807	1	6676	5.26084	1
GOBP_ADENOSINE_TRANSPORT	SLC28A2, SLC29A1, SLC29A2, SLC29A3, SLC29A4	5	4	1	80	0	3810	4	6673	0	1
GOBP_ADENYLATE_CYCLASE_ACTIVATING_ADRENERGIC_RECEPTOR_SIGNALING_PATHWAY	ADCY9, ADRA1A, ADRA1B, ADRA1D, ADRA2A, ADRA2B, ADRA2C, ADRB1, ADRB2, ADRB3, AKAP13, ARRDC3, ATP2B4, CHGA, CRTC3, DRD1, DRD2, DRD3, DRD5, GNAI2, GPR101, MIR1-1, MIR133A1, PDE4B, PDE4D, PLN, RAPGEF2	27	7	20	25.9259	4	3806	3	6674	2.33806	1
GOBP_ADENYLATE_CYCLASE_ACTIVATING_ADRENERGIC_RECEPTOR_SIGNALING_PATHWAY_INVOLVED_IN_HEART_PROCESS	AKAP13, ATP2B4, CHGA, GNAI2, MIR1-1, MIR133A1, PDE4B, PDE4D, PLN	9	3	6	33.3333	0	3810	3	6674	0	1
GOBP_ADENYLATE_CYCLASE_ACTIVATING_DOPAMINE_RECEPTOR_SIGNALING_PATHWAY	ADCY5, DRD1, DRD3, DRD5, GNAS, GNB1, GNG2, NHERF1, PTGER1	9	3	6	33.3333	1	3809	2	6675	0.876214	1
GOBP_ADENYLATE_CYCLASE_ACTIVATING_G_PROTEIN_COUPLED_RECEPTOR_SIGNALING_PATHWAY	ABCA1, ADCY1, ADCY2, ADCY3, ADCY4, ADCY5, ADCY6, ADCY7, ADCY8, ADCY9, ADCYAP1, ADGRB1, ADGRB2, ADGRB3, ADGRD1, ADGRD2, ADGRE1, ADGRE2, ADGRE3, ADGRE5, ADGRF1, ADGRF2, ADGRF3, ADGRF4, ADGRF5, ADGRG1, ADGRG2, ADGRG3, ADGRG4, ADGRG5, ADGRG6, ADGRG7, ADGRL1, ADGRL2, ADGRL3, ADGRL4, ADM, ADM2, ADM5, ADORA2A, ADORA2B, ADRA1A, ADRA1B, ADRA1D, ADRA2A, ADRA2B, ADRA2C, ADRB1, ADRB2, ADRB3, AKAP13, APLP1, A…	158	35	123	22.1519	11	3799	24	6653	0.802656	1
GOBP_ADENYLATE_CYCLASE_INHIBITING_DOPAMINE_RECEPTOR_SIGNALING_PATHWAY	ADCY5, DRD2, DRD3, DRD4, FLNA, PRMT5	6	2	4	33.3333	0	3810	2	6675	0	1
GOBP_ADENYLATE_CYCLASE_INHIBITING_G_PROTEIN_COUPLED_ACETYLCHOLINE_RECEPTOR_SIGNALING_PATHWAY	CHRM1, CHRM2, CHRM3, CHRM4, CHRM5, HRH3, HRH4, OPRM1	8	0	8	0	0	3810	0	6677	#NUM!	1
GOBP_ADENYLATE_CYCLASE_INHIBITING_G_PROTEIN_COUPLED_GLUTAMATE_RECEPTOR_SIGNALING_PATHWAY	GRIK3, GRM1, GRM2, GRM3, GRM4, GRM5, GRM6, GRM7, GRM8	9	0	9	0	0	3810	0	6677	#NUM!	1
GOBP_ADENYLATE_CYCLASE_INHIBITING_G_PROTEIN_COUPLED_RECEPTOR_SIGNALING_PATHWAY	ADCY2, ADCY4, ADCY5, ADCY6, ADCY7, ADORA1, ADRA2A, AKAP12, AKAP5, CASR, CHRM1, CHRM2, CHRM3, CHRM4, CHRM5, CORT, DRD2, DRD3, DRD4, EDN1, EDNRA, FFAR3, FLNA, FPR2, GABBR1, GABBR2, GNAI1, GNAI2, GNAI3, GNAZ, GPR176, GPR37, GPR37L1, GRIK3, GRM1, GRM2, GRM3, GRM4, GRM5, GRM6, GRM7, GRM8, HRH3, HRH4, HTR1A, HTR1B, HTR1D, HTR1E, HTR1F, HTR5A, INSL3, ITGB3, LPAR1, MARCO, MCHR1, MIR133A1, MIR30E, MTNR1A,…	80	17	63	21.25	4	3806	13	6664	0.538744	1
GOBP_ADENYLATE_CYCLASE_INHIBITING_SEROTONIN_RECEPTOR_SIGNALING_PATHWAY	DRD4, HTR1A, HTR1B, HTR1D, HTR1E, HTR1F, HTR5A	7	0	7	0	0	3810	0	6677	#NUM!	1
GOBP_ADENYLATE_CYCLASE_MODULATING_G_PROTEIN_COUPLED_RECEPTOR_SIGNALING_PATHWAY	ABCA1, ADCY1, ADCY2, ADCY3, ADCY4, ADCY5, ADCY6, ADCY7, ADCY8, ADCY9, ADCYAP1, ADCYAP1R1, ADGRB1, ADGRB2, ADGRB3, ADGRD1, ADGRD2, ADGRE1, ADGRE2, ADGRE3, ADGRE5, ADGRF1, ADGRF2, ADGRF3, ADGRF4, ADGRF5, ADGRG1, ADGRG2, ADGRG3, ADGRG4, ADGRG5, ADGRG6, ADGRG7, ADGRL1, ADGRL2, ADGRL3, ADGRL4, ADM, ADM2, ADM5, ADORA1, ADORA2A, ADORA2B, ADRA1A, ADRA1B, ADRA1D, ADRA2A, ADRA2B, ADRA2C, ADRB1, ADRB2, ADRB…	248	52	196	20.9677	16	3794	36	6641	0.777953	1
GOBP_ADHERENS_JUNCTION_ASSEMBLY	ACTB, CTNNB1, DLG5, FER, HIPK1, JAM3, PAK2, PIP5K1C, RAMP2, SMAD7, TBCD, VCL, ZNF703	13	12	1	92.3077	4	3806	8	6669	0.876117	1
GOBP_ADHERENS_JUNCTION_MAINTENANCE	CAMSAP3, FERMT2, INAVA, KIFC3, MTSS1, PLEKHA7, TJP1	7	6	1	85.7143	2	3808	4	6673	0.876182	1
GOBP_ADHERENS_JUNCTION_ORGANIZATION	ACTB, ADAM10, ADD1, BMP6, CAMSAP3, CDC42, CDH1, CDH10, CDH11, CDH12, CDH13, CDH15, CDH17, CDH18, CDH19, CDH2, CDH20, CDH22, CDH24, CDH26, CDH3, CDH4, CDH5, CDH6, CDH7, CDH8, CDH9, CDHR3, CSK, CTNNB1, DLG5, DSP, EFNB2, EPHA4, FER, FERMT2, HIPK1, INAVA, JAM3, KIFC3, MTSS1, NUMB, NUMBL, PAK2, PIP5K1C, PLEC, PLEKHA7, PTPN23, RAMP2, RDX, SMAD7, SRC, TBCD, TJP1, VCL, VEGFA, ZNF703	57	34	23	59.6491	9	3801	25	6652	0.630024	1
GOBP_ADHESION_OF_SYMBIONT_TO_HOST	ACE2, BPIFA1, CD209, CLEC4M, DPP4, GAS6, HSP90AB1, HSPD1, ICAM1, INHBB, LRRC15, LTF, NECTIN2, SCARB1	14	6	8	42.8571	2	3808	4	6673	0.876182	1
GOBP_ADHESION_OF_SYMBIONT_TO_HOST_CELL	ACE2, CD209, CLEC4M, DPP4, GAS6, HSP90AB1, ICAM1, INHBB, LRRC15, NECTIN2	10	4	6	40	1	3809	3	6674	0.584055	1
GOBP_ADIPONECTIN_ACTIVATED_SIGNALING_PATHWAY	ACSL1, ADIPOR1, ADIPOR2, APPL1, APPL2, CSNK2B, SLC27A1	7	6	1	85.7143	2	3808	4	6673	0.876182	1
GOBP_ADIPOSE_TISSUE_DEVELOPMENT	ABHD15, ACAT1, AMER1, ARID5B, ARRDC3, ATF2, BBS4, CASR, CSF1, DGAT2, DHRS7B, DYRK1B, EBF2, FOSL2, FTO, GHRL, HMGCS2, HRAS, HSD17B1, KLF7, LEP, LIPA, LPL, LRP5, MIR138-1, NAMPT, NCOA1, NCOA2, NR1H4, PARP1, PAXIP1, PGRMC2, PIK3CA, PLAAT3, POU4F2, PPARD, PPARG, PPARGC1A, PRKAA1, PUM2, RASAL2, RORC, SELENOM, SH3PXD2B, SIRT1, SLC25A25, SORL1, SOX8, SPART, SPI1, SPTLC2, TBL1XR1, TRPM4, UBB, UMODL1, VPS…	58	43	15	74.1379	20	3790	23	6654	1.52667	1
GOBP_ADP_BIOSYNTHETIC_PROCESS	AK1, AK2, AK3, AK4, AK5	5	5	0	100	2	3808	3	6674	1.16842	1
GOBP_ADP_METABOLIC_PROCESS	AK1, AK2, AK3, AK4, AK5, BAD, NT5E, NUDT9	8	8	0	100	3	3807	5	6672	1.05154	1
GOBP_ADP_TRANSPORT	SLC17A9, SLC25A17, SLC25A23, SLC25A24, SLC25A25, SLC25A31, SLC25A4, SLC25A41, SLC25A42, SLC25A5, SLC25A6, SLC35B1	12	9	3	75	3	3807	6	6671	0.876149	1
GOBP_ADRENAL_GLAND_DEVELOPMENT	APOA1, ARID5B, ARMC5, ASCL1, CDKN1C, CITED2, CRH, CRHR1, CYP1B1, DKK3, INSM1, INSR, MDK, NF1, NR0B1, NR3C1, NR5A1, PBX1, PDGFRA, SALL1, SMAD2, SMAD3, SMAD4, STRA6, TSPO, WNT11, WNT4, WT1	28	14	14	50	7	3803	7	6670	1.75388	1
GOBP_ADRENERGIC_RECEPTOR_SIGNALING_PATHWAY	ADCY9, ADRA1A, ADRA1B, ADRA1D, ADRA2A, ADRA2B, ADRA2C, ADRB1, ADRB2, ADRB3, AKAP13, ARRDC3, ATP2B4, CHGA, CRTC3, DRD1, DRD2, DRD3, DRD5, GNAI2, GPR101, GSK3A, KCNQ1, LMBRD2, MIR1-1, MIR133A1, MIR30E, PDE4B, PDE4D, PLN, RAPGEF2, RGS2, ZDHHC21	33	11	22	33.3333	5	3805	6	6671	1.46102	1
GOBP_ADULT_BEHAVIOR	ABAT, ABHD12, ADAM2, AGRP, AGTPBP1, ALK, APP, ARCN1, ARRB2, ASIP, ATP1A2, ATP6V1B1, BBS1, BBS2, BBS4, BRS3, BTBD9, CACNB4, CARTPT, CCND2, CDK5, CEND1, CHD7, CHL1, CHRNA3, CHRNA4, CHRNA5, CHRNA7, CHRNB1, CHRNB2, CHRNB4, CLCN3, CLN8, CNP, CNTN2, CNTNAP2, CRHBP, CRHR1, CSTB, CTNS, CXCL12, DAB1, DBH, DMBX1, DMRT3, DRD1, DRD2, DRD3, DRD4, EFNB3, EHMT2, EN1, EPHA4, EPS8, FADD, FGF12, FOXA2, FXN, GABRG2…	145	59	86	40.6897	19	3791	40	6637	0.831595	1
GOBP_ADULT_FEEDING_BEHAVIOR	AGRP, ASIP, BRS3, CARTPT, DMBX1, GHRL, GHSR, LEP, NPY, USP46	10	1	9	10	0	3810	1	6676	0	1
GOBP_ADULT_HEART_DEVELOPMENT	ADRA1A, APELA, APLNR, BMP10, CHD7, HAND2, MEF2D, MNAT1, MYH6, MYH7, NKX2-5, SCUBE1, TCAP	13	3	10	23.0769	1	3809	2	6675	0.876214	1
GOBP_ADULT_LOCOMOTORY_BEHAVIOR	ABHD12, AGTPBP1, APP, ARCN1, ARRB2, ATP1A2, BTBD9, CACNB4, CCND2, CEND1, CHD7, CHL1, CLCN3, CLN8, CNP, CNTN2, CSTB, CTNS, CXCL12, DAB1, DMBX1, DMRT3, DRD1, DRD2, DRD4, EFNB3, EN1, EPHA4, EPS8, FGF12, FOXA2, FXN, GBX1, GDNF, GIGYF2, GIP, GLRA1, GLRB, GRIN2D, HEXA, HIPK2, HOXB8, HOXD10, HOXD9, HTRA2, INPP5F, KCNJ10, KLHL1, LGI4, MECP2, NLGN2, NPC1, NR4A2, NTAN1, NTF4, NTSR1, OPRD1, OXR1, PAFAH1B1, …	81	38	43	46.9136	13	3797	25	6652	0.910993	1
GOBP_AEROBIC_RESPIRATION	ABCD1, ACLY, ACO1, ACO2, ACTN3, ADSL, AFG1L, AK4, ANTKMT, ARL2, ATP5F1A, ATP5F1B, ATP5F1C, ATP5F1D, ATP5F1E, ATP5F1EP2, ATP5ME, ATP5MF, ATP5MG, ATP5PB, ATP5PD, ATP5PF, ATP5PO, ATP7A, ATPSCKMT, BID, BLOC1S1, BNIP3, C2orf69, CAT, CBFA2T3, CCNB1, CDK1, CHCHD10, CHCHD2, COA6, COQ9, COX10, COX15, COX4I1, COX4I2, COX5A, COX5B, COX6A1, COX6A2, COX6B1, COX6B2, COX6C, COX7A1, COX7A2, COX7A2L, COX7A2P2, CO…	197	158	39	80.203	64	3746	94	6583	1.19649	1
GOBP_AGGREPHAGY	ACBD5, ATG5, BAG3, HSPB8, HTT, MAP1LC3C, SQSTM1, UBQLN1, WDFY3, WDR81	10	9	1	90	3	3807	6	6671	0.876149	1
GOBP_AGGRESOME_ASSEMBLY	BAG3, HDAC6, PRKN, TRIM37, UBD, VCP	6	4	2	66.6667	2	3808	2	6675	1.75289	1
GOBP_AGGRESSIVE_BEHAVIOR	AVP, AVPR1A, GCNT4, KIRREL3, NR2E1, PENK, TACR1	7	0	7	0	0	3810	0	6677	#NUM!	1
GOBP_AIM2_INFLAMMASOME_COMPLEX_ASSEMBLY	AIM2, CASP1, GBP2, GBP5, PYDC5, TRIM11	6	2	4	33.3333	0	3810	2	6675	0	1
GOBP_ALANINE_TRANSPORT	SFXN1, SLC1A4, SLC36A1, SLC36A2, SLC36A3, SLC36A4, SLC38A1, SLC38A2, SLC38A3, SLC38A4, SLC38A5, SLC3A2, SLC6A14, SLC6A17, SLC6A6, SLC7A10, SLC7A5, SLC7A8	18	10	8	55.5556	3	3807	7	6670	0.750872	1
GOBP_ALCOHOL_BIOSYNTHETIC_PROCESS	ABCA2, ABCG1, ABCG4, ACAA2, ACER1, ACER2, ACER3, ACLY, ADCYAP1R1, APOA1, APOB, APOE, AQP8, ARV1, ASAH1, ASAH2, AVPR1B, BMP2, BMP5, BMP6, CACNA1H, CD244, CES1, CFTR, CLCN2, CYB5R3, CYP11B1, CYP11B2, CYP27A1, CYP27B1, CYP2R1, CYP3A4, CYP51A1, CYP7A1, DAB2, DBH, DGKQ, DHCR24, DHCR7, DHDDS, DHFR, DHFRP1, DKK3, EBP, ERLIN1, ERLIN2, FDFT1, FDPS, FGF1, FGF2, G6PD, GBA1, GCH1, GFI1, GOT1, GPER1, H6PD, HM…	145	84	61	57.931	30	3780	54	6623	0.973398	1
GOBP_ALCOHOL_CATABOLIC_PROCESS	ADH4, AKR1B10, AKR1C3, AKR1D1, ALDH1B1, ALDH2, ALDH3B1, ALDH3B2, APOE, CYP27A1, CYP39A1, CYP46A1, CYP7A1, GK, GK2, GK5, GPD2, HAO1, MIOX, NTSR1, NUDT3, SCARB1, SCARF1, SNX17, SORD, SRD5A3, SULT1A1, SULT1A2, SULT1A3, SULT1A4, SULT1B1, SULT1C4, SULT1E1, SULT2A1, TKFC, TPI1	36	17	19	47.2222	9	3801	8	6669	1.97386	1
GOBP_ALCOHOL_METABOLIC_PROCESS	ABCA1, ABCA2, ABCA5, ABCG1, ABCG4, ACAA2, ACADL, ACADVL, ACER1, ACER2, ACER3, ACLY, ACO2, ACP3, ACSS1, ACSS2, ADCYAP1R1, ADH1A, ADH1B, ADH1C, ADH4, ADH5, ADH6, ADH7, AKR1A1, AKR1B1, AKR1B10, AKR1B15, AKR1C1, AKR1C2, AKR1C3, AKR1C4, AKR1D1, AKR7A2, ALDH1A1, ALDH1A2, ALDH1A3, ALDH1B1, ALDH2, ALDH3A2, ALDH3B1, ALDH3B2, ALG1, ALG10, ALG10B, ALG12, ALG13, ALG14, ALG2, ALG3, ALG6, ALG8, ALG9, ANGPTL3, …	373	209	164	56.0322	74	3736	135	6542	0.959846	1
GOBP_ALDEHYDE_BIOSYNTHETIC_PROCESS	BMP2, BMP5, BMP6, CACNA1H, CLCN2, CYP11B1, CYP11B2, DAB2, DKK3, KDM3A, PDXK, PNPO, REST, TKT, TPI1, WNT4	16	8	8	50	2	3808	6	6671	0.583946	1
GOBP_ALDEHYDE_CATABOLIC_PROCESS	ADH4, ADH5, AGXT, AGXT2, AKR1A1, ALDH2, ALDH3B1, ESD, GATD1, HAGH, HOGA1, PARK7, PDXP, PNKD	14	10	4	71.4286	3	3807	7	6670	0.750872	1
GOBP_ALDITOL_BIOSYNTHETIC_PROCESS	GOT1, LEP, PCK1, PCK2, PGP	5	3	2	60	0	3810	3	6674	0	1
GOBP_ALDITOL_CATABOLIC_PROCESS	GK, GK2, GK5, GPD2, SORD, TKFC, TPI1	7	6	1	85.7143	3	3807	3	6674	1.75309	1
GOBP_ALDITOL_METABOLIC_PROCESS	ANGPTL3, COQ2, COQ3, DGAT2, GALK1, GK, GK2, GK5, GOT1, GPD2, LEP, MOGAT1, MOGAT2, MOGAT3, PCK1, PCK2, PGP, PLA2G4A, SHPK, SORD, TKFC, TPI1	22	14	8	63.6364	3	3807	11	6666	0.477541	1
GOBP_ALDITOL_PHOSPHATE_METABOLIC_PROCESS	ABHD6, ACP6, GK, GK2, GK5, GPAM, GPAT2, GPAT3, GPD1, GPD1L, GPD2, RFK	12	8	4	66.6667	3	3807	5	6672	1.05154	1
GOBP_ALKALOID_METABOLIC_PROCESS	BCHE, CYP1A2, CYP2D6, CYP3A4, CYP3A5, NNMT, TH	7	0	7	0	0	3810	0	6677	#NUM!	1
GOBP_ALLANTOIN_METABOLIC_PROCESS	ADA, ALLC, GDA, NT5C, NT5C1A, NT5C2, PNP, URAD, XDH	9	4	5	44.4444	1	3809	3	6674	0.584055	1
GOBP_ALPHA_AMINO_ACID_CATABOLIC_PROCESS	AADAT, AASS, ACAD8, ACADSB, ACAT1, ACMSD, ADHFE1, AFMID, AGXT, AGXT2, ALDH4A1, ALDH6A1, ALDH8A1, AMT, ARG1, ARG2, ARHGAP11B, ASPA, ASRGL1, ATP2B4, AUH, BCAT2, BLMH, CBS, CDO1, CRYM, CSAD, DAO, DDAH1, DDAH2, DDO, DLST, ENSG00000274276, FAH, GAD1, GAD2, GCAT, GCSH, GLDC, GLS, GLS2, GLUD1, GLUD2, GLUL, GOT1, GOT2, GPT, GPT2, GSTZ1, HAAO, HGD, HIBADH, HIBCH, HMGCL, HMGCLL1, HOGA1, HPD, HSD17B10, HYKK…	93	49	44	52.6882	18	3792	31	6646	1.01766	1
GOBP_ALPHA_AMINO_ACID_METABOLIC_PROCESS	AADAT, AASDHPPT, AASS, ACAD8, ACADSB, ACAT1, ACMSD, ADHFE1, ADI1, ADSS1, ADSS2, AFMID, AGMAT, AGXT, AGXT2, ALDH18A1, ALDH4A1, ALDH5A1, ALDH6A1, ALDH8A1, AMDHD1, AMT, APIP, ARG1, ARG2, ARHGAP11B, ART4, ASL, ASNS, ASNSD1, ASPA, ASPG, ASRGL1, ASS1, ATCAY, ATF4, ATP2B4, ATP7A, AUH, AZIN1, AZIN2, BAAT, BCAT1, BCAT2, BHMT, BHMT2, BLMH, CAD, CBS, CDO1, CLN3, CPS1, CRYM, CSAD, CTH, CTPS1, CTPS2, DAO, DCT…	208	121	87	58.1731	48	3762	73	6604	1.15427	1
GOBP_ALPHA_BETA_T_CELL_ACTIVATION	ABL1, ADA, ADORA2A, AGER, ANXA1, AP3B1, AP3D1, ARG2, ARMC5, ASCL2, ATF2, ATP7A, BATF, BCL11B, BCL2, BCL3, BCL6, BRAF, CARD11, CBFB, CBLB, CCL19, CCR2, CD160, CD247, CD274, CD28, CD300A, CD3D, CD3E, CD3G, CD55, CD80, CD81, CD83, CD86, CDH26, CLEC4A, CLEC4G, CRTAM, CTSL, DAPL1, DOCK2, EBI3, ELF4, ENTPD7, EOMES, FOSL2, FOXP1, FOXP3, FUT7, GATA3, GLI3, GPR18, GPR183, HFE, HLA-A, HLA-DRA, HLA-DRB1, HL…	181	78	103	43.0939	23	3787	55	6622	0.731238	1
GOBP_ALPHA_BETA_T_CELL_DIFFERENTIATION	ABL1, ADA, ANXA1, AP3B1, AP3D1, ARMC5, ASCL2, ATF2, ATP7A, BATF, BCL11B, BCL2, BCL3, BCL6, BRAF, CBFB, CCL19, CD80, CD83, CD86, CTSL, ENTPD7, EOMES, FOSL2, FOXP1, FOXP3, FUT7, GATA3, GLI3, GPR18, GPR183, HLA-DRA, HLA-DRB1, HLX, HMGB1, IFNG, IHH, IL12B, IL12RB1, IL18, IL18R1, IL2, IL21, IL23A, IL23R, IL27, IL2RG, IL4, IL4R, IL6, IL6R, IRF1, IRF4, ITK, ITPKB, JAK1, JAK3, JUNB, KLHL25, KMT2A, LEF1, …	124	59	65	47.5806	15	3795	44	6633	0.59585	1
GOBP_ALPHA_BETA_T_CELL_PROLIFERATION	ARG2, CARD11, CBLB, CCR2, CD274, CD28, CD3E, CD55, CD81, CLEC4G, DOCK2, EBI3, ELF4, FOXP3, HLA-A, HLA-E, IL12B, IL15, IL18, IL2, IL23A, IL2RA, IRF1, ITCH, JAK2, LGALS9, LGALS9B, LGALS9C, MAPK8IP1, NDFIP1, PRKCQ, PTPN22, PTPRC, RASAL3, RIPK2, SH3RF1, SLC4A2, SYK, TGFBR2, TNFRSF14, TNFSF4, TWSG1, TYK2, VSIR, XCL1, ZAP70, ZBTB7B	47	21	26	44.6809	7	3803	14	6663	0.876019	1
GOBP_ALPHA_KETOGLUTARATE_TRANSPORT	SLC13A2, SLC13A3, SLC13A5, SLC22A6, SLC22A7, SLC25A11, SLC25A21	7	1	6	14.2857	0	3810	1	6676	0	1
GOBP_ALPHA_LINOLENIC_ACID_METABOLIC_PROCESS	ABCD1, ACAA1, ACOT8, ELOVL1, ELOVL2, ELOVL3, ELOVL5, FADS1, FADS2, SCP2	10	8	2	80	3	3807	5	6672	1.05154	1
GOBP_ALTERNATIVE_MRNA_SPLICING_VIA_SPLICEOSOME	CDK13, CELF1, CELF2, CELF3, CELF4, CELF5, CELF6, DDX17, DDX5, DHX9, ESRP2, FAM172A, FMR1, FXR1, FXR2, HNRNPA1, HNRNPL, HNRNPM, HNRNPU, KDM1A, KHDRBS1, KHDRBS2, KHDRBS3, MAGOH, MYOD1, NCBP1, NCBP2, NOVA1, NOVA2, NSRP1, PQBP1, PTBP1, PUF60, RBFOX1, RBFOX2, RBFOX3, RBM11, RBM15, RBM15B, RBM17, RBM20, RBM24, RBM25, RBM4, RBM47, RBM5, RBM7, RBM8A, RBMX, RBMY1A1, REST, RNPS1, RSRC1, SAP18, SCNM1, SFPQ,…	71	54	17	76.0563	24	3786	30	6647	1.40454	1
GOBP_AMACRINE_CELL_DIFFERENTIATION	BARHL2, DLX1, DLX2, FOXN4, GDF11, HES1, NEUROD1, NEUROD4, POU4F2, PTF1A, RORB, TGIF2	12	3	9	25	0	3810	3	6674	0	1
GOBP_AMEBOIDAL_TYPE_CELL_MIGRATION	AAMP, ABL1, ACTA2, ACVR1, ACVR1B, ACVR1C, ACVRL1, ADAM17, ADAM9, ADAMTS9, ADGRA2, ADGRB1, ADIPOR1, ADTRP, AGO2, AGT, AGTR2, AKAP12, AKT1, AKT3, AMOT, AMOTL1, AMOTL2, ANGPT1, ANGPT2, ANGPT4, ANLN, ANXA1, ANXA3, ANXA6, APELA, APOA1, APOE, APOH, APPL1, APPL2, AQP1, ARF6, ARHGAP4, ARHGAP5, ARHGDIB, ARHGEF7, ARID5B, ARSB, ATOH8, ATP2B4, ATP5F1A, ATP5F1B, BAG4, BCAR1, BCAS3, BMP10, BMP4, BMP7, BMPER, B…	500	272	228	54.4	82	3728	190	6487	0.75098	0.932815
GOBP_AMELOBLAST_DIFFERENTIATION	BMP2, BMP4, BMP7, ENAM, FST	5	2	3	40	1	3809	1	6676	1.75269	1
GOBP_AMELOGENESIS	AMELX, AMELY, AMTN, CFTR, CNNM4, CSF3R, DMP1, ENAM, FAM20A, FAM20C, ITGB6, KLK4, KLK5, MMP20, MSX2, NECTIN1, ODAPH, PERP, PPARA, RELT, SLC24A4, SLC4A2, STIM1, TBX1, TCIRG1, WDR72	26	9	17	34.6154	1	3809	8	6669	0.218857	1
GOBP_AMIDE_BIOSYNTHETIC_PROCESS	AANAT, AARS1, AARS2, AARSD1, AASDH, ABCA8, ABCE1, ABCF1, ABTB1, ACACA, ACACB, ACAT1, ACLY, ACO1, ACSBG1, ACSBG2, ACSF3, ACSL1, ACSL3, ACSL4, ACSL5, ACSL6, ACSS1, ACSS2, AGK, AGMAT, AGO1, AGO2, AGO3, AGO4, AIMP1, AIMP2, AIRE, AJUBA, AKT1, AKT2, ALKBH1, ALOX12B, ALOXE3, ANG, ANKZF1, APEH, APLP1, APP, ARG1, ARG2, ASAH1, ASAH2, ASCC2, ASCC3, ASL, ASMT, ASNS, ASS1, ATF4, ATXN2, AURKAIP1, B3GALT1, B3GA…	1004	726	278	72.3108	307	3503	419	6258	1.30894	0.148219
GOBP_AMIDE_CATABOLIC_PROCESS	AADAT, AASS, ADA, ALDH4A1, ALLC, AMDHD1, DLST, FTCD, GDA, HAL, NIT1, NT5C, OAT, PIPOX, PM20D1, PRODH, PRODH2, TDO2, UROC1, XDH	20	9	11	45	3	3807	6	6671	0.876149	1
GOBP_AMIDE_METABOLIC_PROCESS	AADAT, AANAT, AARS1, AARS2, AARSD1, AASDH, AASDHPPT, AASS, ABCA12, ABCA2, ABCA7, ABCA8, ABCB9, ABCD1, ABCE1, ABCF1, ABCG1, ABHD4, ABTB1, ACACA, ACACB, ACAT1, ACE, ACE2, ACER1, ACER2, ACER3, ACLY, ACO1, ACOT1, ACOT11, ACOT12, ACOT2, ACOT4, ACOT6, ACOT7, ACOT8, ACOT9, ACSBG1, ACSBG2, ACSF2, ACSF3, ACSL1, ACSL3, ACSL4, ACSL5, ACSL6, ACSM1, ACSM2A, ACSM2B, ACSM3, ACSM4, ACSM5, ACSM6, ACSS1, ACSS2, AD…	1301	906	395	69.6387	359	3451	547	6130	1.1658	0.893686
GOBP_AMIDE_TRANSPORT	AACS, ABAT, ABCA1, ABCA12, ABCA13, ABCA2, ABCB1, ABCB4, ABCB8, ABCB9, ABCC5, ABCC8, ABCD1, ABCG2, ACSL4, ACVR1C, ACVR2B, ADCY5, ADCY8, ADCYAP1, ADORA1, ADORA2A, ADRA2A, AIMP1, ALOX5, ANO1, ANXA1, APBA1, AQP1, AQP10, AQP11, AQP3, AQP7, AQP7B, AQP7P3, AQP8, AQP9, ARL6IP1, ARL6IP5, ATP1A2, AVP, AVPR1A, BAD, BAIAP3, BLK, BMAL1, BMP8A, BRSK2, C1QTNF12, C2CD2L, CA2, CAMK2G, CAPN10, CARTPT, CASR, CCDC18…	357	153	204	42.8571	53	3757	100	6577	0.927817	1
GOBP_AMINE_BIOSYNTHETIC_PROCESS	AANAT, AGMAT, ALDH2, AMD1, ASMT, AZIN1, AZIN2, DAO, DBH, DDC, GATA3, GCH1, GPR37, HAND2, HDC, INSM1, KL, MOXD1, MOXD2P, NR4A2, OAZ1, OAZ2, OAZ3, ODC1, PAH, PAOX, PARK7, PNMT, PRG3, SAT1, SAT2, SLC6A3, SMOX, SMS, SNCA, SRM, SULT1A2, TGFB2, TH, VPS35	40	17	23	42.5	6	3804	11	6666	0.955836	1
GOBP_AMINE_CATABOLIC_PROCESS	ALDH7A1, ATP2B4, CHDH, COMT, DBH, DHPS, DMGDH, HNMT, MAOA, MAOB, MIR21, MOXD1, MOXD2P, PAOX, SAT1, SLC44A1, SLC6A3, SMOX, SULT1A3, SULT1A4	20	9	11	45	4	3806	5	6672	1.40242	1
GOBP_AMINE_METABOLIC_PROCESS	AANAT, ABAT, ACMSD, AFMID, AGMAT, ALDH2, ALDH7A1, AMD1, AOC1, AOC2, AOC3, ASMT, ATCAY, ATP2B4, ATP7A, AZIN1, AZIN2, BCKDK, BHMT, CHDH, CHRNB2, CLN3, COMT, CYP1A1, DAO, DBH, DDC, DHPS, DMGDH, DRD1, DRD2, DRD3, DRD4, EDNRA, EPAS1, GATA3, GCDH, GCH1, GDE1, GDPD1, GDPD3, GNAT2, GPR37, GRIN2A, HAAO, HAND2, HDAC10, HDAC6, HDC, HNMT, HPRT1, HTR1A, IDO1, IDO2, IL4I1, INMT, INS, INSM1, ITGAM, ITGB2, KL, K…	120	45	75	37.5	17	3793	28	6649	1.0643	1
GOBP_AMINE_TRANSPORT	ABAT, ACE2, ADORA1, ADORA2A, ADORA3, ADRA2A, ADRA2B, ADRA2C, AQP8, AQP9, ARL6IP1, ARL6IP5, ATP1A2, AVP, AVPR1A, CARTPT, CHGA, CHRNA3, CHRNA4, CHRNA6, CHRNA7, CHRNB2, CLTRN, CNR1, CRH, CXCL12, DRD1, DRD2, DRD3, DRD4, DTNBP1, FFAR3, FGF20, GABBR1, GDNF, GHSR, GRK2, GRM2, GRM7, HRH3, HTR1B, HTR2A, ITGB1, KCNA2, KCNB1, KMO, LEP, NPY5R, NTSR1, OPRK1, OXTR, P2RX7, P2RY1, PER2, PINK1, PRKCB, PRKG1, PRKN…	108	29	79	26.8519	10	3800	19	6658	0.922161	1
GOBP_AMINOACYL_TRNA_METABOLISM_INVOLVED_IN_TRANSLATIONAL_FIDELITY	AARS1, AARS2, AARSD1, DTD1, DTD2, IARS1, IARS2, LARS1, LARS2, PRORSD1P, TARS2, VARS1, VARS2	13	12	1	92.3077	4	3806	8	6669	0.876117	1
GOBP_AMINOGLYCAN_BIOSYNTHETIC_PROCESS	ABCC5, ANGPT1, AP2A1, B3GALT6, B3GAT1, B3GAT3, B3GNT2, B3GNT3, B3GNT4, B3GNT7, B3GNT8, B4GALT4, B4GALT5, B4GALT7, B4GAT1, CEMIP, CHPF, CHPF2, CHST1, CHST11, CHST12, CHST13, CHST14, CHST15, CHST2, CHST3, CHST5, CHST6, CHST7, CHST9, CHSY1, CHSY3, CLTC, CSGALNACT1, CSGALNACT2, DSE, DSEL, EGF, EXT1, EXT2, GALNT5, GCNT2, GLCE, HAS1, HAS2, HAS3, HEXA, HS3ST1, HS3ST2, HS3ST3A1, HS3ST3B1, HYAL1, IL1B, ND…	74	42	32	56.7568	12	3798	30	6647	0.700053	1
GOBP_AMINOGLYCAN_CATABOLIC_PROCESS	CD44, CEMIP, CEMIP2, CHI3L1, CHI3L2, CHIA, CHIT1, CTBS, FGF2, FUCA1, GLB1, GNS, GUSB, HEXA, HEXB, HMMR, HYAL1, HYAL2, HYAL3, HYAL4, IDS, IDUA, LYG1, LYG2, LYVE1, OVGP1, PGLYRP1, PGLYRP2, PGLYRP3, PGLYRP4, SGSH, SPAM1, STAB2, TGFB1	34	17	17	50	4	3806	13	6664	0.538744	1
GOBP_AMINOGLYCAN_METABOLIC_PROCESS	ABCC5, ANGPT1, AP2A1, B3GALT6, B3GAT1, B3GAT3, B3GNT2, B3GNT3, B3GNT4, B3GNT7, B3GNT8, B4GALT4, B4GALT5, B4GALT7, B4GAT1, BPNT2, CD44, CEMIP, CEMIP2, CHI3L1, CHI3L2, CHIA, CHIT1, CHPF, CHPF2, CHST1, CHST11, CHST12, CHST13, CHST14, CHST15, CHST2, CHST3, CHST5, CHST6, CHST7, CHST9, CHSY1, CHSY3, CLN6, CLTC, CSGALNACT1, CSGALNACT2, CTBS, DSE, DSEL, EDNRA, EDNRB, EGF, EXT1, EXT2, FGF2, FOXC1, FUCA1, …	121	61	60	50.4132	17	3793	44	6633	0.675653	1
GOBP_AMINOGLYCOSIDE_ANTIBIOTIC_METABOLIC_PROCESS	AKR1A1, AKR1B1, AKR1B10, AKR1C1, AKR1C2, AKR1C3, AKR1C4, AKR7A2, CBR4, SLC34A1	10	8	2	80	3	3807	5	6672	1.05154	1
GOBP_AMINOPHOSPHOLIPID_TRANSLOCATION	ATP11A, ATP11C, ATP8A1, ATP8A2, ATP8B1, TMEM30A, TMEM30B	7	5	2	71.4286	3	3807	2	6675	2.63002	1
GOBP_AMINOPHOSPHOLIPID_TRANSPORT	ATP11A, ATP11B, ATP11C, ATP8A1, ATP8A2, ATP8B1, SCARB2, TMEM30A, TMEM30B	9	7	2	77.7778	4	3806	3	6674	2.33806	1
GOBP_AMINO_ACID_ACTIVATION	AARS1, AARS2, AARSD1, AASDH, CARS1, CARS2, DALRD3, DARS1, DARS2, EARS2, EPRS1, FARS2, FARSA, FARSB, GARS1, GATB, GATC, HARS1, HARS2, IARS1, IARS2, KARS1, LARS1, LARS2, LRRC47, MARS1, MARS2, NARS1, NARS2, PARS2, QARS1, QRSL1, RARS1, RARS2, SARS1, SARS2, TARS1, TARS2, TARS3, VARS1, VARS2, WARS1, WARS2, YARS1, YARS2	45	45	0	100	11	3799	34	6643	0.565729	1
GOBP_AMINO_ACID_BETAINE_BIOSYNTHETIC_PROCESS	ACADM, ALDH7A1, ALDH9A1, BBOX1, CHDH, TMLHE	6	4	2	66.6667	1	3809	3	6674	0.584055	1
GOBP_AMINO_ACID_BETAINE_METABOLIC_PROCESS	ACADL, ACADM, ALDH7A1, ALDH9A1, BBOX1, BHMT, BHMT2, CHDH, CPT1A, CPT1B, CPT1C, CPT2, CRAT, CROT, DMGDH, SLC22A4, TMLHE	17	10	7	58.8235	2	3808	8	6669	0.437828	1
GOBP_AMINO_ACID_BETAINE_TRANSPORT	PDZK1, SLC16A9, SLC22A1, SLC22A15, SLC22A16, SLC22A4, SLC22A5, SLC25A20, SLC25A29, SLC38A2, SLC6A12, SLC6A14, SLC6A20, SLC7A6	14	6	8	42.8571	1	3809	5	6672	0.350328	1
GOBP_AMINO_ACID_BIOSYNTHETIC_PROCESS	AASDHPPT, AASS, ABAT, ADI1, AGXT, AGXT2, ALDH18A1, ALDH1A1, APIP, ASL, ASNS, ASNSD1, ASS1, ATP2B4, BCAT1, BCAT2, BHMT, BHMT2, CAD, CBS, CLN3, CPS1, CTH, DHFR, DHFR2, DHFRP1, DPYD, ENOPH1, ENSG00000274276, GAD1, GAD2, GGT1, GLS, GLS2, GLUD1, GLUD2, GLUL, GOT1, GOT1L1, GOT2, HAO1, ILVBL, LGSN, MRI1, MTAP, MTHFD1, MTHFD2L, MTHFR, MTR, MTRR, NAGS, NOXRED1, OAT, OTC, PAH, PARK7, PCBD1, PCBD2, PHGDH, P…	78	56	22	71.7949	21	3789	35	6642	1.05178	1
GOBP_AMINO_ACID_CATABOLIC_PROCESS	AADAT, AASS, ABAT, ACAD8, ACADSB, ACAT1, ACMSD, ADHFE1, AFMID, AGXT, AGXT2, ALDH4A1, ALDH5A1, ALDH6A1, ALDH8A1, AMDHD1, AMT, ARG1, ARG2, ARHGAP11B, ASPA, ASRGL1, ATP2B4, AUH, BCAT2, BCKDHA, BCKDHB, BCKDK, BLMH, CARNMT1, CARNS1, CBS, CDO1, CRYM, CSAD, DAO, DBT, DDAH1, DDAH2, DDO, DLD, DLST, ECHS1, ENOSF1, ENSG00000274276, ETFA, ETFB, FAH, FTCD, GAD1, GAD2, GCAT, GCSH, GLDC, GLS, GLS2, GLUD1, GLUD2…	113	64	49	56.6372	23	3787	41	6636	0.983003	1
GOBP_AMINO_ACID_IMPORT_ACROSS_PLASMA_MEMBRANE	ACE2, ARL6IP1, ARL6IP5, ATP1A2, CLN8, CLTRN, GFAP, GRM1, ITGB1, KCNJ10, NTSR1, PER2, PSEN1, RGS2, RGS4, SLC16A2, SLC17A8, SLC1A1, SLC1A2, SLC1A3, SLC1A4, SLC1A5, SLC1A6, SLC22A2, SLC22A4, SLC36A1, SLC36A4, SLC38A1, SLC38A2, SLC38A3, SLC38A4, SLC38A5, SLC3A2, SLC43A1, SLC43A2, SLC47A1, SLC6A13, SLC6A14, SLC6A20, SLC6A5, SLC6A6, SLC6A9, SLC7A1, SLC7A11, SLC7A2, SLC7A3, SLC7A5, SLC7A8, TNF, TSPO2	50	21	29	42	7	3803	14	6663	0.876019	1
GOBP_AMINO_ACID_METABOLIC_PROCESS	AADAT, AARS1, AARS2, AARSD1, AASDH, AASDHPPT, AASS, ABAT, ACAD8, ACADSB, ACAT1, ACCS, ACCSL, ACMSD, ACY1, ADHFE1, ADI1, ADSS1, ADSS2, AFMID, AGMAT, AGXT, AGXT2, ALDH18A1, ALDH1A1, ALDH4A1, ALDH5A1, ALDH6A1, ALDH8A1, AMDHD1, AMT, APIP, ARG1, ARG2, ARHGAP11B, ART4, ASL, ASNS, ASNSD1, ASPA, ASPG, ASRGL1, ASS1, ATCAY, ATF4, ATP2B4, ATP7A, AUH, AZIN1, AZIN2, BAAT, BCAT1, BCAT2, BCKDHA, BCKDHB, BCKDK, …	292	190	102	65.0685	69	3741	121	6556	0.999344	1
GOBP_AMINO_ACID_NEUROTRANSMITTER_REUPTAKE	ATP1A2, CLN8, ITGB1, KCNJ10, PER2, SLC17A8, SLC6A1, SLC6A11, SLC6A12, SLC6A13	10	3	7	30	1	3809	2	6675	0.876214	1
GOBP_AMINO_ACID_SALVAGE	ADI1, APIP, BHMT, BHMT2, ENOPH1, MRI1, MTAP	7	5	2	71.4286	1	3809	4	6673	0.437976	1
GOBP_AMINO_ACID_TRANSMEMBRANE_TRANSPORT	ACE2, ARL6IP1, ARL6IP5, ATP1A2, CLN3, CLN8, CLTRN, GFAP, GRM1, ITGB1, KCNJ10, LRRC8A, LRRC8C, LRRC8D, LRRC8E, MFSD12, NTSR1, PER2, PRAF2, PSEN1, RGS2, RGS4, SFXN1, SFXN2, SFXN3, SLC11A1, SLC15A4, SLC16A10, SLC16A2, SLC17A6, SLC17A7, SLC17A8, SLC1A1, SLC1A2, SLC1A3, SLC1A4, SLC1A5, SLC1A6, SLC1A7, SLC22A2, SLC22A4, SLC25A12, SLC25A13, SLC25A15, SLC25A18, SLC25A2, SLC25A22, SLC25A26, SLC25A29, SLC2…	101	46	55	45.5446	13	3797	33	6644	0.689316	1
GOBP_AMINO_ACID_TRANSPORT	ABAT, ABCC8, ACE2, ADORA1, ADORA2A, APBA1, ARL6IP1, ARL6IP5, ATP1A2, AVP, AVPR1A, CACNB4, CLN3, CLN8, CLTRN, CTNS, DTNBP1, GABBR1, GFAP, GIPC1, GJA1, GNAT2, GRM1, GRM2, GRM7, HRH3, HTR1B, ITGB1, KCNJ10, KCNJ8, KMO, LEP, LLGL2, LRP5, LRRC8A, LRRC8C, LRRC8D, LRRC8E, MFSD12, NF1, NHERF1, NPY5R, NTRK2, NTSR1, P2RX7, PDPN, PER2, PRAF2, PRKG1, PSEN1, RAB3GAP1, RGS2, RGS4, SERINC3, SERINC5, SFXN1, SFXN2…	152	71	81	46.7105	22	3788	49	6628	0.785596	1
GOBP_AMINO_SUGAR_BIOSYNTHETIC_PROCESS	AMDHD2, GFPT1, GFPT2, GNE, GNPDA1, GNPDA2, GNPNAT1, NANP, PGM3, UAP1, UAP1L1	11	10	1	90.9091	4	3806	6	6671	1.16851	1
GOBP_AMINO_SUGAR_CATABOLIC_PROCESS	ALDH1A1, AMDHD2, CHI3L1, CHI3L2, CHIA, CHIT1, CTBS, GNPDA1, GNPDA2, HOGA1, MGAT1, NAGK, NPL, OVGP1, RENBP	15	7	8	46.6667	1	3809	6	6671	0.291896	1
GOBP_AMINO_SUGAR_METABOLIC_PROCESS	ALDH1A1, AMDHD2, B4GALNT2, CHI3L1, CHI3L2, CHIA, CHIT1, CHST1, CHST2, CHST3, CHST4, CHST5, CHST6, CHST7, CMAS, CSGALNACT1, CTBS, DPAGT1, EXTL2, FN3K, GFPT1, GFPT2, GNE, GNPDA1, GNPDA2, GNPNAT1, HOGA1, LARGE1, MGAT1, MGAT3, NAGK, NANP, NPL, OGA, OVGP1, PGM3, RENBP, SLC35A3, ST3GAL1, ST6GAL1, UAP1, UAP1L1	42	25	17	59.5238	7	3803	18	6659	0.680939	1
GOBP_AMMONIUM_HOMEOSTASIS	OTC, RHAG, RHBG, RHCE, RHCG, RHD	6	0	6	0	0	3810	0	6677	#NUM!	1
GOBP_AMMONIUM_ION_METABOLIC_PROCESS	ALDH2, ALDH7A1, ATP7A, BCHE, BTBD9, CHDH, DDC, DMGDH, ENPP6, GRIN2A, HDC, HNMT, HTR1A, PDE1B, PRG3, RNF180, SLC22A3, SLC29A4, SLC44A1, SRD5A1, TPH1, TPH2, TRH	23	8	15	34.7826	4	3806	4	6673	1.75328	1
GOBP_AMMONIUM_TRANSMEMBRANE_TRANSPORT	AQP1, AQP8, RHAG, RHBG, RHCE, RHCG, RHD, SLC12A2, SLC12A4, SLC12A5, SLC12A6, SLC12A7	12	5	7	41.6667	2	3808	3	6674	1.16842	1
GOBP_AMPA_GLUTAMATE_RECEPTOR_CLUSTERING	APOE, CHRDL1, DLG4, FRRS1L, NLGN1, SHANK3, SHISA6, SHISA7, SLC7A11, SSH1, ZDHHC2	11	5	6	45.4545	2	3808	3	6674	1.16842	1
GOBP_AMP_BIOSYNTHETIC_PROCESS	ADA, ADK, ADSL, ADSS1, ADSS2, APRT, ATIC, GART, HPRT1, NUDT2, PAICS, PFAS, PPAT	13	12	1	92.3077	5	3805	7	6670	1.25211	1
GOBP_AMP_CATABOLIC_PROCESS	ADA, AMPD3, NT5C1A, NT5E, XDH	5	2	3	40	0	3810	2	6675	0	1
GOBP_AMP_METABOLIC_PROCESS	ADA, ADK, ADSL, ADSS1, ADSS2, AK1, AK2, AK3, AK4, AMPD1, AMPD2, AMPD3, APRT, ATIC, GART, HPRT1, NT5C1A, NT5E, NUDT2, PAICS, PFAS, PPAT, XDH	23	18	5	78.2609	8	3802	10	6667	1.40284	1
GOBP_AMP_SALVAGE	ADA, ADK, ADSL, APRT, HPRT1	5	5	0	100	1	3809	4	6673	0.437976	1
GOBP_AMYGDALA_DEVELOPMENT	ATP1A2, NF1, NR2E1, TBR1, UBA6	5	2	3	40	2	3808	0	6677	#NUM!	1
GOBP_AMYLIN_RECEPTOR_SIGNALING_PATHWAY	ADM, CALCR, IAPP, RAMP1, RAMP2, RAMP3	6	1	5	16.6667	0	3810	1	6676	0	1
GOBP_AMYLOID_BETA_CLEARANCE	ABCA7, APOE, C3, C5AR1, CD36, CLTC, CLU, CYP51A1, HDAC1, HMGCR, IDE, IFNG, IFNGR1, IGF1R, IL4, INSR, ITGAM, ITGB2, LDLR, LRP1, LRP2, LRP4, LRPAP1, MARCO, MIR1908, MIR34A, MME, MSR1, MYOCD, PICALM, PLA2G3, RAB11A, RAB11B, RAB5A, ROCK1, SRF, TNF, TREM2, TTPA	39	22	17	56.4103	6	3804	16	6661	0.656644	1
GOBP_AMYLOID_BETA_CLEARANCE_BY_CELLULAR_CATABOLIC_PROCESS	ABCA7, CD36, IDE, LDLR, LRP1, LRP4, MME, TREM2	8	5	3	62.5	0	3810	5	6672	0	1
GOBP_AMYLOID_BETA_CLEARANCE_BY_TRANSCYTOSIS	CLTC, LRP1, LRPAP1, PICALM, RAB11A, RAB11B, RAB5A	7	7	0	100	0	3810	7	6670	0	0.964166
GOBP_AMYLOID_BETA_METABOLIC_PROCESS	ABCA2, ABCA7, ABCG1, ACE, APEH, APH1A, APH1B, APOE, BACE1, BACE2, BECN1, BIN1, CASP3, CHRNA7, CLU, CSNK1E, DYRK1A, EFNA1, EPHA4, GGA3, GSAP, GSK3A, HAP1, IDE, IFNG, IFNGR1, IGF1, LRRTM3, MGAT3, MIR153-1, MIR15B, MIR186, MIR206, MIR24-1, MIR298, MIR29A, MIR29B1, MIR29C, MIR339, MIR361, MIR455, MME, NAT8B, NCSTN, NTRK2, PICALM, PIN1, PRNP, PSEN1, PSEN2, PSENEN, RELA, REN, ROCK1, ROCK2, RTN1, RTN2, …	65	35	30	53.8462	11	3799	24	6653	0.802656	1
GOBP_AMYLOID_FIBRIL_FORMATION	APOE, APP, B2M, BACE1, CAMP, CD36, CDSN, CHRNA7, CLU, CRYAB, FKBP1A, FURIN, FUS, GSN, HNRNPA1, IAPP, LDLR, MAPT, MDM2, MIR31, NAT8, NAT8B, PFDN1, PFDN2, PFDN4, PFDN5, PFDN6, PRKN, PSEN1, RIPK1, RIPK3, SERF1A, SERF1B, SIAH1, SIAH2, SNCA, TARDBP, TREM2, USP8, USP9X, VBP1, VHL	42	30	12	71.4286	15	3795	15	6662	1.75547	1
GOBP_AMYLOID_PRECURSOR_PROTEIN_BIOSYNTHETIC_PROCESS	AATF, ABCA2, ABCA7, AGO2, BACE2, ITM2A, ITM2B, ITM2C, MIR101-1, MIR106A, MIR144, MIR147A, MIR153-1, MIR17, MIR20A, MIR298, MIR31, MIR323A, MIR455, MIR520C, MIR644A, NCSTN, NECAB1, NECAB2, NECAB3, PAWR, SOAT1	27	10	17	37.037	3	3807	7	6670	0.750872	1
GOBP_AMYLOID_PRECURSOR_PROTEIN_CATABOLIC_PROCESS	ABCA2, ABCA7, ABCG1, ADAM10, ADAM17, ADAM19, AGER, APH1A, APH1B, APOE, BACE1, BIN1, CASP3, CHRNA7, CLN3, CLU, CSNK1E, DHCR24, DYRK1A, EFNA1, EFNA3, EPHA4, FKBP1A, FLOT2, GGA3, GSAP, GSK3A, HAP1, IFNG, IFNGR1, IGF1, LRRTM3, LYN, MIR107, MIR153-1, MIR15B, MIR186, MIR206, MIR24-1, MIR298, MIR29A, MIR29B1, MIR29C, MIR339, MIR361, MIR455, NCSTN, NTRK2, PICALM, PIN1, PRNP, PSEN1, PSEN2, PSENEN, RANBP9,…	68	42	26	61.7647	17	3793	25	6652	1.19255	1
GOBP_AMYLOID_PRECURSOR_PROTEIN_METABOLIC_PROCESS	AATF, ABCA2, ABCA7, ABCG1, ACHE, ADAM10, ADAM17, ADAM19, AGER, AGO2, APH1A, APH1B, APOE, BACE1, BACE2, BIN1, CASP3, CHRNA7, CLN3, CLU, CSNK1E, DHCR24, DLG1, DYRK1A, EFNA1, EFNA3, EPHA4, FKBP1A, FLOT2, GGA3, GSAP, GSK3A, HAP1, IFNG, IFNGR1, IGF1, ITM2A, ITM2B, ITM2C, KLK6, LDLRAP1, LRRTM3, LYN, MIR101-1, MIR106A, MIR107, MIR144, MIR147A, MIR153-1, MIR15B, MIR17, MIR186, MIR206, MIR20A, MIR24-1, MI…	96	53	43	55.2083	23	3787	30	6647	1.34566	1
GOBP_ANAGEN	CTNNB1, FERMT1, SPINK5, WNT10B, WNT5A	5	3	2	60	0	3810	3	6674	0	1
GOBP_ANAPHASE_PROMOTING_COMPLEX_DEPENDENT_CATABOLIC_PROCESS	ANAPC1, ANAPC10, ANAPC11, ANAPC13, ANAPC15, ANAPC16, ANAPC2, ANAPC4, ANAPC5, ANAPC7, CDC16, CDC20, CDC20B, CDC23, CDC26, CDC27, CDK2, CUL3, ECRG4, FBXO31, FZR1, PLK1, UBE2C, UBE2S	24	22	2	91.6667	8	3802	14	6663	1.00143	1
GOBP_ANATOMICAL_STRUCTURE_ARRANGEMENT	BMPR1A, DAB1, DLL1, EGR2, HOXB1, HOXB2, HSPA5, KCNA2, KIF14, NRP1, NRP2, PAX2, PLXNA3, PLXNA4, SEMA3F, TFAP2A	16	9	7	56.25	3	3807	6	6671	0.876149	1
GOBP_ANATOMICAL_STRUCTURE_FORMATION_INVOLVED_IN_MORPHOGENESIS	AAMP, ABCA2, ABCC8, ABI1, ABL1, ACE, ACKR3, ACRBP, ACTA1, ACTC1, ACTG1, ACTL6A, ACTL7A, ACTL8, ACTL9, ACTN1, ACTN2, ACVR1, ACVR2B, ACVRL1, ADA, ADAM12, ADAM15, ADAM17, ADAM8, ADAM9, ADAMTS1, ADAMTS15, ADAMTS5, ADAMTS9, ADGRA2, ADGRB1, ADGRB2, ADGRB3, ADGRG1, ADGRG6, ADIPOR2, ADM, ADM2, ADPRHL1, ADRA2B, ADTRP, AGFG1, AGGF1, AGO1, AGO2, AGTPBP1, AGTR1, AHDC1, AHI1, AIMP1, AKAP13, AKT1, AKT3, ALDH1A…	1259	619	640	49.166	183	3627	436	6241	0.722223	0.0844253
GOBP_ANATOMICAL_STRUCTURE_MATURATION	ABHD2, ACTL6B, ACTN3, ACVRL1, ADAMTS12, ADAMTS7, ADGRB3, AGRN, AKR1B1, ALDH1A2, ANG, ANGPTL8, ANKRD17, ANKS1A, APP, ARCN1, ASCL1, ATP6AP2, AURKA, AXL, B4GALT5, B4GALT6, BAIAP3, BAP1, BCL11A, BCL2, BFSP1, BFSP2, BHLHA15, BMP2, BNC1, BRCA2, BRD1, BSPH1, BTK, C1QA, C1QL1, C2CD6, C3, CABYR, CATSPER2, CATSPER3, CATSPER4, CATSPERD, CATSPERE, CATSPERZ, CBFB, CCDC154, CCL19, CCL21, CCR6, CDC25B, CDH3, CD…	260	109	151	41.9231	37	3773	72	6605	0.899612	1
GOBP_ANATOMICAL_STRUCTURE_REGRESSION	AMH, AMHR2, BMPR1A, CD248, DRD2, FLT1, GLI1, LEF1, LRP5, OPN4, OPN5, SLC17A6, SLC6A3, SMAD5, SPI1, TH	16	3	13	18.75	1	3809	2	6675	0.876214	1
GOBP_ANDROGEN_BIOSYNTHETIC_PROCESS	CYP17A1, HSD17B3, HSD17B6, HSD3B1, HSD3B2, MED1, SRD5A1, SRD5A2, SRD5A3, WNT4	10	3	7	30	2	3808	1	6676	3.5063	1
GOBP_ANDROGEN_CATABOLIC_PROCESS	CYP19A1, HSD17B11, HSD17B6, SPP1, SRD5A1	5	3	2	60	1	3809	2	6675	0.876214	1
GOBP_ANDROGEN_METABOLIC_PROCESS	ADM, AKR1C4, AKR1D1, CHST10, CYP17A1, CYP19A1, CYP3A4, DHRS9, ESR1, HSD17B10, HSD17B11, HSD17B2, HSD17B3, HSD17B4, HSD17B6, HSD17B7, HSD17B8, HSD3B1, HSD3B2, MED1, PLEKHA1, SGPL1, SHH, SPP1, SRD5A1, SRD5A2, SRD5A3, TIPARP, UGT2B7, WNT4	30	15	15	50	5	3805	10	6667	0.876084	1
GOBP_ANDROGEN_RECEPTOR_SIGNALING_PATHWAY	AR, ARID1A, CST11, DAB2, DAXX, DDX17, DDX5, DNAJA1, EP300, FKBP4, FOXH1, FOXP1, HDAC1, HDAC6, HEYL, KDM1A, KDM3A, KDM4C, KDM5D, MAPK1, NCOR1, NCOR2, NKX3-1, NODAL, PARK7, PHB1, PIAS2, PKN1, PLPP1, PMEPA1, PRMT2, RHOA, RHOXF1, RNF14, RNF6, RWDD1, SAFB2, SCGB2A1, SCGB2A2, SFRP1, SIRT1, SMARCA4, TCF21, TMF1, TRIM68, UBE3A, USP26, ZBTB7A, ZDHHC7, ZMIZ1	50	38	12	76	14	3796	24	6653	1.02237	1
GOBP_ANGIOGENESIS_INVOLVED_IN_CORONARY_VASCULAR_MORPHOGENESIS	ACE, FGF2, NRP1, PDGFRB, TGFBR1	5	3	2	60	2	3808	1	6676	3.5063	1
GOBP_ANGIOGENESIS_INVOLVED_IN_WOUND_HEALING	ADIPOR2, ALOX5, B4GALT1, CD34, CX3CL1, CXCR4, DAG1, FOXC2, GATA2, GPR4, GPX1, HPSE, ITGB3, KDR, MCAM, MIR1298, MIR200B, MIR34A, MIR451A, NDNF, NPR2, PIK3CB, PRCP, SERPINE1, SLC12A2, SMOC2, SRF, TAFA5, TNF, TNFAIP3, VEGFA, XBP1	32	14	18	43.75	5	3805	9	6668	0.973573	1
GOBP_ANGIOTENSIN_ACTIVATED_SIGNALING_PATHWAY	ACTN2, AGT, AGTR1, AGTR2, AGTRAP, AHCYL1, CA2, CAMK2A, CAV1, MAS1, MAS1L, MIR143, MIR145, PPP3CA, PRKCA, RAP1GDS1, ROCK1, ROCK2, SRC	19	9	10	47.3684	4	3806	5	6672	1.40242	1
GOBP_ANIMAL_ORGAN_FORMATION	AR, AXIN2, BMP2, BMP4, BMP7, BMPR1A, CITED2, CTNNB1, DKK1, EMP2, EXT1, EYA1, FGF1, FGF10, FGF2, FGF8, FGFR2, FOLR1, FOXH1, FRS2, GATA5, GATA6, GDNF, GLI3, HAND2, HES1, HOXA11, HOXA3, HOXC11, ISL1, LEMD2, LRP2, MAP2K1, MAP2K2, MAPK1, MAPK3, MEF2C, MESP1, MIR20A, MKS1, NKX3-2, NOG, NOTCH1, NTF4, PAX2, PAX8, PIM1, RBM20, RBPJ, RDH10, ROBO1, ROBO2, SHH, SIX1, SMARCD3, SOX17, SPRY1, SULF1, TBR1, TBX5,…	67	27	40	40.2985	9	3801	18	6659	0.875954	1
GOBP_ANIMAL_ORGAN_MATURATION	ACTN3, ADAMTS12, ADAMTS7, ALDH1A2, BMP2, CCDC154, DCHS1, EBP, EXT1, FGFR3, GATA3, GH1, GREM1, IFT80, IGF1, LEP, LTF, MBTPS2, PAX2, PHOSPHO1, PLXNB1, PTH, RET, RFLNA, RFLNB, RHOA, RYR1, SEMA4D, SNX10, THBS3, XYLT1, ZBTB16	32	11	21	34.375	3	3807	8	6669	0.656915	1
GOBP_ANIMAL_ORGAN_MORPHOGENESIS	ABCA12, ABCC9, ABI2, ABL1, ABLIM1, ACP4, ACP5, ACTA1, ACTA2, ACTC1, ACTG2, ACTN3, ACVR1, ACVR2A, ACVR2B, ACVRL1, ADAM15, ADAMTS1, ADAMTS16, ADAMTS5, ADARB1, ADGRG6, ADM, ADPRHL1, AGT, AGTPBP1, AGTR2, AHDC1, AHI1, AJAP1, AKT3, ALDH1A2, ALDH1A3, ALPK2, ALPL, ALX1, ALX3, ALX4, AMBN, AMELX, AMELY, AMTN, ANKH, ANKRD1, ANKRD11, ANKRD24, ANKRD6, ANXA6, AP3B1, APC, APCDD1, APLNR, APLP1, AQP1, AQP3, AQP5,…	1042	501	541	48.0806	160	3650	341	6336	0.814494	0.936162
GOBP_ANIMAL_ORGAN_REGENERATION	ACE, ADM, ANGPT2, ANXA3, APOA2, ATIC, AURKA, AXL, BAAT, BAK1, CAD, CCNA2, CCND1, CDK1, CDKN1A, CEBPB, CLDN1, CPB2, CPT1A, CSNK2A2, CXCL12, EZH2, F7, FLT3, FPGS, GAS6, GATA1, GFER, GLI1, GUCD1, HFE, HSPG2, IGF2R, IHH, IL10, IL6, LCP1, LPIN1, MED1, NNMT, NOTCH1, NR0B2, NR4A3, PCNA, PDX1, PFKFB1, PNPT1, PRMT5, PTCH1, PTPN3, PTPRU, RGN, SERPINA10, SLC7A5, SRSF1, SULF2, TGFBR3, TNF, TYMS, UCP2, UGT1A1…	64	40	24	62.5	14	3796	26	6651	0.943442	1
GOBP_ANOIKIS	AKT1, ANKRD13C, BCL2, BMF, BRMS1, CAV1, CEACAM5, CEACAM6, CRYBA1, DAPK2, E2F1, IKBKG, ITGA5, ITGB1, MAP3K7, MCL1, MTOR, MYBBP1A, NOTCH1, NTRK2, PDK4, PIK3CA, PIK3R3, PTK2, PTRH2, SIK1, SNAI2, SRC, STK11, TFDP1, TLE1, TLE5, TSC2, ZNF304	34	27	7	79.4118	10	3800	17	6660	1.03096	1
GOBP_ANTERIOR_COMMISSURE_MORPHOGENESIS	DRAXIN, FBXO45, NFIB, NR2E1, PLXNA4, TSKU, WDR47	7	4	3	57.1429	1	3809	3	6674	0.584055	1
GOBP_ANTERIOR_HEAD_DEVELOPMENT	BMP5, COL2A1, DDX10, LHX1, PFAS, SOX9, SSBP3	7	4	3	57.1429	2	3808	2	6675	1.75289	1
GOBP_ANTERIOR_POSTERIOR_AXIS_SPECIFICATION	AURKA, BASP1, BMP4, CDX1, CDX2, CDX4, CER1, CTNNB1, DCANP1, DDIT3, EPB41L5, ETS2, FOXA2, FRS2, FZD5, GDF3, GPC3, HEY2, HOXD8, LDB1, LEFTY1, LEFTY2, LHX1, MESP1, MESP2, NEUROG1, NODAL, NRARP, OTX2, PCSK6, PGAP1, PLD6, PRICKLE1, RIPPLY1, RIPPLY2, RNF2, SHH, SIX2, SKI, SMAD4, SRF, TASOR, TBX3, TBX6, TBXT, TDGF1, TDRD1, TDRD5, TDRD6, TDRD7, TDRKH, TIFAB, TMED2, WLS, WNT3, WNT5A, WNT8A, WT1, ZIC3	59	23	36	38.9831	3	3807	20	6657	0.262293	0.864825
GOBP_ANTERIOR_POSTERIOR_AXON_GUIDANCE	DCC, LHX1, LHX9, NTN1, UNC5A, UNC5B, UNC5C	7	1	6	14.2857	0	3810	1	6676	0	1
GOBP_ANTERIOR_POSTERIOR_PATTERN_SPECIFICATION	ABI1, ACVR2A, ACVR2B, ALDH1A2, ALX4, ARC, ATM, ATP6AP2, AURKA, AXIN2, BARX1, BASP1, BHLHE40, BHLHE41, BMI1, BMP2, BMP4, BMPR1A, BMPR2, BPTF, BTG2, CDON, CDX1, CDX2, CDX4, CELSR2, CER1, CFC1, CFC1B, COBL, CRB2, CRKL, CTNNB1, CTNNBIP1, CYP26C1, DCANP1, DDIT3, DKK1, DLL1, DLL3, DMRT2, EMX2, EN1, EP300, EPB41L5, ETS2, FEZF1, FEZF2, FGF8, FOXA2, FOXB1, FOXC1, FOXC2, FOXF1, FOXH1, FRS2, FUZ, FZD5, GATA…	219	92	127	42.0091	27	3783	65	6612	0.726017	1
GOBP_ANTEROGRADE_AXONAL_TRANSPORT	AGBL4, AGTPBP1, AP3B1, AP3B2, AP3D1, AP3M1, AP3M2, AP3S1, AP3S2, ARL8A, ARL8B, BLOC1S1, BLOC1S2, BLOC1S3, BLOC1S4, BLOC1S5, BLOC1S6, BORCS5, CALY, DLG2, DTNBP1, FEZ1, HAP1, HSPB1, KIF1A, KIF1B, KIF1C, KIF3A, KIF3B, KIF4A, KIF5A, KIF5B, KIF5C, MAP1A, MAP2, MAPK8IP3, MECP2, MGARP, NEFL, NETO1, RAB21, RAB27B, SNAPIN, SOD1, SPAST, SPG7, SYBU, TERF2, TRAK1, TRAK2, TRIM46	51	39	12	76.4706	14	3796	25	6652	0.981328	1
GOBP_ANTEROGRADE_AXONAL_TRANSPORT_OF_MITOCHONDRION	AGBL4, AGTPBP1, FEZ1, HAP1, TRAK1, TRAK2	6	3	3	50	0	3810	3	6674	0	1
GOBP_ANTEROGRADE_DENDRITIC_TRANSPORT	FLOT2, KIF17, KIF3B, KIF5A, KIF5B, KIF5C, STAU1, STAU2, TRAK2	9	7	2	77.7778	4	3806	3	6674	2.33806	1
GOBP_ANTEROGRADE_DENDRITIC_TRANSPORT_OF_NEUROTRANSMITTER_RECEPTOR_COMPLEX	KIF17, KIF3B, KIF5A, KIF5B, KIF5C	5	3	2	60	2	3808	1	6676	3.5063	1
GOBP_ANTEROGRADE_NEURONAL_DENSE_CORE_VESICLE_TRANSPORT	KIF1A, KIF1C, KIF5B, MAP2, MECP2, SYBU, TRIM46	7	5	2	71.4286	1	3809	4	6673	0.437976	1
GOBP_ANTIBACTERIAL_HUMORAL_RESPONSE	ANG, BPIFA1, CAMP, CTSG, DEFA1, DEFA1B, DEFA3, DEFA4, DEFA5, DEFA6, DEFB1, DMBT1, ELANE, EVPL, FAU, FGA, FGB, H2BC10, H2BC11, H2BC12, H2BC12L, H2BC21, H2BC4, H2BC6, H2BC7, H2BC8, HLA-A, HLA-E, IGHA1, IGHA2, IGHE, IGHG1, IGHG2, IGHG3, IGHG4, IGHM, IGKV3-20, JCHAIN, KLK3, KLK5, KLK7, LGALS4, LTF, NCR3LG1, NOD2, PGC, PI3, PLA2G1B, PLA2G6, RNASE2, RNASE3, RNASE4, RNASE6, RNASE7, RPL39, SEMG1, SEMG2, …	71	16	55	22.5352	9	3801	7	6670	2.25617	1
GOBP_ANTIBACTERIAL_INNATE_IMMUNE_RESPONSE	DEFB136, MARCHF2, MIRLET7B, MPEG1, TFEB, UMOD	6	2	4	33.3333	2	3808	0	6677	#NUM!	1
GOBP_ANTIBACTERIAL_PEPTIDE_PRODUCTION	ELANE, EVPL, KLK3, KLK5, KLK7, LGALS4, NOD2, PGC, SPINK5	9	0	9	0	0	3810	0	6677	#NUM!	1
GOBP_ANTIBODY_DEPENDENT_CELLULAR_CYTOTOXICITY	FCGR1A, FCGR2B, FCGR3A, HLA-E, IGHG1	5	1	4	20	0	3810	1	6676	0	1
GOBP_ANTIFUNGAL_HUMORAL_RESPONSE	DEFA4, FAM3A, IL36RN, LTF, RARRES2	5	1	4	20	0	3810	1	6676	0	1
GOBP_ANTIFUNGAL_INNATE_IMMUNE_RESPONSE	BCL10, CARD9, CLEC4A, CLEC4C, CLEC4D, CLEC4E, CLEC6A, CLEC7A, CX3CR1, DEFB106A, DEFB106B, DEFB114, DEFB119, DEFB136, DEFB4A, FAM3A, PLA2G5, PLCG2, RARRES2, RNASE8, SPI1, TRIM62, USP15	23	4	19	17.3913	0	3810	4	6673	0	1
GOBP_ANTIGEN_PROCESSING_AND_PRESENTATION	ABCB9, ACE, AP3B1, AP3D1, ARL8B, ATG5, B2M, CALR, CCL19, CCL21, CCR7, CD1A, CD1B, CD1C, CD1D, CD1E, CD209, CD68, CD74, CD8A, CLEC4A, CLEC4M, CTSD, CTSE, CTSF, CTSH, CTSL, CTSS, CTSV, DNM2, ERAP1, ERAP2, EXT1, FCER1G, FCER2, FCGR1A, FCGR2B, FGL2, GBA1, HFE, HLA-A, HLA-B, HLA-C, HLA-DMA, HLA-DMB, HLA-DOA, HLA-DOB, HLA-DPA1, HLA-DPB1, HLA-DQA1, HLA-DQA2, HLA-DQB1, HLA-DQB2, HLA-DRA, HLA-DRB1, HLA-DR…	117	64	53	54.7009	20	3790	44	6633	0.795515	1
GOBP_ANTIGEN_PROCESSING_AND_PRESENTATION_ENDOGENOUS_LIPID_ANTIGEN_VIA_MHC_CLASS_IB	CD1A, CD1B, CD1C, CD1D, CD1E	5	0	5	0	0	3810	0	6677	#NUM!	1
GOBP_ANTIGEN_PROCESSING_AND_PRESENTATION_OF_ENDOGENOUS_ANTIGEN	ATG5, B2M, CD1A, CD1B, CD1C, CD1D, CD1E, CD74, ERAP1, ERAP2, HFE, HLA-A, HLA-B, HLA-C, HLA-DRA, HLA-DRB1, HLA-E, HLA-F, HLA-G, HLA-H, IDE, MICA, MICB, RAET1E, RAET1G, RAET1L, TAP1, TAP2, TAPBP, ULBP1, ULBP2, ULBP3	32	16	16	50	4	3806	12	6665	0.583727	1
GOBP_ANTIGEN_PROCESSING_AND_PRESENTATION_OF_ENDOGENOUS_PEPTIDE_ANTIGEN	B2M, ERAP1, ERAP2, HFE, HLA-A, HLA-B, HLA-C, HLA-DRA, HLA-DRB1, HLA-E, HLA-F, HLA-G, HLA-H, IDE, MICA, MICB, RAET1E, RAET1G, RAET1L, TAP1, TAP2, TAPBP, ULBP1, ULBP2, ULBP3	25	14	11	56	3	3807	11	6666	0.477541	1
GOBP_ANTIGEN_PROCESSING_AND_PRESENTATION_OF_EXOGENOUS_ANTIGEN	AP3B1, AP3D1, B2M, CD1A, CD1B, CD1C, CD1D, CD1E, CD74, CLEC4A, CTSD, CTSE, CTSF, CTSL, CTSS, CTSV, DNM2, FCER1G, FCGR1A, FCGR2B, HLA-A, HLA-DMA, HLA-DMB, HLA-DOA, HLA-DOB, HLA-DPA1, HLA-DPB1, HLA-DQA1, HLA-DQA2, HLA-DQB1, HLA-DQB2, HLA-DRA, HLA-DRB1, HLA-DRB3, HLA-DRB4, HLA-DRB5, HLA-E, HLA-F, IFI30, IKBKB, LGMN, LNPEP, MFSD6, MR1, PIKFYVE, PSME1, TAP2, TRAF6, UNC93B1	49	23	26	46.9388	6	3804	17	6660	0.617925	1
GOBP_ANTIGEN_PROCESSING_AND_PRESENTATION_OF_EXOGENOUS_PEPTIDE_ANTIGEN	B2M, CD74, CLEC4A, CTSD, CTSE, CTSF, CTSL, CTSS, CTSV, DNM2, FCER1G, FCGR1A, FCGR2B, HLA-A, HLA-DMA, HLA-DMB, HLA-DOA, HLA-DOB, HLA-DPA1, HLA-DPB1, HLA-DQA1, HLA-DQA2, HLA-DQB1, HLA-DQB2, HLA-DRA, HLA-DRB1, HLA-DRB3, HLA-DRB4, HLA-DRB5, HLA-E, HLA-F, IFI30, IKBKB, LGMN, LNPEP, MFSD6, PIKFYVE, TAP2, TRAF6, UNC93B1	40	19	21	47.5	5	3805	14	6663	0.625399	1
GOBP_ANTIGEN_PROCESSING_AND_PRESENTATION_OF_EXOGENOUS_PEPTIDE_ANTIGEN_VIA_MHC_CLASS_I	CLEC4A, FCER1G, FCGR1A, HLA-A, IFI30, IKBKB, LNPEP, MFSD6	8	5	3	62.5	1	3809	4	6673	0.437976	1
GOBP_ANTIGEN_PROCESSING_AND_PRESENTATION_OF_EXOGENOUS_PEPTIDE_ANTIGEN_VIA_MHC_CLASS_II	B2M, CD74, CTSD, CTSE, CTSF, CTSL, CTSS, CTSV, DNM2, FCER1G, FCGR2B, HLA-DMA, HLA-DMB, HLA-DOA, HLA-DOB, HLA-DPA1, HLA-DPB1, HLA-DQA1, HLA-DQA2, HLA-DQB1, HLA-DQB2, HLA-DRA, HLA-DRB1, HLA-DRB3, HLA-DRB4, HLA-DRB5, IFI30, LGMN, PIKFYVE, TRAF6, UNC93B1	31	13	18	41.9355	3	3807	10	6667	0.525374	1
GOBP_ANTIGEN_PROCESSING_AND_PRESENTATION_OF_LIPID_ANTIGEN_VIA_MHC_CLASS_IB	AP3B1, AP3D1, CD1A, CD1B, CD1C, CD1D, CD1E	7	2	5	28.5714	0	3810	2	6675	0	1
GOBP_ANTIGEN_PROCESSING_AND_PRESENTATION_OF_PEPTIDE_ANTIGEN	ABCB9, ACE, B2M, CALR, CD209, CD74, CLEC4A, CLEC4M, CTSD, CTSE, CTSF, CTSL, CTSS, CTSV, DNM2, ERAP1, ERAP2, FCER1G, FCGR1A, FCGR2B, HFE, HLA-A, HLA-B, HLA-C, HLA-DMA, HLA-DMB, HLA-DOA, HLA-DOB, HLA-DPA1, HLA-DPB1, HLA-DQA1, HLA-DQA2, HLA-DQB1, HLA-DQB2, HLA-DRA, HLA-DRB1, HLA-DRB3, HLA-DRB4, HLA-DRB5, HLA-E, HLA-F, HLA-G, HLA-H, IDE, IFI30, IKBKB, LGMN, LNPEP, MARCHF1, MARCHF8, MFSD6, MICA, MICB,…	72	37	35	51.3889	9	3801	28	6649	0.562267	1
GOBP_ANTIGEN_PROCESSING_AND_PRESENTATION_OF_PEPTIDE_ANTIGEN_VIA_MHC_CLASS_I	ABCB9, ACE, B2M, CALR, CLEC4A, ERAP1, ERAP2, FCER1G, FCGR1A, HFE, HLA-A, HLA-B, HLA-C, HLA-E, HLA-F, HLA-G, HLA-H, IDE, IFI30, IKBKB, LNPEP, MFSD6, MICA, MICB, MR1, PDIA3, RAET1E, RAET1G, RAET1L, SAR1B, TAP1, TAP2, TAPBP, TAPBPL, ULBP1, ULBP2, ULBP3	37	24	13	64.8649	5	3805	19	6658	0.460474	1
GOBP_ANTIGEN_PROCESSING_AND_PRESENTATION_OF_PEPTIDE_ANTIGEN_VIA_MHC_CLASS_IB	B2M, HFE, HLA-A, HLA-B, HLA-C, HLA-E, HLA-F, HLA-G, HLA-H, MICA, MICB, RAET1E, RAET1G, RAET1L, TAP2, ULBP1, ULBP2, ULBP3	18	9	9	50	2	3808	7	6670	0.50045	1
GOBP_ANTIGEN_PROCESSING_AND_PRESENTATION_OF_PEPTIDE_OR_POLYSACCHARIDE_ANTIGEN_VIA_MHC_CLASS_II	ARL8B, B2M, CD74, CTSD, CTSE, CTSF, CTSL, CTSS, CTSV, DNM2, FCER1G, FCGR2B, HLA-DMA, HLA-DMB, HLA-DOA, HLA-DOB, HLA-DPA1, HLA-DPB1, HLA-DQA1, HLA-DQA2, HLA-DQB1, HLA-DQB2, HLA-DRA, HLA-DRB1, HLA-DRB3, HLA-DRB4, HLA-DRB5, IFI30, LGMN, MARCHF1, MARCHF8, PIKFYVE, PYCARD, THBS1, TRAF6, TREM2, UNC93B1	37	17	20	45.9459	5	3805	12	6665	0.729851	1
GOBP_ANTIGEN_PROCESSING_AND_PRESENTATION_VIA_MHC_CLASS_IB	AP3B1, AP3D1, B2M, CD1A, CD1B, CD1C, CD1D, CD1E, HFE, HLA-A, HLA-B, HLA-C, HLA-E, HLA-F, HLA-G, HLA-H, MICA, MICB, RAET1E, RAET1G, RAET1L, TAP2, ULBP1, ULBP2, ULBP3	25	11	14	44	2	3808	9	6668	0.389122	1
GOBP_ANTIGEN_RECEPTOR_MEDIATED_SIGNALING_PATHWAY	ABL1, ADA, BANK1, BAX, BCAR1, BCL10, BCL2, BLK, BLNK, BMX, BRAF, BTK, BTN1A1, BTN2A1, BTN2A2, BTN2A3P, BTN3A1, BTN3A2, BTN3A3, BTNL10P, BTNL2, BTNL3, BTNL8, BTNL9, CACNB3, CACNB4, CARD11, CBLB, CCR7, CD160, CD19, CD22, CD226, CD247, CD276, CD28, CD300A, CD38, CD3D, CD3E, CD3G, CD79A, CD79B, CD81, CD8A, CD8B, CEACAM1, CMTM3, CRKL, CSK, CTLA4, DENND1B, DGKZ, DUSP22, DUSP3, EIF2B1, EIF2B2, EIF2B3, E…	205	91	114	44.3902	34	3776	57	6620	1.04576	1
GOBP_ANTIMICROBIAL_HUMORAL_IMMUNE_RESPONSE_MEDIATED_BY_ANTIMICROBIAL_PEPTIDE	ANG, BPIFA1, CAMP, CCL13, CXCL1, CXCL10, CXCL11, CXCL13, CXCL14, CXCL2, CXCL3, CXCL5, CXCL6, CXCL8, CXCL9, DEFA1, DEFA1B, DEFA3, DEFA4, DEFA5, DEFA6, DEFB1, DEFB118, DEFB126, DEFB127, DEFB4A, ELANE, EVPL, F2, FAM3A, FAU, GALP, GAPDH, GNLY, H2BC10, H2BC11, H2BC12, H2BC12L, H2BC21, H2BC4, H2BC6, H2BC7, H2BC8, HMGN2, HRG, IL17A, IL17F, KLK3, KLK5, KLK7, KRT6A, LEAP2, LGALS4, LTF, MUC7, NOD2, PF4, PF…	83	18	65	21.6867	12	3798	6	6671	3.5129	0.631539
GOBP_ANTIMICROBIAL_HUMORAL_RESPONSE	ACOD1, ANG, AZU1, BCL3, BPIFA1, CAMP, CCL13, COLEC11, CST9, CST9L, CST9LP1, CTSG, CXCL1, CXCL10, CXCL11, CXCL13, CXCL14, CXCL2, CXCL3, CXCL5, CXCL6, CXCL8, CXCL9, DEFA1, DEFA1B, DEFA3, DEFA4, DEFA5, DEFA6, DEFB1, DEFB118, DEFB126, DEFB127, DEFB4A, DMBT1, ELANE, EVPL, F2, FAM3A, FAU, FGA, FGB, GALP, GAPDH, GATA6, GNLY, H2BC10, H2BC11, H2BC12, H2BC12L, H2BC21, H2BC4, H2BC6, H2BC7, H2BC8, HLA-A, HLA…	134	27	107	20.1493	14	3796	13	6664	1.89057	1
GOBP_ANTIMICROBIAL_PEPTIDE_PRODUCTION	ELANE, EVPL, IL17A, IL17F, KLK3, KLK5, KLK7, LGALS4, NOD2, PGC, SPINK5	11	0	11	0	0	3810	0	6677	#NUM!	1
GOBP_ANTIVIRAL_INNATE_IMMUNE_RESPONSE	AKAP1, ATAD3A, CARD8, CLPB, CXCL10, DHX15, DHX16, DHX58, DUS2, EIF2AK2, IFIH1, IFIT1, IFIT2, IFIT3, MARCHF2, MAVS, MBL2, MORC3, MX1, NCK1, NLRP1, NLRP6, NMB, NMBR, OAS1, PDE12, PHB1, PHB2, RIGI, RNF135, SENP7, STING1, TBK1, TNF, TRAF6, TRIM25, TRIM31, TRIM6, TRIM65, TRIM7, UBE2N, UBE2W, USP18, USP20, USP44, ZBP1, ZDHHC1, ZDHHC11	48	29	19	60.4167	11	3799	18	6659	1.07117	1
GOBP_ANTRAL_OVARIAN_FOLLICLE_GROWTH	BMPR1B, EREG, ESR1, GAS2, GPR149, NPPC, NPR2, PTX3, SCAPER, TNFAIP6, ZP3	11	3	8	27.2727	1	3809	2	6675	0.876214	1
GOBP_AORTA_DEVELOPMENT	ACVRL1, ADAMTS6, ADAMTS9, AP2B1, APLNR, BMPR1A, CHD7, CNTRL, COL3A1, DCTN5, DLL4, EDNRA, EFEMP2, EFNB2, EGR2, ENG, EYA1, FGF8, FKBP10, FOXH1, GAA, HECTD1, HES1, HEY1, HEY2, JAG1, LEP, LOX, LOXL1, LRP1, LRP2, MIR143, MIR145, MIR205, MIR29B1, MYLK, NAGLU, NDST1, NGFR, NKX3-1, NOTCH1, NPRL3, PDE2A, PDGFRB, PKD2, PLXND1, PRDM1, PRICKLE1, PROX1, RBPJ, ROBO1, ROBO2, SEC24B, SIX1, SMAD6, SNX17, SOX4, SR…	65	35	30	53.8462	11	3799	24	6653	0.802656	1
GOBP_AORTA_MORPHOGENESIS	ACVRL1, ADAMTS9, BMPR1A, CHD7, COL3A1, DLL4, EFEMP2, EFNB2, ENG, EYA1, FGF8, FKBP10, FOXH1, HES1, HEY1, HEY2, JAG1, LRP1, MIR143, MIR145, MIR205, MIR29B1, MYLK, NAGLU, NOTCH1, NPRL3, PDGFRB, PROX1, RBPJ, SEC24B, SIX1, SOX4, SRF, TBX1, TBX2, TFAP2B, TGFB2, TGFBR2	38	19	19	50	3	3807	16	6661	0.328063	1
GOBP_AORTA_SMOOTH_MUSCLE_TISSUE_MORPHOGENESIS	COL3A1, EFEMP2, MIR143, MIR145, MYLK, PROX1	6	2	4	33.3333	0	3810	2	6675	0	1
GOBP_AORTIC_VALVE_MORPHOGENESIS	ADAMTS5, AXIN2, BMP4, CDH11, DLL4, EFNA1, ELN, EMILIN1, GATA3, GATA4, GATA5, HEY1, HEY2, HEYL, JAG1, NFATC1, NKX2-5, NOS3, NOTCH1, NPPA, RB1, RHOA, ROBO1, ROBO2, ROCK1, ROCK2, SLIT2, SLIT3, SMAD2, SMAD6, SNAI1, SNAI2, SOX9, TBX20, TGFB1, TGFBR2, TIE1, TWIST1	38	15	23	39.4737	6	3804	9	6668	1.16859	1
GOBP_APICAL_JUNCTION_ASSEMBLY	AFDN, APC, ARL2, CDH5, CLDN1, CLDN10, CLDN11, CLDN14, CLDN15, CLDN16, CLDN17, CLDN18, CLDN19, CLDN2, CLDN20, CLDN22, CLDN23, CLDN24, CLDN25, CLDN3, CLDN34, CLDN4, CLDN5, CLDN6, CLDN7, CLDN8, CLDN9, CTNNA1, DLG1, DLG5, ECT2, EPHA2, ESAM, F11R, FBF1, FRMPD2, FZD5, GPBAR1, GRHL2, IKBKB, IL17A, MARVELD2, MARVELD3, MICALL2, MIR105-1, MIR142, MPP7, MYO1C, NPHP1, NPHP4, OCEL1, OCLN, PAK2, PARD3, PDCD6IP…	77	43	34	55.8442	15	3795	28	6649	0.938594	1
GOBP_APICAL_PROTEIN_LOCALIZATION	ACTB, ARF4, ATP8B1, CELSR1, DLG5, GOPC, HCN1, INSC, JAM3, MAL, NAPA, RDX, SHROOM2, SHROOM3, VANGL2	15	10	5	66.6667	5	3805	5	6672	1.75348	1
GOBP_APOLIPOPROTEIN_A_I_MEDIATED_SIGNALING_PATHWAY	ABCA1, ABCA7, ITGAV, ITGB3, MIR19B1, MIR33A, RHOA	7	4	3	57.1429	0	3810	4	6673	0	1
GOBP_APOPTOTIC_CELL_CLEARANCE	ABCA7, ADGRB1, ALOX15, ANXA1, AXL, BECN1, C2, C3, C4A, C4B, CCL2, CCR2, CD300LF, CD36, FCN1, FCN2, FCN3, GAS6, HMGB1, ITGAV, ITGB3, JMJD6, LRP1, MARCO, MEGF10, MERTK, MFGE8, NR1H3, PEAR1, RAB14, RAC1, RAC3, RARA, SCARB1, SPG11, TGM2, THBS1, TIMD4, TREM2, TREX1, TYRO3, TYROBP, XKR4, XKR5, XKR6, XKR7, XKR8, XKR9	48	23	25	47.9167	5	3805	18	6659	0.486129	1
GOBP_APOPTOTIC_CHROMOSOME_CONDENSATION	ACIN1, DFFB, ERN2, GPER1, KDM4A, TOP2A	6	4	2	66.6667	3	3807	1	6676	5.26084	1
GOBP_APOPTOTIC_DNA_FRAGMENTATION	AIFM1, APAF1, BAX, CECR2, CIDEA, DFFA, DFFB, DICER1, DNASE1L3, DNASE2, DNASE2B, ENDOG, EXOG, FOXL2, HSF1, IL6, MIR146A, NMNAT1, ST20, VPS54	20	13	7	65	9	3801	4	6673	3.95008	0.761521
GOBP_APOPTOTIC_MITOCHONDRIAL_CHANGES	ACAA2, AIFM2, AKT1, ATF2, ATG3, ATP2A1, ATP5IF1, AVP, BAD, BAK1, BAX, BBC3, BCL2, BCL2A1, BCL2L1, BCL2L11, BCL2L2, BID, BIK, BLOC1S2, BMF, BNIP3, BNIP3L, BOK, CAMK2A, CCAR2, CHCHD10, CIDEB, CLU, DNM1L, ERBB4, EYA2, FAM162A, FIS1, FXN, FZD9, GCLC, GCLM, GGCT, GHITM, GPER1, GPX1, GSK3A, GSK3B, GZMB, HGF, HIP1R, HK2, HRK, HSPA1A, HSPD1, IER3, IFI6, IFIT2, IGF1, JTB, LMNA, MAPK8, MCL1, MFF, MIR17, MI…	109	81	28	74.3119	31	3779	50	6627	1.08726	1
GOBP_APOPTOTIC_PROCESS	AARS1, AATF, ABL1, ABL2, ACAA2, ACE, ACER2, ACIN1, ACKR3, ACTB, ACTC1, ACTL6A, ACTN1, ACTN2, ACTN3, ACTN4, ACVR1, ACVR1B, ACVR1C, ADA, ADAM15, ADAM17, ADAM8, ADAMTS20, ADAMTSL4, ADAR, ADARB1, ADCY10, ADIPOQ, ADM, ADNP, ADORA1, ADORA2A, ADRA1A, AEN, AGAP2, AGO4, AGT, AGTR2, AHCYL1, AHI1, AHR, AIFM1, AIFM2, AIFM3, AIMP1, AIMP2, AIPL1, AKAP1, AKAP12, AKR1A1, AKR1B1, AKR1C3, AKT1, AKT1S1, AKT2, AKTIP…	1965	1235	730	62.8499	423	3387	812	5865	0.902064	1
GOBP_APOPTOTIC_PROCESS_INVOLVED_IN_BLOOD_VESSEL_MORPHOGENESIS	BAK1, BAX, LEF1, LRP5, SPI1	5	3	2	60	1	3809	2	6675	0.876214	1
GOBP_APOPTOTIC_PROCESS_INVOLVED_IN_DEVELOPMENT	ATF2, BAK1, BAX, BCL2L11, BMP4, BMP7, CCN1, CHEK1, CRYAB, FGF4, FOXC1, FOXC2, FZD5, HAND2, HNF1B, JAG2, LEF1, LRP5, MEGF10, MIR19B1, NKX2-5, NOTCH1, PAX2, PAX8, PPP2R1B, ROBO2, SCRIB, SIX3, SLIT2, SLIT3, SPI1, TGFB2, TNFRSF1A, TNFRSF1B, VDR, XKR4, XKR5, XKR6, XKR7, XKR8, XKR9, ZPR1	42	17	25	40.4762	8	3802	9	6668	1.55895	1
GOBP_APOPTOTIC_PROCESS_INVOLVED_IN_HEART_MORPHOGENESIS	BMP4, CCN1, FOXC1, FOXC2, HAND2, NKX2-5, TGFB2	7	3	4	42.8571	1	3809	2	6675	0.876214	1
GOBP_APOPTOTIC_PROCESS_INVOLVED_IN_MORPHOGENESIS	BAK1, BAX, BCL2L11, BMP4, BMP7, CCN1, CRYAB, FGF4, FOXC1, FOXC2, FZD5, HAND2, HNF1B, JAG2, LEF1, LRP5, NKX2-5, NOTCH1, PAX2, PAX8, PPP2R1B, SCRIB, SPI1, TGFB2, TNFRSF1A, TNFRSF1B, VDR	27	13	14	48.1481	6	3804	7	6670	1.50293	1
GOBP_APOPTOTIC_PROCESS_IN_BONE_MARROW_CELL	BCL2L1, FGFR2, LEF1, MIR146A, PLK2, PTH	6	2	4	33.3333	1	3809	1	6676	1.75269	1
GOBP_APOPTOTIC_SIGNALING_PATHWAY	AATF, ABL1, ACAA2, ACKR3, ACVR1, ACVR1B, ADCY10, ADORA1, ADORA2A, AEN, AGT, AGTR2, AIFM1, AKT1, ANXA6, APAF1, AR, ARHGEF2, ARL6IP5, ARMC10, ASAH2, ATAD5, ATF2, ATF3, ATF4, ATM, ATP2A1, ATP2A3, ATP5IF1, AVP, BAD, BAG3, BAG5, BAG6, BAK1, BAX, BBC3, BCAP31, BCL10, BCL2, BCL2A1, BCL2L1, BCL2L10, BCL2L11, BCL2L12, BCL2L14, BCL2L2, BCL3, BCLAF1, BDKRB2, BDNF, BECN1, BEX3, BID, BIK, BIRC6, BLOC1S2, BMF,…	622	442	180	71.0611	162	3648	280	6397	1.01456	1
GOBP_APPENDAGE_DEVELOPMENT	ACD, AFF3, ALDH1A2, ALX3, ALX4, ASPH, ATRX, B4GALNT1, B9D1, BAK1, BAX, BBS7, BCL2L11, BMP4, BMP7, BMPR1A, BMPR2, BPNT2, C2CD3, CACNA1C, CHD7, CHST11, CIBAR1, COL2A1, COL3A1, COMP, CPLANE2, CRABP2, CREBBP, CTNNB1, CYP26B1, DKK1, DLX5, DLX6, DYNC2H1, ECE1, EN1, EVX2, EXT1, FBN2, FBXW4, FERMT2, FGF10, FGF4, FGF8, FGF9, FGFR2, FLVCR1, FMN1, FOXN1, FRAS1, FREM2, FZD6, GDF5, GLI3, GNA12, GPC3, GREM1, G…	182	103	79	56.5934	32	3778	71	6606	0.788076	1
GOBP_APPENDAGE_MORPHOGENESIS	ACD, AFF3, ALDH1A2, ALX3, ALX4, ASPH, ATRX, B9D1, BAK1, BAX, BCL2L11, BMP4, BMP7, BMPR1A, BPNT2, C2CD3, CACNA1C, CHD7, CHST11, CIBAR1, COL2A1, COL3A1, CRABP2, CREBBP, CTNNB1, CYP26B1, DKK1, DLX5, DLX6, DYNC2H1, ECE1, EN1, EVX2, EXT1, FBN2, FBXW4, FGF10, FGF4, FGF8, FGF9, FGFR2, FLVCR1, FMN1, FRAS1, FREM2, FZD6, GDF5, GLI3, GNA12, GPC3, GREM1, GRHL2, HAND2, HDAC1, HDAC2, HOXA10, HOXA11, HOXA13, HO…	146	79	67	54.1096	23	3787	56	6621	0.718072	1
GOBP_ARACHIDONIC_ACID_METABOLIC_PROCESS	ABHD12, ABHD6, AKR1C3, ALOX12, ALOX12B, ALOX15, ALOX15B, ALOX5, ALOXE3, AWAT1, CBR1, CYP1A1, CYP1A2, CYP1B1, CYP2A13, CYP2A6, CYP2A7, CYP2B6, CYP2C18, CYP2C19, CYP2C8, CYP2C9, CYP2D6, CYP2D7, CYP2E1, CYP2F1, CYP2J2, CYP2S1, CYP2U1, CYP4A11, CYP4A22, CYP4F11, CYP4F12, CYP4F2, CYP4F3, CYP4Z1, DAGLA, DAGLB, EPHX1, FAAH, FAAH2, GPX1, GPX4, MGLL, MGST3, PLA2G10, PLA2G2F, PLA2G4A, PLA2G4B, PLA2G4C, PNP…	58	15	43	25.8621	2	3808	13	6664	0.269231	1
GOBP_ARACHIDONIC_ACID_SECRETION	ACE, ANXA1, AVPR1B, BDKRB2, DRD2, DRD3, DRD4, LHCGR, MIF, NMB, NMUR2, NTSR1, OC90, PLA2G10, PLA2G12A, PLA2G12B, PLA2G1B, PLA2G2A, PLA2G2C, PLA2G2D, PLA2G2E, PLA2G2F, PLA2G3, PLA2G4A, PLA2G4F, PLA2G5, PLA2R1, PNPLA8, PROCA1, SSTR4, SYK	31	5	26	16.129	3	3807	2	6675	2.63002	1
GOBP_ARF_PROTEIN_SIGNAL_TRANSDUCTION	ARFGAP1, ARFGEF1, ARFGEF2, ARFGEF3, CYTH1, CYTH2, CYTH3, CYTH4, FBXO8, GBF1, GIT1, GIT2, IQSEC1, IQSEC2, IQSEC3, MAP4K4, MAPRE2, MYO9B, PSD, PSD2, PSD3, PSD4	22	16	6	72.7273	7	3803	9	6668	1.36372	1
GOBP_ARGININE_BIOSYNTHETIC_PROCESS	ASL, ASS1, CLN3, NAGS, OTC	5	3	2	60	2	3808	1	6676	3.5063	1
GOBP_ARGININE_CATABOLIC_PROCESS	ARG1, ARG2, ATP2B4, DDAH1, DDAH2, FAH, MIR21, NOS1, NOS2, NOS3, OAT	11	6	5	54.5455	2	3808	4	6673	0.876182	1
GOBP_ARGININE_METABOLIC_PROCESS	AGMAT, ARG1, ARG2, ART4, ASL, ASS1, ATP2B4, CLN3, DDAH1, DDAH2, FAH, MIR21, NAGS, NOS1, NOS2, NOS3, OAT, OTC, SLC39A8, SLC7A7	20	11	9	55	5	3805	6	6671	1.46102	1
GOBP_AROMATIC_AMINO_ACID_FAMILY_CATABOLIC_PROCESS	ACMSD, AFMID, FAH, GSTZ1, HAAO, HGD, HPD, IDO1, IDO2, IL4I1, KMO, KYNU, PAH, QDPR, TAT, TDO2	16	5	11	31.25	1	3809	4	6673	0.437976	1
GOBP_AROMATIC_AMINO_ACID_METABOLIC_PROCESS	ACMSD, AFMID, ATP7A, DCT, FAH, GCDH, GSTZ1, HAAO, HGD, HPD, HPDL, IDO1, IDO2, IL4I1, IYD, KMO, KYNU, OCA2, PAH, PARK7, PCBD1, PCBD2, QDPR, SLC45A2, TAT, TDO2, TH, THAP4, TPH1, TPH2, TTC36, TYR	32	11	21	34.375	3	3807	8	6669	0.656915	1
GOBP_AROMATIC_AMINO_ACID_TRANSPORT	ACE2, SLC15A4, SLC16A10, SLC25A29, SLC36A4, SLC38A3, SLC38A5, SLC3A2, SLC6A14, SLC7A1, SLC7A5, SLC7A8	12	7	5	58.3333	2	3808	5	6672	0.70084	1
GOBP_ARP2_3_COMPLEX_MEDIATED_ACTIN_NUCLEATION	ABI2, ACTR2, ACTR3, AP1AR, ARF1, ARFIP1, ARFIP2, ARPC1A, ARPC1B, ARPC2, ARPC3, ARPC4, ARPC5, ARPC5L, BRK1, CARMIL1, CARMIL2, CARMIL3, CORO1B, CTNNA2, CYFIP1, DNAI3, FCHSD2, GMFB, GMFG, HIP1R, IQGAP2, JMY, MAGEL2, NCKAP1, PICK1, RNH1, TRIM27, WASF1, WASF2, WASF3, WASH3P, WASH6P, WASHC1, WASHC2A, WASHC2C, WASHC3, WASHC4, WASHC5, WHAMM, WIPF3	46	37	9	80.4348	12	3798	25	6652	0.840695	1
GOBP_ARTERIAL_ENDOTHELIAL_CELL_DIFFERENTIATION	DLL1, HEY1, HEY2, NOTCH1, RBPJ, TMEM100	6	2	4	33.3333	1	3809	1	6676	1.75269	1
GOBP_ARTERY_DEVELOPMENT	ACVR2B, ACVRL1, ADAMTS6, ADAMTS9, ADGRF5, AKT3, ANGPTL3, AP2B1, APLNR, APOB, APOE, ARID2, BMP4, BMPR1A, BMPR2, CHD7, CITED2, CNTRL, COL3A1, COMP, DCTN5, DDIT3, DLL4, EDN1, EDNRA, EFEMP2, EFNB2, EGR2, ENG, EYA1, FGF8, FKBP10, FOLR1, FOXC1, FOXC2, FOXF1, FOXH1, GAA, GJA5, GLI3, HAND2, HECTD1, HES1, HEY1, HEY2, HOXA1, HOXA13, HPGD, JAG1, LDLR, LEP, LOX, LOXL1, LRP1, LRP2, LUZP1, MDK, MIR143, MIR145,…	111	53	58	47.7477	17	3793	36	6641	0.826794	1
GOBP_ARTERY_MORPHOGENESIS	ACVRL1, ADAMTS9, ADGRF5, AKT3, ANGPTL3, APOB, APOE, ARID2, BMP4, BMPR1A, BMPR2, CHD7, CITED2, COL3A1, COMP, DLL4, EDN1, EDNRA, EFEMP2, EFNB2, ENG, EYA1, FGF8, FKBP10, FOLR1, FOXC1, FOXC2, FOXF1, FOXH1, GJA5, HAND2, HES1, HEY1, HEY2, HOXA1, HOXA13, HPGD, JAG1, LDLR, LRP1, LRP2, MDK, MIR143, MIR145, MIR153-1, MIR205, MIR29B1, MIR329-1, MIR487B, MIR494, MIR495, MYLK, MYOCD, NAGLU, NF1, NOG, NOTCH1, …	81	36	45	44.4444	9	3801	27	6650	0.58318	1
GOBP_ARTICULAR_CARTILAGE_DEVELOPMENT	BGN, EPYC, IFT80, OGN, OPTC, PBXIP1	6	2	4	33.3333	1	3809	1	6676	1.75269	1
GOBP_ASCENDING_AORTA_DEVELOPMENT	HES1, HEY2, LOX, SOX4, TGFB2	5	4	1	80	0	3810	4	6673	0	1
GOBP_ASPARAGINE_METABOLIC_PROCESS	ASNS, ASNSD1, ASRGL1, ATF4, NIT2	5	5	0	100	2	3808	3	6674	1.16842	1
GOBP_ASPARTATE_FAMILY_AMINO_ACID_BIOSYNTHETIC_PROCESS	AASDHPPT, AASS, ADI1, APIP, ASNS, ASNSD1, BHMT, BHMT2, ENOPH1, GOT1, GOT1L1, GOT2, MRI1, MTAP, MTHFD1, MTHFD2L, MTHFR, MTR, MTRR, PLOD2, PLOD3	21	18	3	85.7143	6	3804	12	6665	0.876052	1
GOBP_ASPARTATE_FAMILY_AMINO_ACID_CATABOLIC_PROCESS	AADAT, AASS, ASPA, ASRGL1, CRYM, DDO, DLST, GCAT, GOT1, GOT2, HYKK, MAT1A, PIPOX, RIDA, SDS, SDSL, SLC25A21	17	9	8	52.9412	2	3808	7	6670	0.50045	1
GOBP_ASPARTATE_FAMILY_AMINO_ACID_METABOLIC_PROCESS	AADAT, AASDHPPT, AASS, ADI1, ADSS1, ADSS2, APIP, ASNS, ASNSD1, ASPA, ASPG, ASRGL1, ASS1, ATF4, BHMT, BHMT2, CRYM, DDO, DLST, ENOPH1, GCAT, GNMT, GOT1, GOT1L1, GOT2, HYKK, MAT1A, MRI1, MSRA, MTAP, MTHFD1, MTHFD2L, MTHFR, MTR, MTRR, NAT8L, NIT2, PHGDH, PIPOX, PLOD2, PLOD3, RIDA, SDS, SDSL, SLC25A12, SLC25A13, SLC25A21, SMS	48	31	17	64.5833	11	3799	20	6657	0.963767	1
GOBP_ASPARTATE_METABOLIC_PROCESS	ADSS1, ADSS2, ASPA, ASS1, DDO, GOT1, GOT1L1, GOT2	8	4	4	50	2	3808	2	6675	1.75289	1
GOBP_ASPARTATE_TRANSMEMBRANE_TRANSPORT	GFAP, LRRC8A, LRRC8C, LRRC8D, LRRC8E, NTSR1, SLC1A1, SLC1A2, SLC1A3, SLC1A4, SLC1A5, SLC1A6, SLC25A12, SLC25A13, SLC25A18, SLC25A22, SLC3A1, SLC7A13, UCP2	19	9	10	47.3684	2	3808	7	6670	0.50045	1
GOBP_ASSOCIATIVE_LEARNING	ABCA7, ABCC8, ABL1, ADAM2, ADCY3, APP, ASIC1, ATP1A2, B3GAT1, B4GALT2, BRAF, BRSK1, BTG2, CDK5, CHRNA7, CHRNB2, CLN3, CLN8, CLSTN2, CSMD1, CTNS, DBH, DDHD2, DRD1, DRD2, DRD3, DRD5, EIF4A3, ELAVL4, FOS, FOXB1, GABRA5, GRIN1, GRIN2A, HIF1A, HMGCR, HRH1, IFT20, ITGB1, KIT, KMT2A, KRAS, LGMN, LRRN4, MAP1A, MECP2, MEIS2, NDRG4, NETO1, NEUROD2, NF1, NOG, NPS, NPTX2, OPRK1, OPRL1, PDE1B, PDE8B, PIAS1, P…	85	38	47	44.7059	12	3798	26	6651	0.808239	1
GOBP_ASTRAL_MICROTUBULE_ORGANIZATION	CENPJ, CEP120, CLASP1, DLG1, EZR, KPNB1, LIMK2, NUMA1, RAB11A, TPPP	10	9	1	90	5	3805	4	6673	2.19218	1
GOBP_ASTROCYTE_ACTIVATION	ADORA2A, AGER, APP, C1QA, C5AR1, CNTF, GRN, IFNG, IFNGR1, IL1B, IL6, LDLR, LRP1, MAPT, MIR142, MIR181B1, MIR181C, NAGLU, NR1D1, PSEN1, SMO, TNF, TREM2, TTBK1, ZEB2	25	13	12	52	4	3806	9	6668	0.778654	1
GOBP_ASTROCYTE_CELL_MIGRATION	APCDD1, CCL2, CCL3, CCR2, GPR183, HEXB, MMP14, NR2E1, SCRIB	9	3	6	33.3333	1	3809	2	6675	0.876214	1
GOBP_ASTROCYTE_DEVELOPMENT	ADORA2A, AGER, APP, C1QA, C5AR1, CDK6, CNTF, DLL1, DRD1, EIF2B5, GFAP, GRN, IFNG, IFNGR1, IL1B, IL6, KRAS, LAMB2, LAMC3, LDLR, LRP1, MAPT, MIR142, MIR181B1, MIR181C, NAGLU, NF1, NR1D1, PLP1, POU3F2, PSEN1, ROR1, ROR2, S100A8, S100A9, SMO, TLR4, TNF, TREM2, TSPAN2, TTBK1, VIM, ZEB2	43	19	24	44.186	8	3802	11	6666	1.27512	1
GOBP_ASTROCYTE_DIFFERENTIATION	ABL1, ADORA2A, AGER, APP, BIN1, BMP2, C1QA, C5AR1, CDK6, CLCF1, CNTF, CNTN2, CUL4B, DAB1, DLL1, DRD1, EIF2B5, EOMES, EPHA4, F2, GAP43, GCM1, GFAP, GPR37L1, GRN, HES1, HES5, ID2, ID4, IFNG, IFNGR1, IL1B, IL6, IL6ST, KDM4A, KRAS, LAMB2, LAMC3, LARGE1, LDLR, LIF, LRP1, MAG, MAP2K1, MAPK1, MAPK3, MAPT, MBD1, MECP2, MIR142, MIR181B1, MIR181C, NAGLU, NF1, NKX2-2, NOG, NOTCH1, NR1D1, NR2E1, NR3C1, PAX6,…	87	43	44	49.4253	14	3796	29	6648	0.845463	1
GOBP_ASYMMETRIC_CELL_DIVISION	ACTR2, ACTR3, ARHGEF2, ASPM, DOCK7, ETV5, FGF13, GOLGA2, ING2, INSC, PARD3, PAX6, POU5F1, RAB10, RGS14, SOX5, TEAD3, WNT9B, ZBTB16	19	11	8	57.8947	3	3807	8	6669	0.656915	1
GOBP_ASYMMETRIC_NEUROBLAST_DIVISION	ARHGEF2, DOCK7, FGF13, RAB10, SOX5, TEAD3	6	4	2	66.6667	1	3809	3	6674	0.584055	1
GOBP_ATF6_MEDIATED_UNFOLDED_PROTEIN_RESPONSE	ATF6, ATF6B, CREBZF, DDIT3, HSPA5, MBTPS1, MBTPS2, WFS1, XBP1	9	9	0	100	3	3807	6	6671	0.876149	1
GOBP_ATP_BIOSYNTHETIC_PROCESS	ADCY10, ALDOA, ANTKMT, ATP5F1A, ATP5F1B, ATP5F1C, ATP5F1D, ATP5F1E, ATP5F1EP2, ATP5MC1, ATP5MC2, ATP5MC3, ATP5ME, ATP5MF, ATP5MG, ATP5MGL, ATP5MJ, ATP5MK, ATP5PB, ATP5PD, ATP5PF, ATP5PO, ATP6V0C, ATP6V1A, ATPSCKMT, COX11, DMAC2L, DNAJC30, ENO1, FLCN, H19, IL4, LDHC, LIPA, MIR675, MT-ATP6, MT-ATP8, MT-ND1, MT-ND2, MT-ND3, MT-ND4, MT-ND4L, MT-ND5, MT-ND6, NDUFA1, NDUFA10, NDUFA11, NDUFA12, NDUFA13,…	102	82	20	80.3922	31	3779	51	6626	1.06578	1
GOBP_ATP_METABOLIC_PROCESS	ABCC6, ADCY10, AK1, AK2, AK4, AK5, ALDOA, ANTKMT, ATP1A2, ATP1B1, ATP5F1A, ATP5F1B, ATP5F1C, ATP5F1D, ATP5F1E, ATP5F1EP2, ATP5IF1, ATP5MC1, ATP5MC2, ATP5MC3, ATP5ME, ATP5MF, ATP5MG, ATP5MGL, ATP5MJ, ATP5MK, ATP5PB, ATP5PD, ATP5PF, ATP5PO, ATP6V0C, ATP6V1A, ATP6V1B1, ATP6V1B2, ATPSCKMT, BAD, BEND3, CLPX, COX11, CTNS, DMAC2L, DNAJC30, DNM1L, ENO1, ENPP1, ENPP3, FIGNL1, FIS1, FLCN, H19, HSPA1A, HSPA…	137	105	32	76.6423	42	3768	63	6614	1.17021	1
GOBP_ATP_SYNTHESIS_COUPLED_ELECTRON_TRANSPORT	AFG1L, BID, CCNB1, CDK1, CHCHD2, COA6, COQ9, COX15, COX4I1, COX4I2, COX5A, COX5B, COX6A1, COX6A2, COX6B1, COX6C, COX7A1, COX7A2, COX7A2L, COX7A2P2, COX7B, COX7B2, COX7C, COX8A, COX8C, CYC1, CYCS, DGUOK, DLD, DNAJC15, GHITM, ISCU, MIR210, MT-CO1, MT-CO2, MT-CO3, MT-CYB, MT-ND1, MT-ND2, MT-ND3, MT-ND4, MT-ND4L, MT-ND5, MT-ND6, MTCO2P12, NDUFA1, NDUFA10, NDUFA12, NDUFA2, NDUFA3, NDUFA4, NDUFA5, NDUF…	102	78	24	76.4706	31	3779	47	6630	1.15718	1
GOBP_ATP_TRANSPORT	ABCC6, ADCY10, ANKH, CALHM1, CALHM3, CD47, CR1, SLC17A9, SLC25A17, SLC25A23, SLC25A24, SLC25A25, SLC25A31, SLC25A4, SLC25A41, SLC25A42, SLC25A5, SLC25A6, SLC35B1	19	11	8	57.8947	4	3806	7	6670	1.00143	1
GOBP_ATRIAL_CARDIAC_MUSCLE_CELL_MEMBRANE_REPOLARIZATION	CACNA1D, FLNA, KCNA5, KCNE5, KCNJ3, KCNJ5, KCNN2, KCNQ1, MIR328, NPPA, SCN5A	11	1	10	9.09091	0	3810	1	6676	0	1
GOBP_ATRIAL_CARDIAC_MUSCLE_CELL_TO_AV_NODE_CELL_COMMUNICATION	ANK2, CACNA1C, CACNB2, FLNA, GJA1, GJA5, GJC1, KCNA5, KCNE5, KCNJ3, KCNJ5, KCNN2, KCNQ1, MIR328, NUP155, RYR2, SCN3B, SCN5A, TRPM4	19	5	14	26.3158	2	3808	3	6674	1.16842	1
GOBP_ATRIAL_CARDIAC_MUSCLE_TISSUE_DEVELOPMENT	BMP10, BMP4, BVES, CACNA1G, EDNRA, ENG, GATA6, GJB6, HCN4, ISL1, MESP1, MYH6, NKX2-5, NOG, PROX1, SHOX2, TBX18, TBX3, TBX5, TREX1, WNT2, ZIC3	22	5	17	22.7273	0	3810	5	6672	0	1
GOBP_ATRIAL_CARDIAC_MUSCLE_TISSUE_MORPHOGENESIS	BMP10, ENG, MYH6, NOG, PROX1, WNT2	6	1	5	16.6667	0	3810	1	6676	0	1
GOBP_ATRIAL_SEPTUM_DEVELOPMENT	ACVR1, ANK2, BMPR2, CCN1, DAND5, GATA4, GJA5, HEY2, ISL1, MDM2, MDM4, NKX2-5, NOTCH2, NPHP3, NSD2, SMO, SOX4, TBX20, TBX5, TGFB2, WNT11, WNT5A, ZFPM1	23	13	10	56.5217	4	3806	9	6668	0.778654	1
GOBP_ATRIAL_SEPTUM_MORPHOGENESIS	ACVR1, BMPR2, CCN1, GATA4, HEY2, ISL1, NKX2-5, NOTCH2, NSD2, SMO, SOX4, TBX20, TBX5, TGFB2, ZFPM1	15	9	6	60	2	3808	7	6670	0.50045	1
GOBP_ATRIOVENTRICULAR_CANAL_DEVELOPMENT	BMP2, CHD7, ENG, FOXN4, GATA4, GATA6, HAS2, PTPN11, RBPJ, SMAD4, TBX2, TBX20, TBX3	13	7	6	53.8462	2	3808	5	6672	0.70084	1
GOBP_ATRIOVENTRICULAR_NODE_DEVELOPMENT	BMPR1A, GATA4, GATA6, KCNJ8, MAML1, NKX2-5, NOTCH1, NOTCH2, TBX5	9	4	5	44.4444	1	3809	3	6674	0.584055	1
GOBP_ATRIOVENTRICULAR_VALVE_DEVELOPMENT	ACVR1, APLNR, AXIN2, BMP2, BMPR1A, BMPR2, CCN1, DCHS1, EFNA1, GATA4, GJA5, HEY1, HEY2, HEYL, MDM2, MDM4, NAGLU, NOTCH1, OLFM1, SLIT3, SMAD4, SMAD6, SOX4, TBX20, TBX5, TGFB2, TGFBR2, TWIST1, ZFPM1	29	15	14	51.7241	6	3804	9	6668	1.16859	1
GOBP_ATRIOVENTRICULAR_VALVE_FORMATION	DCHS1, GATA4, HEY1, HEY2, NOTCH1, OLFM1, SMAD4, ZFPM1	8	4	4	50	2	3808	2	6675	1.75289	1
GOBP_ATTACHMENT_OF_GPI_ANCHOR_TO_PROTEIN	GPAA1, PGAP1, PIGK, PIGS, PIGT, PIGU	6	5	1	83.3333	3	3807	2	6675	2.63002	1
GOBP_ATTACHMENT_OF_MITOTIC_SPINDLE_MICROTUBULES_TO_KINETOCHORE	AURKB, BECN1, BIRC5, BOD1, CDCA8, CDT1, CENPC, CENPE, CHAMP1, HNRNPU, INCENP, KAT2B, KAT5, KIF2C, MAD1L1, MAPRE1, MIS12, NDC80, NUF2, RMDN1, SEH1L	21	21	0	100	13	3797	8	6669	2.85413	0.782115
GOBP_ATTACHMENT_OF_SPINDLE_MICROTUBULES_TO_KINETOCHORE	ABRAXAS1, ABRAXAS2, APC, AURKB, AURKC, BECN1, BIRC5, BOD1, BUB3, CCNB1, CDC42, CDCA8, CDT1, CENPC, CENPE, CHAMP1, DSN1, ECT2, EML4, HNRNPU, INCENP, KAT2B, KAT5, KIF2C, KNL1, KNSTRN, KNTC1, MAD1L1, MAPRE1, MIS12, NDC80, NEK2, NSL1, NUF2, PMF1, RACGAP1, RB1, RCC2, RMDN1, SEH1L, SGO1, SIRT2, SPAG5, SPC24, SPC25, TEX14, ZNF207, ZW10, ZWILCH	49	47	2	95.9184	26	3784	21	6656	2.17779	0.589274
GOBP_AUDITORY_RECEPTOR_CELL_DEVELOPMENT	ANKRD24, CDH23, CLRN1, CLRN2, GRXCR2, KCNQ1, LHFPL5, MYO7A, NHERF1, PAFAH1B1, PDZD7, PLS1, SCRIB, SEC24B, SLC4A7, SLITRK6, SOD1, STRC, TECTA, TMC1, TPRN, TRIOBP, WDPCP, WHRN	24	11	13	45.8333	4	3806	7	6670	1.00143	1
GOBP_AUDITORY_RECEPTOR_CELL_MORPHOGENESIS	ANKRD24, CDH23, CLRN1, CLRN2, GRXCR2, LHFPL5, MYO7A, NHERF1, PDZD7, PLS1, SCRIB, SEC24B, SLITRK6, SOD1, STRC, TECTA, TPRN, TRIOBP, WDPCP, WHRN	20	9	11	45	3	3807	6	6671	0.876149	1
GOBP_AUTOCRINE_SIGNALING	CX3CL1, CX3CR1, FZD1, HILPDA, S100A8, S100A9, SERPINB3	7	2	5	28.5714	1	3809	1	6676	1.75269	1
GOBP_AUTONOMIC_NERVOUS_SYSTEM_DEVELOPMENT	ACKR3, ADARB1, ASCL1, CTNNB1, EDNRA, EDNRB, EGR2, FN1, FZD3, GATA3, GBX2, GDNF, GFRA3, HAND2, HES1, HLX, HOXB1, HOXB2, INSM1, KIF26A, NAV2, NF1, NRP1, NRP2, NTRK1, PHACTR4, PHOX2A, PHOX2B, PLXNA3, PLXNA4, PRLH, RET, SEMA3A, SEMA3F, SIX1, SLC6A4, SOX10, SOX11, SOX4, SOX8, TBX1, TFAP2A, TFAP2B, TLX2, TP63, VCAM1	46	17	29	36.9565	5	3805	12	6665	0.729851	1
GOBP_AUTOPHAGIC_CELL_DEATH	ATG5, BNIP3, CDKN1B, CDKN2D, DAPK1, LAPTM5, SH3GLB1, TP53INP1, TREM2	9	7	2	77.7778	2	3808	5	6672	0.70084	1
GOBP_AUTOPHAGOSOME_LYSOSOME_FUSION	ARL8B, ATP13A2, CLN3, PIP4K2A, PIP4K2B, PLEKHM1, RUBCNL, TOM1, VPS39	9	7	2	77.7778	3	3807	4	6673	1.31462	1
GOBP_AUTOPHAGOSOME_MATURATION	ADRB2, ATG12, ATG14, ATG5, ATP2A2, BECN1, CALCOCO2, CALM1, CHMP1A, CHMP1B, CHMP2A, CHMP2B, CHMP3, CHMP4A, CHMP4B, CHMP4BP1, CHMP4C, CHMP5, CHMP6, CHMP7, CLEC16A, CLN3, EPG5, FYCO1, IRGM, LAMP2, LIX1, LIX1L, MAP1LC3A, MAP1LC3B, MAP1LC3B2, MAP1LC3C, MCOLN1, MFSD8, PHF23, PIK3C3, PIK3R4, RUBCN, RUBCNL, SMCR8, SNAP29, SNAPIN, SNX14, STX17, TBC1D25, TECPR1, TMEM39A, TOM1, TSG101, UBQLN1, UBQLN4, UVRAG…	64	57	7	89.0625	20	3790	37	6640	0.947016	1
GOBP_AUTOPHAGOSOME_MEMBRANE_DOCKING	ATG14, ATP2A2, CALM1, SNAP29, STX17, VAMP8, VMP1	7	7	0	100	3	3807	4	6673	1.31462	1
GOBP_AUTOPHAGOSOME_ORGANIZATION	AMBRA1, AP4M1, ARFIP2, ATG10, ATG101, ATG12, ATG13, ATG14, ATG16L1, ATG16L2, ATG2A, ATG2B, ATG3, ATG4A, ATG4B, ATG4C, ATG4D, ATG5, ATG7, ATG9A, ATG9B, ATP13A2, ATP2A2, BAG3, BECN1, BECN2, C9orf72, CLN3, CTSD, DNAJC16, EFNB1, EHMT2, ELAPOR1, EMC6, EPHB2, FEZ1, FEZ2, GABARAP, GABARAPL1, GABARAPL2, GABARAPL3, GBA1, IFT20, IFT88, IRGM, LRBA, LRRK2, LRSAM1, MAP1LC3A, MAP1LC3B, MAP1LC3B2, MAP1LC3C, MFN…	121	105	16	86.7769	36	3774	69	6608	0.913527	1
GOBP_AUTOPHAGY_OF_MITOCHONDRION	ADCY10, AMBRA1, ARFIP2, ATG12, ATG13, ATG14, ATG2A, ATG2B, ATG3, ATG4B, ATG4D, ATG5, ATG7, ATG9A, ATG9B, ATP13A2, ATP5IF1, BECN1, BNIP3, BNIP3L, CAMKK2, CDC37, CERS1, CISD2, CSNK2A2, CTSK, CTTN, DNM1L, FBXL4, FBXO7, FBXW7, FIS1, FKBP8, FUNDC1, FUNDC2, FZD5, GABARAP, GABARAPL1, GABARAPL2, GABARAPL3, GBA1, GSK3A, HAX1, HDAC6, HIF1A, HK2, HTRA2, HTT, HUWE1, IRGM, LRBA, MAP1LC3A, MAP1LC3B, MAP1LC3B2,…	98	84	14	85.7143	29	3781	55	6622	0.923459	1
GOBP_AUTOPHAGY_OF_PEROXISOME	ACBD5, ATM, PEX2, PEX5, PIK3C3, PIK3R4, PJVK, RB1CC1, SQSTM1, USP30	10	9	1	90	5	3805	4	6673	2.19218	1
GOBP_AV_NODE_CELL_TO_BUNDLE_OF_HIS_CELL_COMMUNICATION	CACNA1C, CACNA1G, CACNB2, CXADR, GJA5, GJC1, GJC3, GJD3, MIR208A, RYR2, SCN10A, SCN4B, SCN5A, TRPM4	14	3	11	21.4286	1	3809	2	6675	0.876214	1
GOBP_AV_NODE_CELL_TO_BUNDLE_OF_HIS_CELL_SIGNALING	CACNA1C, CACNA1G, CACNB2, CXADR, GJA5, MIR208A, RYR2, SCN10A, SCN4B, SCN5A, TRPM4	11	2	9	18.1818	0	3810	2	6675	0	1
GOBP_AXIAL_MESODERM_DEVELOPMENT	AXIN1, EPB41L5, EPHA2, FOXH1, NODAL, NOG, POGLUT1, RPL38, ZIC3	9	5	4	55.5556	1	3809	4	6673	0.437976	1
GOBP_AXIS_ELONGATION	AREG, BMP4, ESR1, FGF1, FGF10, FGFR2, HNF1B, HOXD13, MAGI2, MED1, MED12, NKD1, PRICKLE1, PTK7, RDH10, SFRP1, SFRP2, SHH, SIX1, SIX4, SOX9, SPRY1, SPRY2, TNC, TRIM28, WNT11, WNT3A, WNT5A, YAP1	29	17	12	58.6207	3	3807	14	6663	0.375042	1
GOBP_AXIS_SPECIFICATION	AHI1, ARL13B, AURKA, AXIN1, AXIN2, BASP1, BCOR, BMP4, BMPR1A, C2CD3, CDX1, CDX2, CDX4, CER1, CHRDL1, CITED2, COBL, CTNNB1, CXXC4, DCANP1, DDIT3, DLL1, EPB41L5, ETS2, FGF10, FOXA2, FRS2, FUT6, FZD5, GDF3, GPC3, HEY2, HOXD8, IFT172, IFT25, IRX4, LDB1, LEFTY1, LEFTY2, LHX1, MDFI, MESP1, MESP2, MNS1, NEUROG1, NODAL, NOTCH1, NOTCH2, NRARP, OTX2, PAX6, PCSK6, PGAP1, PITX2, PKD1L1, PLD6, PRICKLE1, PTCH1…	98	42	56	42.8571	9	3801	33	6644	0.476717	0.964166
GOBP_AXONAL_FASCICULATION	AMIGO1, ARHGAP35, CASP3, CDK5R1, CNR1, CNTN2, CNTN4, CRTAC1, EPHA3, EPHA4, EPHB2, EPHB3, FEZF2, MEGF8, NCAM2, NDN, NRCAM, NRP1, RTN4, SEMA5A, TNFRSF21	21	9	12	42.8571	2	3808	7	6670	0.50045	1
GOBP_AXONAL_TRANSPORT	ACTR10, AGBL4, AGTPBP1, AP3B1, AP3B2, AP3D1, AP3M1, AP3M2, AP3S1, AP3S2, ARL8A, ARL8B, ARMCX3, BLOC1S1, BLOC1S2, BLOC1S3, BLOC1S4, BLOC1S5, BLOC1S6, BORCS5, CALY, DCTN1, DLG2, DST, DTNBP1, DYNC1H1, FBXW11, FEZ1, HAP1, HDAC6, HIF1A, HSBP1, HSPB1, KIF1A, KIF1B, KIF1C, KIF3A, KIF3B, KIF4A, KIF5A, KIF5B, KIF5C, MAP1A, MAP2, MAPK8IP3, MAPT, MECP2, MGARP, NDEL1, NEFL, NETO1, OPA1, PAFAH1B1, RAB21, RAB2…	66	53	13	80.303	19	3791	34	6643	0.979231	1
GOBP_AXONAL_TRANSPORT_OF_MITOCHONDRION	ACTR10, AGBL4, AGTPBP1, ARMCX3, FEZ1, HAP1, HDAC6, HIF1A, HSBP1, MAPT, MGARP, NEFL, OPA1, SPAST, SYBU, TRAK1, TRAK2, UCHL1	18	13	5	72.2222	4	3806	9	6668	0.778654	1
GOBP_AXONEMAL_CENTRAL_APPARATUS_ASSEMBLY	CFAP91, DNAJB13, HYDIN, RSPH9, SPAG17, SPEF1	6	0	6	0	0	3810	0	6677	#NUM!	1
GOBP_AXONEMAL_DYNEIN_COMPLEX_ASSEMBLY	CCDC103, CCDC39, CCDC40, CCDC63, CCDC65, CFAP100, CFAP73, CLXN, DAW1, DNAAF1, DNAAF10, DNAAF11, DNAAF2, DNAAF3, DNAAF4, DNAAF5, DNAAF6, DNAAF8, DNAH1, DNAH17, DNAH2, DNAH5, DNAH7, DNAH8, DNAI1, DNAI2, DNAI3, DNAI4, DNAL1, DRC1, LRRC61, NISCH, ODAD1, ODAD2, ODAD3, ODAD4, SPAG1, TEKT2, TTC12, ZMYND10	40	9	31	22.5	4	3806	5	6672	1.40242	1
GOBP_AXONEME_ASSEMBLY	ARMC2, BBS2, CC2D2A, CCDC103, CCDC39, CCDC40, CCDC63, CCDC65, CEP131, CFAP100, CFAP157, CFAP206, CFAP43, CFAP44, CFAP46, CFAP47, CFAP58, CFAP65, CFAP69, CFAP73, CFAP74, CFAP91, CFAP97D1, CLUAP1, CLXN, CPLANE2, DAW1, DCX, DNAAF1, DNAAF10, DNAAF11, DNAAF2, DNAAF3, DNAAF4, DNAAF5, DNAAF6, DNAAF8, DNAH1, DNAH17, DNAH2, DNAH5, DNAH7, DNAH8, DNAI1, DNAI2, DNAI3, DNAI4, DNAJB13, DNAL1, DRC1, DRC7, FOXJ1…	96	27	69	28.125	11	3799	16	6661	1.20543	1
GOBP_AXONOGENESIS_INVOLVED_IN_INNERVATION	ECE1, EDN1, EDNRA, ITGA4, NPR2, NPTX1, NRP1, NTRK1, SEMA3A	9	4	5	44.4444	0	3810	4	6673	0	1
GOBP_AXON_CHOICE_POINT_RECOGNITION	APP, EFNB3, FOXG1, GAP43, ROBO1, ROBO2, ROBO3	7	2	5	28.5714	2	3808	0	6677	#NUM!	1
GOBP_AXON_DEVELOPMENT	ABL1, ACTB, ACTBL2, ACTG1, ACTL9, ADAM17, ADARB1, ADCY1, ADCY10, ADGRB1, ADNP, AFG3L2, ALCAM, AMIGO1, ANAPC2, ANK3, ANOS1, APBB1, APLP1, APLP2, APOA4, APOD, APOE, APP, ARHGAP35, ARHGAP4, ARHGEF25, ARHGEF28, ARHGEF40, ARTN, ARX, ATL1, ATOH1, ATOH7, ATP8A2, AUTS2, B3GNT2, B4GALT5, B4GALT6, B4GAT1, BAIAP2, BARHL2, BCL11B, BCL2, BDNF, BHLHA15, BHLHE22, BHLHE23, BMP7, BMPR1B, BMPR2, BOC, BRAF, BRSK1, …	513	249	264	48.538	75	3735	174	6503	0.750473	0.937347
GOBP_AXON_ENSHEATHMENT_IN_CENTRAL_NERVOUS_SYSTEM	ABCA2, ASPA, B4GALT5, B4GALT6, CLU, CNTN1, CNTN2, CNTNAP1, ERCC2, FA2H, GPM6B, HES5, ID4, KCNJ10, MAG, MAL, MIOS, MIR26A1, MOBP, MYRF, NCSTN, NKX6-2, PLP1, PTEN, SOX10, TENM4, TLR2	27	9	18	33.3333	4	3806	5	6672	1.40242	1
GOBP_AXON_EXTENSION	ABL1, ADCY10, ADNP, ALCAM, ANAPC2, APOE, ARHGAP4, AUTS2, BARHL2, BMPR2, C9orf72, CDH1, CDH4, CDK5, CDKL3, CDKL5, CTTN, CXCL12, CYFIP1, DCLK1, DIP2B, DISC1, DNM2, DRAXIN, DSCAM, DVL1, EDN1, EDN2, EDN3, EDNRA, EIF4G2, FN1, GDI1, GOLGA4, GSK3B, HDAC6, HSP90AA1, HSP90AB1, IFRD1, ISLR2, ITGB1, KIAA0319, L1CAM, LAMB2, LHX2, LIMK1, MACF1, MAG, MAP1B, MAP2, MAP3K13, MAPT, MEGF8, MT3, NDN, NKX6-1, NLGN3, …	121	74	47	61.157	21	3789	53	6624	0.69269	1
GOBP_AXON_GUIDANCE	ADAM17, ALCAM, ANOS1, APP, ARHGAP35, ARHGEF25, ARHGEF40, ARTN, ARX, ATOH1, ATOH7, B3GNT2, B4GAT1, BCL11B, BDNF, BMP7, BMPR1B, BMPR2, BOC, CDH4, CDK5, CDK5R1, CDK5R2, CHL1, CHN1, CNTN1, CNTN2, CNTN4, CNTN5, CNTN6, CRPPA, CSF1R, CXCL12, CYFIP1, CYFIP2, DAG1, DCC, DLX5, DPYSL5, DRAXIN, DRGX, DSCAM, DSCAML1, DVL1, ECE1, EDN1, EDN3, EDNRA, EFNA1, EFNA2, EFNA3, EFNA4, EFNA5, EFNB1, EFNB2, EFNB3, EGR2, …	233	97	136	41.6309	30	3780	67	6610	0.78299	1
GOBP_AXON_MIDLINE_CHOICE_POINT_RECOGNITION	APP, FOXG1, ROBO1, ROBO2, ROBO3	5	2	3	40	2	3808	0	6677	#NUM!	1
GOBP_AXO_DENDRITIC_PROTEIN_TRANSPORT	DLG2, HSPB1, KIF5A, KIF5B, KIF5C, MAP1A, MAPK8IP3, NETO1, RAB27B	9	6	3	66.6667	4	3806	2	6675	3.50762	1
GOBP_AXO_DENDRITIC_TRANSPORT	ACTR10, AGBL4, AGTPBP1, AP3B1, AP3B2, AP3D1, AP3M1, AP3M2, AP3S1, AP3S2, APBA1, APP, ARL8A, ARL8B, ARMCX3, BLOC1S1, BLOC1S2, BLOC1S3, BLOC1S4, BLOC1S5, BLOC1S6, BORCS5, CALY, DCTN1, DLG2, DST, DTNBP1, DYNC1H1, FBXW11, FEZ1, FLOT2, HAP1, HDAC6, HIF1A, HNRNPU, HSBP1, HSPA8, HSPB1, KIF17, KIF1A, KIF1B, KIF1C, KIF3A, KIF3B, KIF4A, KIF5A, KIF5B, KIF5C, KLC3, MAP1A, MAP2, MAPK8IP3, MAPT, MECP2, MGARP, …	78	62	16	79.4872	24	3786	38	6639	1.10752	1
GOBP_AZOLE_TRANSMEMBRANE_TRANSPORT	SLC15A4, SLC19A2, SLC19A3, SLC22A1, SLC22A2, SLC25A19, SLC25A29, SLC28A1, SLC28A2, SLC38A3, SLC38A5, SLC44A4, SLC47A1, SLC7A1	14	6	8	42.8571	1	3809	5	6672	0.350328	1
GOBP_BARBED_END_ACTIN_FILAMENT_CAPPING	ADD1, ADD2, ADD3, AVIL, CAPG, CAPZA1, CAPZA2, CAPZA3, CAPZB, CARMIL1, CARMIL2, CRACD, EPS8, FLII, GSN, MTPN, RDX, SCIN, SVIL, TRIOBP, TWF1, TWF2, VIL1, VILL, WASHC2C	25	19	6	76	6	3804	13	6664	0.808542	1
GOBP_BASEMENT_MEMBRANE_ASSEMBLY	CLASP1, CLASP2, DAG1, NTN4, PHLDB1, PHLDB2, PLOD3, PXDN, RAMP2	9	8	1	88.8889	2	3808	6	6671	0.583946	1
GOBP_BASEMENT_MEMBRANE_ORGANIZATION	CAV1, CAV2, CLASP1, CLASP2, CMA1, COL3A1, COL4A1, CTSS, DAG1, EXT1, FERMT1, FLRT2, GAS2, HMCN1, HPN, ITGB1, LAMA1, LAMA2, LAMB1, LAMB2, LAMC1, LARGE1, MMP11, NID1, NID2, NTN4, PHLDB1, PHLDB2, PLOD3, POMGNT1, POMT2, PRICKLE1, PXDN, RAMP2, RIC8A, SPINT2	36	25	11	69.4444	5	3805	20	6657	0.437385	1
GOBP_BASE_CONVERSION_OR_SUBSTITUTION_EDITING	A1CF, ADAD1, ADAD2, ADAR, ADARB1, ADARB2, ADAT2, AICDA, APOBEC1, APOBEC2, APOBEC3A, APOBEC3B, APOBEC3C, APOBEC3D, APOBEC3F, APOBEC3G, APOBEC3H, METTL3, RBM47	19	8	11	42.1053	6	3804	2	6675	5.2642	0.864825
GOBP_BASE_EXCISION_REPAIR	ADPRS, APEX1, APEX2, DNA2, ERCC5, ERCC6, FAM168A, FEN1, HMGA2, HUWE1, LIG1, LIG3, MBD4, MPG, MUTYH, NEIL1, NEIL2, NEIL3, NTHL1, OGG1, PARG, PARP1, PARP2, PCNA, PNKP, POLB, POLD1, POLE, POLG, POLL, POLQ, PRMT6, RPA1, RPA2, RPA3, RPS3, SIRT6, SMUG1, TDG, UNG, USP47, WRN, XPA, XRCC1	44	44	0	100	12	3798	32	6645	0.656102	1
GOBP_BASE_EXCISION_REPAIR_AP_SITE_FORMATION	ERCC5, MBD4, MPG, MUTYH, NEIL1, NEIL2, NEIL3, NTHL1, OGG1, SMUG1, TDG, UNG	12	12	0	100	2	3808	10	6667	0.350158	1
GOBP_BASE_EXCISION_REPAIR_GAP_FILLING	ADPRS, APEX1, FEN1, LIG1, LIG3, NEIL1, PARG, PCNA, PNKP, POLB, POLD1, POLE, POLG, POLL	14	14	0	100	7	3803	7	6670	1.75388	1
GOBP_BASIC_AMINO_ACID_TRANSPORT	CLN3, SLC11A1, SLC15A4, SLC22A2, SLC25A15, SLC25A2, SLC25A29, SLC38A3, SLC38A4, SLC38A9, SLC3A1, SLC3A2, SLC47A1, SLC66A1, SLC7A1, SLC7A2, SLC7A3, SLC7A4, SLC7A5, SLC7A6, SLC7A7, SLC7A9	22	10	12	45.4545	2	3808	8	6669	0.437828	1
GOBP_BASOLATERAL_PROTEIN_SECRETION	AP1B1, AP1G1, AP1M2, AP1S1, SLC4A8	5	4	1	80	1	3809	3	6674	0.584055	1
GOBP_BEHAVIOR	AAAS, ABAT, ABCA2, ABCA7, ABCC8, ABHD12, ABL1, ABL2, ACE, ACE2, ACVR2A, ADA, ADAM11, ADAM2, ADARB1, ADCY1, ADCY3, ADCY5, ADCY8, ADGRB3, ADGRF1, ADM2, ADNP, ADORA1, ADORA2A, ADRB1, ADRB3, AFF2, AGER, AGRP, AGTPBP1, AGTR2, AHI1, AIM2, AKT1, ALDH1A3, ALK, ALS2, AMFR, ANKH, APBA1, APBA2, APLN, APOE, APP, APRT, ARC, ARCN1, ARF4, ARL6IP5, ARMCX5-GPRASP2, ARRB2, ARRDC3, ASIC1, ASIC4, ASIP, ASL, ASTN1, A…	650	278	372	42.7692	90	3720	188	6489	0.835063	1
GOBP_BEHAVIORAL_RESPONSE_TO_COCAINE	ABAT, CDK5, DRD1, DRD2, DRD3, DRD4, EHMT2, FADD, HOMER1, HOMER2, HTR2A, OPRK1, PPP1R1B, SDK1	14	6	8	42.8571	3	3807	3	6674	1.75309	1
GOBP_BEHAVIORAL_RESPONSE_TO_ETHANOL	CHRNA7, CRHBP, CRHR1, DBH, DRD2, DRD4, EPS8, HDAC2, OPRM1, USP46	10	3	7	30	1	3809	2	6675	0.876214	1
GOBP_BEHAVIORAL_RESPONSE_TO_NICOTINE	CHRNA3, CHRNA4, CHRNA5, CHRNA7, CHRNB1, CHRNB2, CHRNB4, GRM2, PPARA	9	3	6	33.3333	0	3810	3	6674	0	1
GOBP_BEHAVIORAL_RESPONSE_TO_PAIN	ADAM11, AKT1, CAPN2, LPAR5, MTOR, NTRK1, P2RX2, P2RX3, P2RX4, PIRT, SCN11A, SCN3A, SCN9A, TACR1, THBS1, THBS4, TRPV1, TSPO, VWA1	19	9	10	47.3684	4	3806	5	6672	1.40242	1
GOBP_BENZENE_CONTAINING_COMPOUND_METABOLIC_PROCESS	AADAT, ACAA1, ACSM1, AFMID, ALDH8A1, CYP1B1, CYP2E1, CYP4B1, EPHX2, FAH, GOT2, GSTM1, GSTM2, GSTM3, GSTM4, HAAO, IDO1, IDO2, KMO, KYAT1, KYAT3, KYNU, SRD5A2, TDO2, TH, UGT1A1	26	12	14	46.1538	2	3808	10	6667	0.350158	1
GOBP_BERGMANN_GLIAL_CELL_DIFFERENTIATION	ABL1, GFAP, GPR37L1, MAP2K1, MAPK1, MAPK3, PLPP3, PTPN11, SHH, TTC21B, VIM	11	8	3	72.7273	3	3807	5	6672	1.05154	1
GOBP_BICARBONATE_TRANSPORT	BEST1, CA4, CFTR, CYB5R1, CYB5R2, CYB5R4, CYB5RL, RHAG, SLC26A1, SLC26A10P, SLC26A2, SLC26A3, SLC26A4, SLC26A5, SLC26A6, SLC26A7, SLC26A8, SLC26A9, SLC39A10, SLC39A12, SLC39A14, SLC39A4, SLC39A5, SLC39A6, SLC39A8, SLC4A1, SLC4A10, SLC4A11, SLC4A2, SLC4A3, SLC4A4, SLC4A5, SLC4A7, SLC4A8, SLC4A9	35	12	23	34.2857	4	3806	8	6669	0.876117	1
GOBP_BILE_ACID_AND_BILE_SALT_TRANSPORT	ABCB11, ABCC11, ABCC2, ABCC3, ABCC4, ABCD3, AKR1C1, AKR1C4, AQP9, ATP8B1, CEACAM1, CYP7A1, FGF19, NR0B2, PRKAA1, SLC10A1, SLC10A2, SLC10A3, SLC10A4, SLC10A5, SLC10A6, SLC10A7, SLC27A5, SLC51A, SLC51B, SLCO1A2, SLCO1B1, SLCO1B3, SLCO1C1	29	9	20	31.0345	4	3806	5	6672	1.40242	1
GOBP_BILE_ACID_BIOSYNTHETIC_PROCESS	ABCB11, ABCD3, ACOT8, ACOX2, AKR1C4, AKR1D1, AMACR, BAAT, CES1, CYP27A1, CYP39A1, CYP46A1, CYP7A1, CYP7B1, CYP8B1, FGF19, FGFR4, HSD17B10, HSD3B7, MALRD1, MIR33A, NR1D1, NR1H4, OSBP, OSBPL1A, OSBPL2, OSBPL3, OSBPL6, OSBPL7, OSBPL9, PROX1, SCP2, SIRT1, SLC27A2, SLC27A5, STAR, STARD4	37	19	18	51.3514	5	3805	14	6663	0.625399	1
GOBP_BILE_ACID_METABOLIC_PROCESS	ABCB11, ABCD3, ACAA1, ACOT8, ACOX2, AKR1C1, AKR1C4, AKR1D1, AMACR, ARV1, ATP8B1, BAAT, CES1, CYP27A1, CYP39A1, CYP46A1, CYP7A1, CYP7B1, CYP8B1, FGF19, FGFR4, GBA2, HSD17B10, HSD3B7, KIT, LEP, MALRD1, MIR33A, NPC1, NR1D1, NR1H4, NR5A2, OSBP, OSBPL1A, OSBPL2, OSBPL3, OSBPL6, OSBPL7, OSBPL9, PANK2, PROX1, SCP2, SIRT1, SLC27A2, SLC27A5, STAR, STARD4, SULT2A1, UGT2A1, UGT2A2	50	26	24	52	7	3803	19	6658	0.645003	1
GOBP_BILE_ACID_SECRETION	ABCB11, ABCB4, CASR, CES1, MIR33A, NHERF1, PRKAA1, SLC10A1, SLC51A, SLC51B, TNF, UGT1A3	12	2	10	16.6667	1	3809	1	6676	1.75269	1
GOBP_BILE_ACID_SIGNALING_PATHWAY	ABCB11, ABCG5, ABCG8, CIDEB, CYP7A1, CYP8B1, GPBAR1, NR1H4, PRKAA1, SLC10A1, VDR	11	2	9	18.1818	0	3810	2	6675	0	1
GOBP_BINDING_OF_SPERM_TO_ZONA_PELLUCIDA	ACR, ADAM18, ADAM2, ADAM32, ALDOA, ASTL, ATP8B3, B4GALT1, CCT2, CCT3, CCT4, CCT5, CCT7, CCT8, CLGN, CRISP1, FETUB, HSPA1L, LY6K, OVGP1, PAEP, PCSK4, PRSS37, PRSS55, SPA17, SPAM1, TCP1, TEX101, TMPRSS12, UBAP2L, VDAC2, ZAN, ZP1, ZP2, ZP3, ZP4, ZPBP, ZPBP2	38	13	25	34.2105	6	3804	7	6670	1.50293	1
GOBP_BIOGENIC_AMINE_METABOLIC_PROCESS	AANAT, ABAT, ACMSD, AFMID, AGMAT, ALDH2, AMD1, AOC1, AOC2, ASMT, ATP7A, AZIN1, AZIN2, CHRNB2, COMT, DAO, DBH, DDC, DHPS, DRD1, DRD2, DRD3, DRD4, EDNRA, EPAS1, GATA3, GCDH, GCH1, GDE1, GDPD1, GDPD3, GNAT2, GPR37, GRIN2A, HAAO, HAND2, HDAC10, HDAC6, HDC, HNMT, HPRT1, HTR1A, IDO1, IDO2, IL4I1, INSM1, ITGAM, ITGB2, KL, KMO, KYNU, MAOA, MAOB, MECP2, MOXD1, MOXD2P, MTPN, NAAA, NAPEPLD, NPR1, NR4A2, OAZ…	100	39	61	39	13	3797	26	6651	0.875823	1
GOBP_BIOLOGICAL_PHASE	CDH3, CTNNB1, FERMT1, GAL, MSX2, SPINK5, SYCP2, SYCP2L, TGFB2, WNT10B, WNT5A	11	5	6	45.4545	0	3810	5	6672	0	1
GOBP_BIOLOGICAL_PROCESS_INVOLVED_IN_INTERACTION_WITH_HOST	ACE2, AGTR1, AKT1, ALYREF, ANPEP, APCS, ARL8B, AVP, AVPR1B, AXL, BCL2L1, BECN1, BPIFA1, BSG, CAV1, CAV2, CBL, CCR5, CD209, CD4, CD46, CD55, CD74, CD80, CD81, CD86, CDHR3, CDK1, CH25H, CHMP1A, CHMP1B, CHMP2A, CHMP2B, CHMP3, CHMP4A, CHMP4B, CHMP4BP1, CHMP4C, CHMP5, CHMP6, CHMP7, CIITA, CLDN1, CLDN6, CLDN9, CLEC4G, CLEC4M, CLEC5A, CR1, CR2, CTSB, CTSL, CXADR, CXCL8, CXCR4, DAG1, DDB1, DDX39B, DPP4, …	213	139	74	65.2582	52	3758	87	6590	1.04812	1
GOBP_BIOLOGICAL_PROCESS_INVOLVED_IN_INTERACTION_WITH_SYMBIONT	APCS, APOBEC3H, APOE, APOL1, ARG1, AZU1, CAMP, CARD9, CAV2, CCL3, CCL4, CCL5, CCL8, CCNK, CCNT1, CDC42, CDK9, CFHR1, CFHR2, CFHR5, CFL1, CHD1, CSF1R, CTDP1, CTSG, CX3CR1, CXCL6, CYSRT1, DCD, DDB1, DDX56, DEFA1, DEFA1B, DEFA5, DEFB103A, DEFB103B, EEA1, EEF1A1, EIF2AK4, ELANE, EP300, F2, F2RL1, FASN, FBXL2, FMR1, FN1, GAPDH, GPX1, HDAC1, HMGA2, HPN, HRG, HSPA8, HSPD1, IFI27, IGF2R, INPP5K, JAK2, JU…	121	73	48	60.3306	29	3781	44	6633	1.15624	1
GOBP_BIOLOGICAL_PROCESS_INVOLVED_IN_INTERSPECIES_INTERACTION_BETWEEN_ORGANISMS	A2M, ABCA1, ABCC8, ABCC9, ABCD2, ABCF3, ABL1, ACE, ACE2, ACOD1, ACP5, ACTA2, ACTG1, ACTR2, ACTR3, ADAM15, ADAM17, ADAM8, ADAM9, ADAMTS13, ADAMTS5, ADAMTS9, ADAR, ADARB1, ADGRB1, ADH5, ADH7, ADIPOQ, ADM, AGBL4, AGBL5, AGTR1, AHR, AICDA, AIF1, AIM2, AIMP1, AKAP1, AKAP12, AKAP8, AKIRIN2, AKT1, ALAD, ALPK1, ALPL, ALYREF, ANG, ANKHD1, ANKRD1, ANKRD17, ANPEP, ANXA1, ANXA3, AP1G1, AP1S1, AP3B1, APCS, AP…	1759	856	903	48.664	301	3509	555	6122	0.946201	1
GOBP_BIOLOGICAL_PROCESS_INVOLVED_IN_INTRASPECIES_INTERACTION_BETWEEN_ORGANISMS	ATXN1, ATXN1L, AVP, AVPR1A, BBS4, BPIFA1, BRINP1, CHD8, CHRNB2, CIC, CLN8, CNTNAP2, CX3CR1, DLG4, DRD3, DRD4, DVL1, EIF4EBP2, EN1, EXT1, GAD1, GNG8, GRID1, GRP, GRPR, KCNQ1, LTF, MAPK8IP2, MECP2, MKKS, NLGN2, NLGN3, NLGN4X, NLGN4Y, NPAS4, NR2E1, NRXN1, NRXN2, NRXN3, OXTR, PCM1, PTCHD1, PTEN, RPTOR, SEPTIN5, SHANK1, SHANK2, SHANK3, SLC6A4, TBX1, TH, TREM2, UCN, VPS13A	54	17	37	31.4815	8	3802	9	6668	1.55895	1
GOBP_BIOLOGICAL_PROCESS_INVOLVED_IN_SYMBIOTIC_INTERACTION	ACE2, AGTR1, AKT1, ALYREF, ANPEP, APCS, APOBEC3H, APOE, APOL1, ARG1, ARL8B, AVP, AVPR1B, AXL, AZU1, BCL2L1, BECN1, BPIFA1, BSG, CAMP, CARD9, CAV1, CAV2, CBL, CCL3, CCL4, CCL5, CCL8, CCNK, CCNT1, CCR5, CD209, CD4, CD46, CD55, CD74, CD80, CD81, CD86, CDC42, CDHR3, CDK1, CDK9, CFHR1, CFHR2, CFHR5, CFL1, CH25H, CHD1, CHMP1A, CHMP1B, CHMP2A, CHMP2B, CHMP3, CHMP4A, CHMP4B, CHMP4BP1, CHMP4C, CHMP5, CHMP…	323	204	119	63.1579	79	3731	125	6552	1.10985	1
GOBP_BIOMINERAL_TISSUE_DEVELOPMENT	ACTN3, ACVR1, ACVR2A, ACVR2B, ADGRV1, ADRB2, AHSG, ALOX15, ALOX5, ALPL, AMBN, AMELX, AMELY, AMTN, ANKH, ANO6, ASPN, ATF4, ATG4B, ATP2B1, ATRAID, AXIN2, BCOR, BGLAP, BMP2, BMP2K, BMP4, BMP6, BMP7, BMPR1A, BMPR1B, BMPR2, CCDC154, CCL3, CCN1, CCR1, CEBPB, CEMP1, CER1, CFTR, CLEC3B, CNNM4, COL1A1, COL1A2, COMP, CYP27B1, DDR2, DMP1, DSPP, ECM1, EIF2AK3, ENAM, ENPP1, ERCC2, FAM20A, FAM20C, FAM83H, FBN2…	174	75	99	43.1034	24	3786	51	6626	0.823592	1
GOBP_BLASTOCYST_DEVELOPMENT	ACTL6A, ACVR1C, ADA, AGBL4, AKAP3, ARHGDIG, ASF1B, BCOR, BRCA2, BYSL, CAPN2, CCDC24, CCDC62, CCNB1IP1, CDX2, CHEK1, CITED2, CMTM3, CNOT1, CNOT2, CNOT3, COPS2, CTR9, CUL3, DAD1, ELF3, EMG1, EOMES, ETV2, FBLL1, FURIN, GABPA, GINS1, GINS4, HAND1, HNF1B, HOPX, HORMAD1, HS3ST6, IGF1, INTS1, JUNB, KDM4C, KLF4, KPNA7, LATS1, LATS2, LPAR6, MATR3, MED21, MFN2, MFNG, N4BP2L2, NASP, NBN, NCAPG2, NDEL1, NDUF…	116	80	36	68.9655	27	3783	53	6624	0.892014	1
GOBP_BLASTOCYST_FORMATION	ACTL6A, ADA, BYSL, CCNB1IP1, CDX2, CITED2, CNOT1, CNOT2, CNOT3, CTR9, CUL3, EOMES, FURIN, GABPA, HAND1, HNF1B, HOPX, JUNB, KDM4C, LATS1, LATS2, MATR3, MFN2, MFNG, NLE1, NODAL, PNLDC1, PRDM14, PTPN18, RBM46, RPL7L1, RRP7A, RTN4, SF3B6, SKIL, SOX17, SP3, SRF, SUPT6H, TEAD4, TET1, TM4SF1, WDR74, YAP1, ZP3	45	33	12	73.3333	7	3803	26	6651	0.470853	1
GOBP_BLASTOCYST_GROWTH	ACVR1C, BRCA2, CHEK1, COPS2, CTR9, GINS1, GINS4, IGF1, INTS1, NBN, NCAPG2, NDEL1, PALB2, PELO, RAD51B, RTF1, SALL4, SBDS, TAF8, UBTFL1, ZNF830, ZPR1	22	18	4	81.8182	8	3802	10	6667	1.40284	1
GOBP_BLASTODERM_SEGMENTATION	BASP1, DCANP1, FRS2, FZD5, HOXD8, LAMA5, NEUROG1, NRP1, NRP2, PCSK6, PLD6, SEMA3F, SHH, TASOR, TBX3, TBXT, TDGF1, TDRD1, TDRD5, TDRD6, TDRD7, TDRKH, TIFAB, WNT5A, WT1	25	13	12	52	1	3809	12	6665	0.145817	0.937347
GOBP_BLEB_ASSEMBLY	ANLN, ANO6, EMP1, EMP2, EMP3, LPAR1, LPAR3, MYLK, P2RX7, PMP22, ROCK1	11	9	2	81.8182	3	3807	6	6671	0.876149	1
GOBP_BLOOD_COAGULATION_FIBRIN_CLOT_FORMATION	APOH, F12, F13A1, F13B, F8, FBLN1, FGA, FGB, FGG, FLNA, GP1BA, GP1BB, GP5, GP9, ITGB3, THBD	16	2	14	12.5	1	3809	1	6676	1.75269	1
GOBP_BLOOD_COAGULATION_INTRINSIC_PATHWAY	APOH, F12, F8, FLNA, GP1BA, GP1BB, GP5, GP9	8	1	7	12.5	0	3810	1	6676	0	1
GOBP_BLOOD_VESSEL_ENDOTHELIAL_CELL_DIFFERENTIATION	CCM2, DLL1, FOXJ2, HEY1, HEY2, KDR, LIPA, MIR10A, MIR34A, NOTCH1, NRP1, PROX1, RBPJ, TMEM100	14	6	8	42.8571	1	3809	5	6672	0.350328	1
GOBP_BLOOD_VESSEL_ENDOTHELIAL_CELL_MIGRATION	ABL1, ACVRL1, ADAM17, ADTRP, AGTR2, AKT1, AKT3, AMOT, ANGPT1, ANGPT2, ANGPT4, ANXA1, APOA1, APOE, ATP2B4, ATP5F1A, ATP5F1B, CARD10, CD40, CDH5, CIB1, CLEC14A, CLN3, CSNK2B, CYP1B1, DLL4, EFNA1, EFNB2, EGR3, EMP2, EPHA2, EPHB4, ETS1, FBXW7, FGF18, FGF2, FGFBP1, FGFR1, FOXC2, GADD45A, GATA2, GDF2, GPLD1, GPX1, GREM1, HDAC5, HDAC7, HDAC9, HIF1A, HMGB1, HMOX1, HRG, HSPB1, ID1, ITGB1, ITGB1BP1, JCAD, …	182	79	103	43.4066	27	3783	52	6625	0.909306	1
GOBP_BLOOD_VESSEL_ENDOTHELIAL_CELL_PROLIFERATION_INVOLVED_IN_SPROUTING_ANGIOGENESIS	ACVRL1, AGTR1, APELA, APLNR, BMP4, BMPER, DLL4, EPHA2, FGF2, FGFBP1, GATA2, HMOX1, IL12A, IL12B, ITGB1BP1, JCAD, MIR101-1, MIR10A, MIR10B, MIR126, MIR132, MIR146A, MIR149, MIR15A, MIR15B, MIR16-1, MIR193A, MIR21, MIR222, MIR2355, MIR23A, MIR24-1, MIR26A1, MIR27A, MIR27B, MIR29C, MIR342, MIR361, MIR410, MIR424, MIR483, MIR487B, MIR494, MIR495, MIR497, MIR503, MIRLET7B, MMRN2, NGFR, NRARP, PDCD10, …	55	9	46	16.3636	2	3808	7	6670	0.50045	1
GOBP_BLOOD_VESSEL_MATURATION	ACVRL1, ANKRD17, CDH5, DDIT3, LYL1, MMP2, RECK, S1PR1	8	4	4	50	1	3809	3	6674	0.584055	1
GOBP_BLOOD_VESSEL_MORPHOGENESIS	AAMP, ABCC8, ABL1, ACE, ACKR3, ACTG1, ACVR1, ACVRL1, ADAM12, ADAM15, ADAM8, ADAMTS1, ADAMTS9, ADGRA2, ADGRB1, ADGRB2, ADGRB3, ADGRF5, ADGRG1, ADIPOR2, ADM, ADM2, ADRA2B, ADTRP, AGGF1, AGO1, AGO2, AGTR1, AIMP1, AKT1, AKT3, ALOX5, AMOT, AMOTL1, AMOTL2, ANG, ANGPT1, ANGPT2, ANGPT4, ANGPTL3, ANGPTL4, ANGPTL6, ANPEP, ANXA1, ANXA2, ANXA3, APELA, APLN, APLNR, APOB, APOD, APOE, APOH, APOLD1, AQP1, ARHGAP…	709	325	384	45.8392	90	3720	235	6442	0.663212	0.198457
GOBP_BLOOD_VESSEL_REMODELING	ACE, ACVR2B, ACVRL1, AGT, AGTR2, ATG5, ATP7A, AXL, BAK1, BAX, BCR, BMPR2, CBS, CCR2, CEACAM1, CHD7, CRB1, CST3, DBH, DLL4, EDNRA, ENSG00000274276, EPAS1, EXT1, FGF10, FGF8, FLNA, FLT4, FOXC1, FOXC2, HOXA3, HRG, JAG1, LIF, MDM2, MEF2C, MIR143, MIR17, MIR20A, MIR27B, MIR29B1, NDP, NOS3, NPPC, NPR2, NPR3, RBPJ, RSPO3, SEMA3C, TGFB1, TMBIM1	51	20	31	39.2157	9	3801	11	6666	1.43489	1
GOBP_BODY_FLUID_SECRETION	ADA, ADORA1, AGR2, ALOX12B, ANO1, APLN, AQP1, AQP5, ATG5, ATP7A, ATP7B, CAD, CAV1, CCND1, CDO1, CEL, CELSR2, CHRM1, CHRM3, COPA, CREB1, CSN2, CSN3, CYBA, DCANP1, DDR1, EDN1, ERBB4, FGF10, FOSL2, FOXB1, GHRHR, GPAT4, GUCA1B, HIF1A, HK2, HTR4, KCNN4, LACRT, MED1, MT-CO2, MTCO2P12, MTX1, MUC2, NCOA1, NCOR2, NEURL1, NEUROG1, NLRP6, NME1, NPPB, NPR1, NR1H2, NR1H3, OAS2, OPRK1, OXTR, P2RY2, PPP3CA, PRI…	92	45	47	48.913	12	3798	33	6644	0.636124	1
GOBP_BODY_MORPHOGENESIS	ANKRD11, ARID5B, ASPH, ATP6AP2, BRAF, CDON, CLASP1, CLASP2, CLDN5, COL1A1, CRISPLD1, CRISPLD2, CSRNP1, DAG1, DKK1, DLX5, EP300, FLVCR1, FUZ, GPC3, GREM2, IFT122, IHH, LEF1, MAB21L2, MMP2, MSX1, MYH3, NIPBL, NOG, PAX9, PDGFRA, PHLDB1, PHLDB2, PLEKHA1, PRICKLE1, PTPN11, RAB3GAP1, RRAS, SCX, SGPL1, SKI, SSBP3, STRA6, TBX1, TGFB3, TIPARP, WNT3, ZNF281	49	30	19	61.2245	8	3802	22	6655	0.636507	1
GOBP_BONE_CELL_DEVELOPMENT	ANXA2, ATP6AP1, CLDN18, FAM20C, FBN1, FBXW7, FOXP1, GPR68, LILRB1, LRRK1, LTF, NOTCH2, PAFAH1B1, SIGLEC15, SLC9B2, SRC, TNFSF11, TYROBP	18	9	9	50	3	3807	6	6671	0.876149	1
GOBP_BONE_DEVELOPMENT	ACP5, ACTN3, ADAMTS12, ADAMTS7, AKAP13, ALPL, AMER1, ANXA2, ANXA6, ASXL1, ATF2, ATG9A, ATG9B, ATP6AP1, AXIN2, BBX, BGLAP, BGN, BMP2, BMP4, BMP6, BMPR1B, BMPR2, BNC2, BPNT2, CBS, CCDC154, CCN4, CDX1, CER1, CHAD, CHSY1, CITED2, CLDN18, COL13A1, COL1A1, COL27A1, COL2A1, COL3A1, COMP, CSGALNACT1, CTC1, CYP26B1, DCANP1, DCHS1, DDR2, DHRS3, DLX5, DYM, EBP, ECM1, ENG, ENSG00000274276, EPYC, EVC, EXT1, E…	214	107	107	50	31	3779	76	6601	0.712494	1
GOBP_BONE_GROWTH	ANXA6, ATF2, BNC2, CER1, COL27A1, COMP, DDR2, ECM1, EVC, EXT1, FGFR2, FGFR3, FOSL2, IFT80, LEP, LEPR, MATN1, MMP13, MSX2, NPPC, NPR2, OSTN, RARA, RARB, RARG, SMPD3, SOX9, STC1, TGFBR2, THBS3, TSKU, ZMPSTE24	32	15	17	46.875	6	3804	9	6668	1.16859	1
GOBP_BONE_MARROW_DEVELOPMENT	ASXL1, CTC1, HOXB4, LIPA, LRP5, LRRC17, PTPRC, SBDS, TP53	9	6	3	66.6667	1	3809	5	6672	0.350328	1
GOBP_BONE_MATURATION	ACTN3, ADAMTS12, ADAMTS7, BMP2, CCDC154, DCHS1, EBP, EXT1, FGFR3, GH1, GREM1, IFT80, IGF1, LEP, LTF, MBTPS2, PHOSPHO1, PLXNB1, PTH, RFLNA, RFLNB, RHOA, RYR1, SEMA4D, SNX10, THBS3, XYLT1, ZBTB16	28	11	17	39.2857	3	3807	8	6669	0.656915	1
GOBP_BONE_MINERALIZATION	ACTN3, ACVR1, ACVR2A, ACVR2B, ADGRV1, ADRB2, AHSG, ALOX15, ALOX5, ALPL, ANKH, ANO6, ASPN, ATF4, ATP2B1, ATRAID, AXIN2, BCOR, BGLAP, BMP2, BMP2K, BMP4, BMP6, BMP7, BMPR1A, BMPR1B, BMPR2, CCDC154, CCL3, CCN1, CCR1, CER1, CLEC3B, COL1A2, COMP, CYP27B1, DDR2, ECM1, EIF2AK3, ENPP1, ERCC2, FAM20C, FBN2, FBXL15, FGF23, FGFR2, FGFR3, FGR, FOSL2, FZD9, GATA1, GPC3, GPM6B, GREM1, HIF1A, IBSP, IFITM5, IFT80…	122	54	68	44.2623	20	3790	34	6643	1.03104	1
GOBP_BONE_MINERALIZATION_INVOLVED_IN_BONE_MATURATION	ACTN3, BMP2, CCDC154, GREM1, IFT80, IGF1, LEP, LTF, PHOSPHO1, PTH, RFLNA, RFLNB, SNX10	13	3	10	23.0769	2	3808	1	6676	3.5063	1
GOBP_BONE_MORPHOGENESIS	ACP5, ACTN3, ALPL, ANXA6, ATF2, ATG9A, ATG9B, AXIN2, BMP4, BMP6, BMPR1B, BMPR2, BPNT2, CBS, CDX1, CER1, CHSY1, CITED2, COL13A1, COL1A1, COL27A1, COL2A1, COL3A1, COMP, CSGALNACT1, CYP26B1, DCANP1, DHRS3, DLX5, ENSG00000274276, EXT1, EXT2, FGF18, FGF4, FGFR2, FGFR3, FOSL2, FOXC1, FOXN3, FREM1, GHR, GLG1, GLI3, HAS2, HOXA11, IFITM5, IFT80, IHH, INPPL1, INSIG1, INSIG2, LRP5, LTBP3, LTF, MATN1, MEF2C,…	100	45	55	45	16	3794	29	6648	0.966753	1
GOBP_BONE_REMODELING	ACP5, ADAM8, ADRB2, BGLAP, CALCA, CARTPT, CCDC154, CD38, CLDN18, CSF1R, CSK, CTHRC1, CTNNB1, CTSK, DCSTAMP, DEF8, DOCK5, EFNA2, EPHA2, EXT1, FSHB, GDF5, GJA1, GPR137, GPR137B, GPR55, GREM1, HAMP, HTR1B, IAPP, IHH, IL20RA, IL6, IL7, INPP5D, ITGB3, LEP, LEPR, LGR4, LRP5, LRRK1, LTBP3, MC4R, MDK, MITF, NCDN, NF1, NOTCH2, NOX4, P2RX7, P3H4, PDK4, PLEKHM1, PPARGC1B, PRKCA, PTH, PTH1R, PTK2B, PTN, RAB3…	89	40	49	44.9438	10	3800	30	6647	0.58307	1
GOBP_BONE_RESORPTION	ACP5, ADAM8, ADRB2, BGLAP, CALCA, CARTPT, CCDC154, CD38, CLDN18, CSF1R, CSK, CTNNB1, CTSK, DCSTAMP, DEF8, EXT1, FSHB, GPR137, GPR137B, GPR55, HAMP, IAPP, IHH, IL20RA, IL6, IL7, INPP5D, ITGB3, LRRK1, LTBP3, MC4R, NCDN, NF1, NOX4, P2RX7, PDK4, PLEKHM1, PPARGC1B, PRKCA, PTH, PTH1R, PTK2B, RAB3D, RAB7A, RAC2, S1PR1, SIGLEC15, SLC4A2, SNX10, SPP1, SRC, SYK, TCIRG1, TF, TFRC, TMEM119, TMEM64, TNFAIP3, …	65	26	39	40	8	3802	18	6659	0.778421	1
GOBP_BONE_TRABECULA_FORMATION	CHAD, COL1A1, FBN2, GREM1, MMP2, MSX2, PPARGC1B, SFRP1, THBS3, WNT10B	10	5	5	50	1	3809	4	6673	0.437976	1
GOBP_BONE_TRABECULA_MORPHOGENESIS	CHAD, COL1A1, FBN2, GREM1, MMP2, MSX2, PLXNB1, PPARGC1B, SBNO2, SEMA4D, SFRP1, THBS3, WNT10B	13	8	5	61.5385	1	3809	7	6670	0.250159	1
GOBP_BOX_C_D_SNORNP_ASSEMBLY	NOPCHAP1, NUFIP1, PIH1D1, PIH1D2, RUVBL1, RUVBL2, SNU13, TAF9, ZNHIT3, ZNHIT6	10	9	1	90	5	3805	4	6673	2.19218	1
GOBP_BRADYKININ_CATABOLIC_PROCESS	ACE, CPN1, CTSH, ECE1, IDE, MME, XPNPEP1	7	5	2	71.4286	0	3810	5	6672	0	1
GOBP_BRAINSTEM_DEVELOPMENT	ATF2, ATIC, CNTFR, GART, NLGN4X, PHOX2B, SCN5A, SMAD4	8	4	4	50	3	3807	1	6676	5.26084	1
GOBP_BRAIN_DERIVED_NEUROTROPHIC_FACTOR_RECEPTOR_SIGNALING_PATHWAY	BDNF, FSTL4, NFATC4, NTRK2, RAPGEF2, SLC2A4	6	2	4	33.3333	2	3808	0	6677	#NUM!	1
GOBP_BRAIN_MORPHOGENESIS	AKT3, BBS1, BBS2, BBS4, CDH2, CTNNA2, EMX1, FANCC, FANCD2, FBXW11, FGF8, FZD3, FZD6, GBA1, GDF7, GSX2, HESX1, MKKS, NF1, OTX1, PAFAH1B1, PAX2, PROP1, PSEN1, PTEN, SHANK3, SLC4A10, SLC6A4, SLIT1, SMO, SOS1, SPEF2, TUBA1A, UCHL5, VPS51, WNT5A, ZNF335	37	23	14	62.1622	10	3800	13	6664	1.34899	1
GOBP_BRANCHED_CHAIN_AMINO_ACID_BIOSYNTHETIC_PROCESS	BCAT1, BCAT2, ILVBL, SDS, SDSL	5	4	1	80	1	3809	3	6674	0.584055	1
GOBP_BRANCHED_CHAIN_AMINO_ACID_CATABOLIC_PROCESS	ACAD8, ACADSB, ACAT1, ALDH6A1, AUH, BCAT2, BCKDHA, BCKDHB, BCKDK, DBT, DLD, ECHS1, HIBADH, HIBCH, HMGCL, HMGCLL1, HSD17B10, IVD, MCCC1, MCCC2, SLC25A44	21	20	1	95.2381	9	3801	11	6666	1.43489	1
GOBP_BRANCHED_CHAIN_AMINO_ACID_METABOLIC_PROCESS	ACAD8, ACADSB, ACAT1, ALDH6A1, AUH, BCAT1, BCAT2, BCKDHA, BCKDHB, BCKDK, DBT, DLD, ECHS1, HIBADH, HIBCH, HMGCL, HMGCLL1, HSD17B10, ILVBL, IVD, MCCC1, MCCC2, PCCA, PCCB, SDS, SDSL, SLC25A44	27	25	2	92.5926	10	3800	15	6662	1.16877	1
GOBP_BRANCHED_CHAIN_AMINO_ACID_TRANSPORT	LLGL2, SLC25A44, SLC38A9, SLC3A2, SLC43A1, SLC43A2, SLC6A14, SLC6A15, SLC6A17, SLC6A20, SLC7A5, SLC7A6, SLC7A7, SLC7A8	14	8	6	57.1429	1	3809	7	6670	0.250159	1
GOBP_BRANCHING_INVOLVED_IN_BLOOD_VESSEL_MORPHOGENESIS	ABL1, ACVR1, COL4A1, CTNNB1, DLL4, EDN1, EDNRA, ENG, FGF8, FKBPL, FOXC2, GBX2, GDF2, GNA13, IHH, KDR, LEF1, MDK, MIR15B, MIR16-1, NFATC4, NOTCH4, NRARP, NRP1, PLXND1, PPP3R1, RBM15, SEMA3E, SFRP2, SHH, SIRT6, SRF, STK4, TBX20, TGFBR2, VEGFA	36	19	17	52.7778	5	3805	14	6663	0.625399	1
GOBP_BRANCHING_INVOLVED_IN_LABYRINTHINE_LAYER_MORPHOGENESIS	ADM, FGFR2, FZD5, GCM1, GRB2, GRHL2, IL10, RSPO3, SOCS3, SPINT1, SPINT2, ST14, TMED2	13	7	6	53.8462	1	3809	6	6671	0.291896	1
GOBP_BRANCHING_INVOLVED_IN_MAMMARY_GLAND_DUCT_MORPHOGENESIS	AR, AREG, BTRC, CAV3, CSF1, CSMD1, DDR1, EPHA2, ESR1, KDM5B, LRP5, MED1, MSX2, PGR, PHB2, PML, SRC, TBX3, VDR, WNT4, WNT5A	21	14	7	66.6667	2	3808	12	6665	0.29171	1
GOBP_BRANCHING_INVOLVED_IN_PROSTATE_GLAND_MORPHOGENESIS	BMP4, BMP7, ESR1, FEM1B, FGFR2, FRS2, HOXA13, HOXB13, HOXD13, NKX3-1, SFRP1, SHH	12	4	8	33.3333	2	3808	2	6675	1.75289	1
GOBP_BRANCHING_INVOLVED_IN_SALIVARY_GLAND_MORPHOGENESIS	BMP7, BTBD7, DAG1, ESRP2, FGF10, FGF7, FGF8, FGFR2, HGF, LAMA1, LAMA5, NRP1, NTN4, PDGFA, PLXNA1, PLXND1, SEMA3C, SHH, SNAI2, TGM2, TNF	21	12	9	57.1429	1	3809	11	6666	0.159097	0.987165
GOBP_BRANCHING_MORPHOGENESIS_OF_AN_EPITHELIAL_TUBE	ABL1, ACVR1, ADAMTS16, AGT, AGTR2, AR, AREG, BCL2, BMP2, BMP4, BMP7, BTRC, CASR, CAV3, CELSR1, CITED1, CLIC4, COL4A1, CSF1, CSMD1, CTNNB1, CTNNBIP1, CTSH, CTSZ, DAG1, DCHS1, DDR1, DLG1, DLG5, DLL4, EDN1, EDNRA, EGF, ENG, EPHA2, ESR1, ESRP2, EXT1, EYA1, FGF1, FGF10, FGF2, FGF8, FGFR2, FKBPL, FOXA1, FOXC2, FOXD1, FOXF1, GBX2, GDF2, GDF7, GDNF, GLI2, GLI3, GNA13, GPC3, GREB1L, GREM1, GZF1, HHIP, HNF…	156	80	76	51.2821	23	3787	57	6620	0.705368	1
GOBP_BRANCHING_MORPHOGENESIS_OF_A_NERVE	BCL11A, DLX2, DRD2, EPHA7, FGF13, FGFR2, LRRK2, MAP3K13, MECP2, RERE, RTN4, SHOX2	12	4	8	33.3333	0	3810	4	6673	0	1
GOBP_BRANCHIOMOTOR_NEURON_AXON_GUIDANCE	MYCBP2, NRP1, PLXNA3, PLXNA4, SEMA3F	5	4	1	80	1	3809	3	6674	0.584055	1
GOBP_BRANCH_ELONGATION_OF_AN_EPITHELIUM	AREG, BMP4, ESR1, FGF1, FGF10, FGFR2, HNF1B, HOXD13, MED1, RDH10, SHH, SIX1, SIX4, SOX9, SPRY1, SPRY2, TNC, WNT5A, YAP1	19	12	7	63.1579	1	3809	11	6666	0.159097	0.987165
GOBP_BRONCHIOLE_DEVELOPMENT	FGF10, HOXA5, ITGB6, MMP12, TCF21	5	0	5	0	0	3810	0	6677	#NUM!	1
GOBP_BRONCHUS_DEVELOPMENT	ADAMTSL2, AGR2, BMP4, HOXA5, IL13, SOX9, SPDEF, SRF, TGFBR2, TULP3, WNT7B	11	6	5	54.5455	0	3810	6	6671	0	1
GOBP_BROWN_FAT_CELL_DIFFERENTIATION	ADIG, ADIPOQ, ADRB1, ADRB2, ADRB3, ALDH6A1, ARL4A, BMP7, BNIP3, CEBPA, CEBPB, DHRS7B, DUSP10, EBF2, ERO1A, FABP3, FABP4, FFAR4, FLCN, FNDC5, FTO, GATA2, HNRNPU, INS, LAMB3, LEP, LRG1, MAPK14, MB, METRNL, MIR128-1, NAPEPLD, NUDT7, PEX11A, PIM1, PLAC8, PPARGC1A, PRDM16, PTGS2, RGS2, RREB1, SH2B2, SIRT1, SIX1, SLC2A4, SLC39A13, SLC7A10, SOX13, TFE3, TRPV4, UCP1, VSTM2A, ZBTB7B, ZNF516	54	28	26	51.8519	7	3803	21	6656	0.583399	1
GOBP_BRUSH_BORDER_ASSEMBLY	ANKS4B, CDHR2, CDHR5, CTNS, MYO7B, TMIGD1, USH1C	7	1	6	14.2857	0	3810	1	6676	0	1
GOBP_BUD_ELONGATION_INVOLVED_IN_LUNG_BRANCHING	BMP4, FGF10, FGFR2, RDH10, SPRY1, SPRY2, YAP1	7	5	2	71.4286	0	3810	5	6672	0	1
GOBP_BUNDLE_OF_HIS_CELL_TO_PURKINJE_MYOCYTE_COMMUNICATION	CACNA2D1, CTNNA3, DSC2, DSG2, DSP, GJA5, JUP, KCNA5, PKP2, RANGRF, SCN10A, SCN5A, TBX5, TNNI3K, TRPM4	15	8	7	53.3333	1	3809	7	6670	0.250159	1
GOBP_BUNDLE_OF_HIS_CELL_TO_PURKINJE_MYOCYTE_SIGNALING	CACNA2D1, GJA5, KCNA5, RANGRF, SCN10A, SCN5A, TRPM4	7	3	4	42.8571	1	3809	2	6675	0.876214	1
GOBP_B_1_B_CELL_DIFFERENTIATION	CD19, CMTM7, MALT1, PLCL2, SLAMF8	5	2	3	40	1	3809	1	6676	1.75269	1
GOBP_B_CELL_ACTIVATION	ABL1, ADA, ADAM17, ADGRG3, AHR, AICDA, AKAP17A, AKIRIN2, APLF, AQP8, ATAD5, ATM, BAD, BAK1, BANK1, BATF, BAX, BCL2, BCL3, BCL6, BLNK, BMI1, BST1, BST2, BTK, C17orf99, CARD11, CASP3, CASP8, CCR6, CD180, CD19, CD22, CD27, CD28, CD300A, CD320, CD38, CD40, CD40LG, CD70, CD74, CD79A, CD79B, CD81, CD86, CDH17, CDKN1A, CEBPG, CHRNA4, CHRNA7, CHRNB2, CLCF1, CMTM7, CR1, CR2, CTLA4, CTPS1, CXCR5, DCAF1, DC…	278	145	133	52.1583	45	3765	100	6577	0.786096	1
GOBP_B_CELL_ACTIVATION_INVOLVED_IN_IMMUNE_RESPONSE	ABL1, ADA, AICDA, APLF, ATAD5, BATF, BCL3, BCL6, C17orf99, CCR6, CD180, CD19, CD28, CD40, CD40LG, CDH17, CLCF1, CR1, DLL1, DOCK10, DOCK11, ERCC1, EXO1, EXOSC3, EXOSC6, FCGR2B, FOXP3, GAPT, GPR183, HMCES, HSPD1, IFNB1, IL10, IL2, IL21, IL27RA, IL4, IL6, IRF8, ITFG2, ITM2A, KMT5B, KMT5C, LFNG, LGALS1, LIG4, MAD2L2, MFNG, MLH1, MSH2, MSH6, NBN, NDFIP1, NFKBIZ, NKX2-3, NOTCH2, NSD2, PARP3, PAXIP1, PH…	90	54	36	60	19	3791	35	6642	0.95111	1
GOBP_B_CELL_APOPTOTIC_PROCESS	ADA, AURKB, BAK1, BAX, BCL10, BCL2, BCL6, BTK, CD74, CRKL, FNIP1, FOXP1, HSH2D, IL10, IL2, IRS2, LYN, MIF, MIR17HG, NFKBIZ, NOC2L, ORMDL3, PDCD1, PKN1, SLC39A10, TNFRSF21, TRAF3IP2	27	20	7	74.0741	6	3804	14	6663	0.750676	1
GOBP_B_CELL_CHEMOTAXIS	CH25H, CXCL13, CYP7B1, GAS6, HSD3B7, PIK3CD, PTK2B, XCL1	8	4	4	50	1	3809	3	6674	0.584055	1
GOBP_B_CELL_DIFFERENTIATION	ABL1, ADA, ADAM17, ADGRG3, AICDA, AQP8, ATM, BAD, BAK1, BAX, BCL2, BCL3, BCL6, BLNK, BTK, C17orf99, CARD11, CD19, CD27, CD40LG, CD79A, CD79B, CDH17, CEBPG, CLCF1, CMTM7, CR1, CR2, DCAF1, DCLRE1C, DLL1, DNAJB9, DOCK10, DOCK11, EP300, EZH2, FCGR2B, FCRL3, FLT3, FNIP1, FOSL2, FZD9, GPR183, GPS2, HDAC4, HDAC5, HDAC9, HHEX, ID2, IFNA1, IFNA10, IFNA13, IFNA14, IFNA16, IFNA17, IFNA2, IFNA21, IFNA4, IFNA…	153	71	82	46.4052	19	3791	52	6625	0.638532	1
GOBP_B_CELL_HOMEOSTASIS	ABL1, ADA, BAK1, BAX, BCL10, BCL2, BCL2L11, CAMLG, CASP3, CD74, DOCK10, DOCK11, FOXP3, GAPT, HIF1A, IL7R, LYN, MEF2C, MIF, MIR17HG, NCKAP1L, PKN1, PPP2R3C, RC3H1, RC3H2, SASH3, SH2B2, SOS1, SOS2, SPNS2, TNFAIP3, TNFRSF13B, TNFSF13B, TRAF3IP2	34	20	14	58.8235	6	3804	14	6663	0.750676	1
GOBP_B_CELL_LINEAGE_COMMITMENT	BCL2, PRKDC, RAG2, SLAMF8, TCF3, TP53	6	3	3	50	1	3809	2	6675	0.876214	1
GOBP_B_CELL_MEDIATED_IMMUNITY	AICDA, APLF, ATAD5, BATF, BCL10, BCL3, BCL6, BTK, C17orf99, C1QA, C1QB, C1QBP, C1QC, C1R, C1RL, C1S, C2, C3, C4A, C4B, C4BPA, C4BPB, C5, C6, C7, C8A, C8B, C8G, C9, CARD9, CCR6, CD19, CD226, CD27, CD28, CD40, CD40LG, CD46, CD55, CD70, CD74, CD81, CFI, CLCF1, CLU, CR1, CR1L, CR2, CSF2RB, ERCC1, EXO1, EXOSC3, EXOSC6, FCER1A, FCER1G, FCER2, FCGR1A, FCGR2B, FCGR3A, FOXJ1, FOXP3, GAPT, HLA-E, HLA-G, HM…	199	65	134	32.6633	21	3789	44	6633	0.835511	1
GOBP_B_CELL_PROLIFERATION	ABL1, ADA, AHR, ATAD5, ATM, BAX, BCL2, BCL6, BMI1, BST1, BTK, CARD11, CASP3, CD180, CD19, CD22, CD300A, CD320, CD38, CD40, CD40LG, CD70, CD74, CD79A, CD81, CDKN1A, CHRNB2, CLCF1, CR2, CTLA4, CTPS1, EPHB2, FCGR2B, FCRL3, FOSL2, GAPT, GPR183, HSPD1, IFNA1, IFNA10, IFNA13, IFNA14, IFNA16, IFNA17, IFNA2, IFNA21, IFNA4, IFNA5, IFNA6, IFNA7, IFNA8, IFNB1, IFNE, IFNK, IFNW1, IKZF3, IL10, IL13, IL2, IL21…	104	35	69	33.6538	11	3799	24	6653	0.802656	1
GOBP_B_CELL_PROLIFERATION_INVOLVED_IN_IMMUNE_RESPONSE	ABL1, CD180, CD19, GAPT, PLCL2, TLR4	6	1	5	16.6667	1	3809	0	6677	#NUM!	1
GOBP_B_CELL_RECEPTOR_SIGNALING_PATHWAY	ABL1, BANK1, BAX, BCAR1, BCL2, BLK, BLNK, BMX, BTK, CD19, CD22, CD300A, CD38, CD79A, CD79B, CD81, CMTM3, CTLA4, FCGR2B, FCRL3, FOXP1, GCSAM, GCSAML, GPS2, GRB2, IGHA1, IGHA2, IGHD, IGHE, IGHG1, IGHG2, IGHG3, IGHG4, IGHM, IGKC, IGLC1, IGLC3, IGLC6, IGLC7, ITK, KLHL6, LAT2, LCK, LIME1, LPXN, LYN, MAPK1, MEF2C, MIR18A, MIR19A, MIR34A, MNDA, MS4A1, NCKAP1L, NFAM1, NFATC2, NFKB1, NFKBIA, NFKBIZ, PIK3C…	77	22	55	28.5714	7	3803	15	6662	0.817495	1
GOBP_C21_STEROID_HORMONE_BIOSYNTHETIC_PROCESS	ADM, AKR1B1, BMP2, BMP5, BMP6, CACNA1H, CLCN2, CYP11A1, CYP11B1, CYP11B2, DAB2, DGKQ, DKK3, EGR1, FSHB, LHB, REST, STARD3, TSPO, WNT4	20	9	11	45	2	3808	7	6670	0.50045	1
GOBP_C21_STEROID_HORMONE_METABOLIC_PROCESS	ADM, AFP, AKR1B1, AKR1C1, AKR1C2, AKR1C3, AKR1C4, AKR1D1, BMP2, BMP5, BMP6, CACNA1H, CLCN2, CYP11A1, CYP11B1, CYP11B2, CYP17A1, CYP46A1, DAB2, DGKQ, DHRS2, DHRS9, DKK3, EDNRB, EGR1, FSHB, HSD17B10, HSD3B1, HSD3B2, LHB, REST, SCNN1B, SRD5A1, STARD3, STAT5B, TSPO, WNT4	37	17	20	45.9459	6	3804	11	6666	0.955836	1
GOBP_C4_DICARBOXYLATE_TRANSPORT	ABAT, GFAP, LRRC8A, LRRC8C, LRRC8D, LRRC8E, NTSR1, SLC12A2, SLC13A2, SLC13A3, SLC13A5, SLC16A1, SLC1A1, SLC1A2, SLC1A3, SLC1A4, SLC1A5, SLC1A6, SLC25A10, SLC25A11, SLC25A12, SLC25A13, SLC25A18, SLC25A22, SLC3A1, SLC7A13, UCP2	27	14	13	51.8519	4	3806	10	6667	0.700683	1
GOBP_CADMIUM_ION_TRANSMEMBRANE_TRANSPORT	SLC11A1, SLC11A2, SLC30A1, SLC39A14, SLC39A2, SLC39A8	6	4	2	66.6667	3	3807	1	6676	5.26084	1
GOBP_CALCINEURIN_MEDIATED_SIGNALING	ACTN3, ADGRB2, AKAP5, AKAP6, ATP2B4, C10orf71, CAMTA1, CHERP, CHP1, CHP2, CIB1, CLEC7A, DYRK2, EFHB, ERBB3, FHL2, GSK3B, HOMER2, HOMER3, IGF1, LACRT, LMCD1, MAPK7, MTOR, MYOZ1, MYOZ2, NFAT5, NFATC1, NFATC2, NFATC3, NFATC4, NR5A1, NR5A2, PLCG2, PPP3CA, PPP3CB, PPP3CC, PPP3R1, PPP3R2, PRNP, PTBP1, RCAN1, SLC8A2, SLC9A1, SPPL3, STIMATE, TBC1D10C, TNF	48	26	22	54.1667	7	3803	19	6658	0.645003	1
GOBP_CALCITONIN_FAMILY_RECEPTOR_SIGNALING_PATHWAY	ADM, CALCR, CALCRL, IAPP, RAMP1, RAMP2, RAMP3, SCN11A	8	1	7	12.5	0	3810	1	6676	0	1
GOBP_CALCIUM_ACTIVATED_PHOSPHOLIPID_SCRAMBLING	ANO3, ANO4, ANO6, ANO7, ANO9	5	1	4	20	0	3810	1	6676	0	1
GOBP_CALCIUM_DEPENDENT_CELL_CELL_ADHESION_VIA_PLASMA_MEMBRANE_CELL_ADHESION_MOLECULES	AJUBA, ATP2C1, CDH1, CDH10, CDH11, CDH12, CDH13, CDH15, CDH16, CDH17, CDH18, CDH19, CDH2, CDH20, CDH22, CDH23, CDH24, CDH26, CDH3, CDH4, CDH5, CDH6, CDH7, CDH8, CDH9, CDHR3, DCHS1, DSG1, FXYD5, KIFAP3, NLGN1, PCDH12, PCDHB10, PCDHB11, PCDHB13, PCDHB14, PCDHB16, PCDHB2, PCDHB3, PCDHB4, PCDHB5, PCDHB6, PCDHB9, PCDHGB4, PCDHGC3, SELL, SELP	47	10	37	21.2766	2	3808	8	6669	0.437828	1
GOBP_CALCIUM_IMPORT_INTO_THE_MITOCHONDRION	AFG3L2, MAIP1, MCU, MCUB, MCUR1, MICU1, MICU2, MICU3, PSEN2, SLC25A23, SMDT1, VDAC1	12	11	1	91.6667	3	3807	8	6669	0.656915	1
GOBP_CALCIUM_INDEPENDENT_CELL_CELL_ADHESION_VIA_PLASMA_MEMBRANE_CELL_ADHESION_MOLECULES	BMP2, CLDN1, CLDN10, CLDN11, CLDN12, CLDN14, CLDN15, CLDN16, CLDN17, CLDN18, CLDN19, CLDN2, CLDN20, CLDN22, CLDN23, CLDN3, CLDN4, CLDN5, CLDN6, CLDN7, CLDN8, CLDN9, CX3CL1	23	6	17	26.087	3	3807	3	6674	1.75309	1
GOBP_CALCIUM_ION_EXPORT_ACROSS_PLASMA_MEMBRANE	ATP2B1, ATP2B3, CALM1, CALM2, CALM3, MIR1-1, SLC24A4, SLC35G1, SLC8A2, YWHAE	10	6	4	60	3	3807	3	6674	1.75309	1
GOBP_CALCIUM_ION_HOMEOSTASIS	ABCC6, ABL1, ADCY8, ADORA1, AFG3L2, AKAP6, ALPL, ANK2, ANKH, ANXA6, APLNR, APOE, APP, ATF4, ATG5, ATP13A1, ATP13A2, ATP13A3, ATP13A4, ATP13A5, ATP1A2, ATP1B1, ATP2A1, ATP2A2, ATP2A3, ATP2B1, ATP2B2, ATP2B3, ATP2B4, ATP2C1, ATP2C2, ATP6V1B1, ATP7B, BAK1, BAX, BCAP31, BCL2, BDKRB1, BNIP1, BNIP3, BOK, C19orf12, CACNA1C, CACNA1S, CACNB2, CACNB4, CALB1, CALB2, CALCA, CALCB, CALM1, CALM2, CALM3, CALR, …	332	142	190	42.7711	50	3760	92	6585	0.95181	1
GOBP_CALCIUM_ION_IMPORT	ACE, ATP2A1, ATP2C2, CACNA1D, CACNA1G, CACNA1H, CACNB2, CASK, CASR, CAV3, CCL2, CCL3, CDK5, CTNNB1, CXCL12, EGF, EPPIN, FCRL3, GCG, GCK, HES1, HOMER1, LGALS3, MCUR1, MICU1, MIR34A, ORAI1, PDGFB, PDGFRB, PKD2, PLN, PLPP4, SEMG1, SLC24A2, SLC24A5, SLC30A1, SLC8A1, SLN, SPHK2, SPINK1, STC1, TRIM27, TRPC4, TRPV2, TRPV3, TRPV4, UCN, WNK3	48	15	33	31.25	7	3803	8	6669	1.53441	1
GOBP_CALCIUM_ION_IMPORT_ACROSS_PLASMA_MEMBRANE	AKAP5, ATP2B4, CACNA1A, CACNA1B, CACNA1C, CACNA1D, CACNA1E, CACNA1F, CACNA1G, CACNA1H, CACNA1I, CACNA1S, CACNA2D1, CALCR, FYN, GRM6, MIR200C, MIR208A, MIR208B, MS4A1, NALF1, NALF2, P2RX1, PPP3CA, PPP3CB, PPP3CC, PPP3R1, PPP3R2, PRNP, RAMP3, SCN10A, SCN11A, SCN1A, SCN2A, SCN3A, SCN4A, SCN5A, SCN7A, SCN8A, SCN9A, SLC24A1, SLC24A2, SLC24A4, SLC8A1, SLC8A2, SLC8A3, TRPM1, TRPM2, TRPV1, TRPV2, TRPV3, …	54	13	41	24.0741	8	3802	5	6672	2.80779	1
GOBP_CALCIUM_ION_IMPORT_INTO_SARCOPLASMIC_RETICULUM	ATP2A1, ATP2A2, MRLN, PLN, STRIT1, ZMPSTE24	6	3	3	50	2	3808	1	6676	3.5063	1
GOBP_CALCIUM_ION_REGULATED_EXOCYTOSIS	ADRA2A, ARHGAP17, ARL8B, ATP2A2, BAIAP3, CADPS, CADPS2, CBARP, CDK5, CDK5R2, CLTRN, DOC2A, DOC2B, EQTN, GNAI2, HYAL3, KCNB1, MYH9, NLRP5, NOTCH1, PPP3CB, RAB3A, RAB3GAP1, RAP1B, RAPGEF4, REST, RIMS1, RIMS2, RIMS3, RIMS4, RPH3A, RPH3AL, SCAMP5, SCIN, SDF4, SNAP25, STX1A, STX1B, STXBP1, STXBP3, SYN2, SYT1, SYT10, SYT11, SYT12, SYT13, SYT15, SYT17, SYT2, SYT3, SYT4, SYT5, SYT6, SYT7, SYT8, SYT9, TRP…	66	27	39	40.9091	6	3804	21	6656	0.499925	1
GOBP_CALCIUM_ION_REGULATED_EXOCYTOSIS_OF_NEUROTRANSMITTER	ATP2A2, DOC2B, RAB3A, RAB3GAP1, RIMS1, RIMS2, RIMS3, RIMS4, SNAP25, STX1B, STXBP1, SYT1, SYT11, SYT2, SYT4, SYT5, SYT7, SYT8, UNC13A, UNC13B, UNC13C	21	8	13	38.0952	0	3810	8	6669	0	0.982068
GOBP_CALCIUM_ION_TRANSMEMBRANE_IMPORT_INTO_CYTOSOL	ABL1, ADCYAP1R1, ADRA1A, AKAP5, AKAP6, ANK2, APLNR, ATG5, ATP1A2, ATP2B4, BAK1, BAX, BCL2, BDKRB1, BNIP1, CACNA1A, CACNA1B, CACNA1C, CACNA1D, CACNA1E, CACNA1F, CACNA1G, CACNA1H, CACNA1I, CACNA1S, CACNA2D1, CACNB3, CALCR, CALM1, CALM2, CALM3, CAMK2D, CAPN3, CASQ1, CASQ2, CAV1, CCL19, CCL21, CCL3, CCR5, CCR7, CD19, CEMIP, CHD7, CHERP, CLIC2, CORO1A, CX3CL1, CXCL10, CXCL11, CXCL9, CYBA, DDIT3, DHRS7…	205	73	132	35.6098	29	3781	44	6633	1.15624	1
GOBP_CALCIUM_ION_TRANSMEMBRANE_TRANSPORT	ABL1, ADCYAP1R1, ADRA1A, ADRA2A, AFG3L2, AHNAK, AKAP5, AKAP6, ANK2, ANO6, ANXA2, ANXA2P2, ANXA6, ANXA9, APLNR, ASIC1, ATG5, ATP1A2, ATP1B1, ATP2A1, ATP2A2, ATP2A3, ATP2B1, ATP2B2, ATP2B3, ATP2B4, ATP2C1, ATP2C2, BAK1, BAX, BCL2, BDKRB1, BHLHA15, BIN1, BNIP1, CABP1, CABP2, CABP4, CABP5, CACHD1, CACNA1A, CACNA1B, CACNA1C, CACNA1D, CACNA1E, CACNA1F, CACNA1G, CACNA1H, CACNA1I, CACNA1S, CACNA2D1, CACN…	352	133	219	37.7841	47	3763	86	6591	0.95723	1
GOBP_CALCIUM_ION_TRANSMEMBRANE_TRANSPORT_VIA_HIGH_VOLTAGE_GATED_CALCIUM_CHANNEL	BIN1, CACNA1C, CACNA2D1, CACNB1, CACNB2, CACNB3, CACNG1, CACNG6, CAMK2D, G6PD, MIR1-1, MIR21, MIR328, NOS1, NOS1AP, NPPA, REM1, SESTD1, UBR3	19	9	10	47.3684	2	3808	7	6670	0.50045	1
GOBP_CALCIUM_ION_TRANSPORT	ABL1, ACE, ADCYAP1R1, ADORA2A, ADRA1A, ADRA2A, AFG3L2, AHNAK, AKAP5, AKAP6, ANK2, ANO6, ANXA2, ANXA2P2, ANXA6, ANXA9, APLNR, ASIC1, ATG5, ATP1A2, ATP1B1, ATP2A1, ATP2A2, ATP2A3, ATP2B1, ATP2B2, ATP2B3, ATP2B4, ATP2C1, ATP2C2, BAK1, BAX, BCL2, BDKRB1, BEST1, BHLHA15, BIN1, BNIP1, BSPRY, CABP1, CABP2, CABP4, CABP5, CACHD1, CACNA1A, CACNA1B, CACNA1C, CACNA1D, CACNA1E, CACNA1F, CACNA1G, CACNA1H, CACN…	445	163	282	36.6292	58	3752	105	6572	0.96755	1
GOBP_CALCIUM_ION_TRANSPORT_INTO_CYTOSOL	ADCYAP1R1, ADRA1A, BAK1, BAX, BCL2, CACNA1C, CACNA2D1, CACNB3, CAV1, EPO, GRIN1, JPH1, JPH2, JPH3, JPH4, LHCGR, NOS1, P2RX2, P2RX3, P2RX4, P2RX5, P2RX7, PLA2G1B, PML, RYR2, SLC8A1, TMBIM6, TRPC3	28	9	19	32.1429	3	3807	6	6671	0.876149	1
GOBP_CALCIUM_MEDIATED_SIGNALING	ACKR2, ACKR3, ACKR4, ACTN3, ADA, ADGRB2, ADGRL1, AGTR1, AKAP5, AKAP6, ANK2, ATP1A2, ATP1B1, ATP2A2, ATP2B4, AVPR1A, AZU1, BCAP31, BHLHA15, BST1, BTK, C10orf71, CACNA1C, CALM1, CALM2, CALM3, CAMK2D, CAMKK2, CAMTA1, CASQ1, CASQ2, CCL20, CCL3, CCL4, CCR1, CCR10, CCR2, CCR3, CCR4, CCR5, CCR6, CCR7, CCR8, CCR9, CCRL2, CD22, CD3E, CD4, CDH13, CHERP, CHP1, CHP2, CHRM3, CIB1, CLEC7A, CLIC2, CMKLR1, CX3CR…	210	76	134	36.1905	23	3787	53	6624	0.759062	1
GOBP_CALCIUM_MEDIATED_SIGNALING_USING_INTRACELLULAR_CALCIUM_SOURCE	ADGRL1, AZU1, BCAP31, CCL20, DEFB1, DMTN, FIS1, FKBP1B, GPR143, GRM5, HOMER2, KDR, PRKACA, PRNP, PTGFR, PTPRC, PTPRJ, RYR2, SELP, STIMATE, TRPM2, VCAM1	22	10	12	45.4545	1	3809	9	6668	0.19451	1
GOBP_CALMODULIN_DEPENDENT_KINASE_SIGNALING_PATHWAY	CAMKK2, HTT, IRGM, KCNJ11, KCNJ8, LRRK2, PCP4, PRKAA1, TPRG1L, TREM2, ZMPSTE24	11	5	6	45.4545	2	3808	3	6674	1.16842	1
GOBP_CAMERA_TYPE_EYE_MORPHOGENESIS	ABI2, AHI1, ALDH1A3, AQP1, AQP5, ATF4, ATP8A2, BAK1, BAX, BBS4, BCAR3, BMP4, BMP7, C12orf57, CABP4, CALB1, CDON, CITED2, CNTF, COL8A1, COL8A2, CRB1, CRB2, CRYGB, CTNNB1, DIO3, DLL1, DSCAM, EPHA2, EPHB1, EPHB2, FAT1, FAT3, FJX1, FOXE3, FOXF2, FOXN4, FRS2, FZD5, GDF11, GLI3, GNAT1, GNAT2, HCN1, HIF1A, HIPK1, HIPK2, HMGN1, IFT122, IFT172, IHH, IMPG2, JAG1, KDM2B, KDR, LARGE1, LCTL, LHX1, LRP5, MAN2A…	133	64	69	48.1203	20	3790	44	6633	0.795515	1
GOBP_CAMERA_TYPE_EYE_PHOTORECEPTOR_CELL_DIFFERENTIATION	BBS4, CABP4, CNTF, CRB2, DIO3, DSCAM, GNAT1, GNAT2, HCN1, IHH, NAGLU, NDP, NOTCH1, NRL, NTRK2, PDE6C, PROM1, ROM1, RORB, RP1, RPGRIP1, RPGRIP1L, SDK2, SOX8, SOX9, STAT3, THRB, THY1, TTC8, USH1C	30	9	21	30	4	3806	5	6672	1.40242	1
GOBP_CAMKK_AMPK_SIGNALING_CASCADE	CAMKK2, HTT, IRGM, KCNJ11, KCNJ8, LRRK2, PRKAA1, TREM2, ZMPSTE24	9	4	5	44.4444	1	3809	3	6674	0.584055	1
GOBP_CAMP_BIOSYNTHETIC_PROCESS	ADCY1, ADCY10, ADCY2, ADCY3, ADCY4, ADCY5, ADCY6, ADCY7, ADCY8, ADCY9	10	4	6	40	1	3809	3	6674	0.584055	1
GOBP_CAMP_CATABOLIC_PROCESS	PDE10A, PDE4A, PDE4B, PDE4C, PDE4D, PDE7A, PDE7B, PDE8A, PDE8B	9	2	7	22.2222	1	3809	1	6676	1.75269	1
GOBP_CAMP_MEDIATED_SIGNALING	ADCY1, ADCY2, ADCYAP1, ADCYAP1R1, ADGRG6, ADM, AHR, AKAP6, APLNR, ATF1, CAP1, CAP2, CDC34, CGAS, CREB1, DEFB1, DGKQ, EPHA5, FFAR4, GAL, GHRHR, GIP, GIPR, GLP1R, GNAI1, GPR3, GPR61, GPR62, INSL3, KSR1, LPAR1, MAPK7, MGRN1, OPRL1, OR51E2, PDE11A, PDE2A, PDE3A, PDE3B, PDE4D, PDE7A, PDE7B, PEX5L, POMC, RAPGEF2, RAPGEF3, RASD2, RXFP2, SCT, SCTR, SOX9, UBE2B, UCN	53	20	33	37.7358	7	3803	13	6664	0.943547	1
GOBP_CAMP_METABOLIC_PROCESS	ADCY1, ADCY10, ADCY2, ADCY3, ADCY4, ADCY5, ADCY6, ADCY7, ADCY8, ADCY9, CACNB4, EPHA2, PDE10A, PDE4A, PDE4B, PDE4C, PDE4D, PDE7A, PDE7B, PDE8A, PDE8B, PTH, PTHLH	23	7	16	30.4348	2	3808	5	6672	0.70084	1
GOBP_CANNABINOID_SIGNALING_PATHWAY	ABHD6, ADGRF1, ALOX15B, CAMK2A, CNR1, CNR2, DAGLA, GPR55, MGLL	9	3	6	33.3333	0	3810	3	6674	0	1
GOBP_CANONICAL_NF_KAPPAB_SIGNAL_TRANSDUCTION	ABL1, ADIPOQ, AJUBA, AKAP13, AKT1, ALPK1, ANGPT1, ANKRD17, APOL3, ARRB2, ASH1L, ATP2C1, AVPR2, AZI2, BCL10, BCL3, BIRC2, BIRC3, BRD4, BST2, BTK, BTRC, C18orf32, CACTIN, CANT1, CAPN3, CARD11, CARD16, CARD19, CARD8, CARD9, CASP1, CASP10, CASP8, CC2D1A, CCDC22, CCL19, CCL21, CCR7, CD36, CD4, CD40, CD74, CFLAR, CHUK, CLEC4D, CLEC6A, CLEC7A, CPNE1, CTH, CTNNB1, CUL1, CX3CL1, CX3CR1, CXXC5, DAB2IP, DDR…	300	201	99	67	76	3734	125	6552	1.06685	1
GOBP_CANONICAL_WNT_SIGNALING_PATHWAY	ADGRA2, ADNP, AMER1, AMER2, AMER3, AMFR, ANKRD6, APC, APC2, APOE, ASPM, ATP6AP2, AXIN1, AXIN2, BAMBI, BCL9, BCL9L, BICC1, BIRC8, BMAL1, BMP2, BTRC, CAPRIN2, CAV1, CBY1, CCAR2, CCDC88C, CCNY, CCNYL1, CCNYL2, CCNYL3, CDH2, CDH3, CDK14, CHD8, COL1A1, CSNK1A1, CSNK1A1L, CSNK1D, CSNK1E, CSNK1G1, CSNK1G2, CSNK1G3, CTDNEP1, CTHRC1, CTNNB1, CTNNBIP1, CTNND1, CTNND2, CYLD, DAAM2, DAB2, DAB2IP, DACT1, DACT…	316	187	129	59.1772	59	3751	128	6549	0.804767	1
GOBP_CANONICAL_WNT_SIGNALING_PATHWAY_INVOLVED_IN_CARDIAC_MUSCLE_CELL_FATE_COMMITMENT	DKK1, MIR19B1, RBPJ, WNT3A, WNT8A	5	2	3	40	0	3810	2	6675	0	1
GOBP_CANONICAL_WNT_SIGNALING_PATHWAY_INVOLVED_IN_HEART_DEVELOPMENT	CTNNB1, DKK1, MIR19B1, RBPJ, WNT3A, WNT8A	6	3	3	50	0	3810	3	6674	0	1
GOBP_CANONICAL_WNT_SIGNALING_PATHWAY_INVOLVED_IN_OSTEOBLAST_DIFFERENTIATION	CTNNB1, FZD1, GSK3B, MIR29B1, MIR346, TNN, WNT3	7	3	4	42.8571	1	3809	2	6675	0.876214	1
GOBP_CANONICAL_WNT_SIGNALING_PATHWAY_INVOLVED_IN_REGULATION_OF_CELL_PROLIFERATION	CTNNB1, DVL2, LRP6, SFRP1, WNT3, WNT3A	6	3	3	50	1	3809	2	6675	0.876214	1
GOBP_CAP_DEPENDENT_TRANSLATIONAL_INITIATION	EIF3D, EIF4G1, MIF4GD, NCBP1, NCBP2, NCK1, SLBP	7	7	0	100	1	3809	6	6671	0.291896	1
GOBP_CARBOHYDRATE_BIOSYNTHETIC_PROCESS	ACADM, ADCYAP1R1, ADIPOQ, AGL, AKR1A1, AKR1B1, AKT1, AKT2, ALDOB, ALDOC, AP2A1, ARPP19, ATF3, ATF4, AVPR1B, B3GALNT1, B3GALT1, B3GALT2, B3GALT4, B3GALT5, B3GAT2, B4GALNT2, B4GALT1, C1QTNF12, C1QTNF3, CD244, CHST10, CHST11, CHST12, CHST13, CHST14, CHST15, CHST8, CHST9, CLK2, CLTC, CRTC2, CRY1, CSGALNACT1, CSGALNACT2, DDB1, DGKQ, DSE, DSEL, DYRK2, EGF, ENO1, ENO2, ENO3, ENPP1, EP300, EPM2AIP1, ERFE…	214	123	91	57.4766	39	3771	84	6593	0.81173	1
GOBP_CARBOHYDRATE_CATABOLIC_PROCESS	ACTN3, ADCY10, ADPGK, AGL, ALDOA, ALDOB, ALDOC, AMY2A, APP, ARL2, ARNT, BAD, BPGM, CBFA2T3, CHIA, CHIT1, CTBS, DDIT4, DERA, DHDH, DHTKD1, EIF6, ENO1, ENO2, ENO3, ENO4, ENOSF1, EP300, FBP1, FLCN, FOXK1, FOXK2, FUT1, FUT10, FUT2, FUT4, FUT5, FUT6, FUT7, FUT8, FUT9, G6PC1, GAA, GABARAPL1, GALE, GALK1, GALM, GALT, GAPDH, GAPDHS, GBA3, GCK, GIT1, GK, GK2, GK5, GLB1, GLYCTK, GM2A, GPD1, GPD2, GPI, GSK3…	163	112	51	68.7117	37	3773	75	6602	0.863235	1
GOBP_CARBOHYDRATE_DERIVATIVE_BIOSYNTHETIC_PROCESS	A3GALT2, A4GALT, A4GNT, AATF, ABCA2, ABCA7, ABCC5, ACACA, ACACB, ACAT1, ACER2, ACLY, ACOT7, ACOT8, ACSBG1, ACSBG2, ACSF3, ACSL1, ACSL3, ACSL4, ACSL5, ACSL6, ACSS1, ACSS2, ADA, ADA2, ADAL, ADCY1, ADCY10, ADCY2, ADCY3, ADCY4, ADCY5, ADCY6, ADCY7, ADCY8, ADCY9, ADK, ADSL, ADSS1, ADSS2, AGO2, AK1, AK2, AK3, AK4, AK5, AKR1A1, ALDOA, ALG1, ALG10, ALG10B, ALG11, ALG12, ALG13, ALG14, ALG1L2, ALG2, ALG3, …	653	450	203	68.9127	161	3649	289	6388	0.975257	1
GOBP_CARBOHYDRATE_DERIVATIVE_CATABOLIC_PROCESS	ABCD1, ABHD10, ACAT1, ACOT7, ADA, ADA2, ADAL, ADAMTS12, AICDA, ALDH1A1, AMDHD2, AMPD3, AOAH, APOBEC1, APOBEC2, APOBEC3A, APOBEC3B, APOBEC3C, APOBEC3D, APOBEC3F, APOBEC3G, APOBEC3H, BPGM, BTK, CD44, CDA, CDADC1, CELA1, CEMIP, CEMIP2, CHI3L1, CHI3L2, CHIA, CHIT1, CST3, CTBS, CTSL, DCTPP1, DERA, DPYD, DPYS, DUT, EDEM1, EDEM2, EDEM3, ENPP4, ENSG00000276759, ENTPD4, ENTPD5, ENTPD7, FBXO17, FBXO2, FBXO…	179	107	72	59.7765	23	3787	84	6593	0.47669	0.207952
GOBP_CARBOHYDRATE_DERIVATIVE_METABOLIC_PROCESS	A3GALT2, A4GALT, A4GNT, AADAT, AASS, AATF, ABCA2, ABCA7, ABCC5, ABCC6, ABCD1, ABHD10, ABHD14B, ABHD6, ACACA, ACACB, ACAT1, ACER2, ACLY, ACOT1, ACOT11, ACOT12, ACOT2, ACOT4, ACOT6, ACOT7, ACOT8, ACOT9, ACP3, ACP6, ACSBG1, ACSBG2, ACSF2, ACSF3, ACSL1, ACSL3, ACSL4, ACSL5, ACSL6, ACSM1, ACSM2A, ACSM2B, ACSM3, ACSM4, ACSM5, ACSM6, ACSS1, ACSS2, ADA, ADA2, ADAL, ADAMTS12, ADAMTS13, ADAMTS7, ADCY1, ADC…	1039	676	363	65.0626	238	3572	438	6239	0.949088	1
GOBP_CARBOHYDRATE_DERIVATIVE_TRANSPORT	ABCC3, ABCC4, ABCC5, ABCC6, ABCD1, ABCG1, ADCY10, ADORA1, ANKH, CALHM1, CALHM3, CD47, CLN3, CPTP, CR1, G6PC1, G6PC3, GJB1, GLTP, LBP, LRRC8A, LRRC8C, LRRC8D, LRRC8E, MFSD2A, NPC2, PLA2G10, PLEKHA8, PLTP, PSAP, RALBP1, RFT1, RSC1A1, SCARB1, SLC10A7, SLC15A2, SLC15A3, SLC15A4, SLC17A3, SLC17A9, SLC19A1, SLC25A16, SLC25A17, SLC25A19, SLC25A23, SLC25A24, SLC25A25, SLC25A26, SLC25A31, SLC25A4, SLC25A4…	88	60	28	68.1818	25	3785	35	6642	1.25344	1
GOBP_CARBOHYDRATE_HOMEOSTASIS	ABCA12, ABCC8, ACE, ACSM2A, ADCY5, ADCY8, ADGRF5, ADIPOQ, ADIPOR1, ADIPOR2, ADISSP, ADRA2A, AGER, AKT1, ALOX5, ANO1, APPL2, ASPSCR1, BACE2, BAD, BAIAP3, BECN2, BGLAP, BHLHA15, BRSK2, C1QTNF12, C2CD2L, CARTPT, CASR, CAV3, CCDC186, CCN4, CDK16, CEBPA, CFTR, CLTRN, CMA1, CMKLR2, CNR1, CPB2, CRTC2, CRY1, CRY2, CSMD1, CSRP3, CYB5R4, CYP11B1, CYP7A1, DBH, DHPS, DUSP29, EFNA5, ENY2, EPHA5, ERN1, FABP5, …	254	135	119	53.1496	42	3768	93	6584	0.789124	1
GOBP_CARBOHYDRATE_IMPORT_ACROSS_PLASMA_MEMBRANE	SLC2A1, SLC2A10, SLC2A3, SLC2A5, SLC5A1, SLC5A2	6	2	4	33.3333	1	3809	1	6676	1.75269	1
GOBP_CARBOHYDRATE_MEDIATED_SIGNALING	ADCY8, AGER, CLEC7A, COLEC12, MLXIPL, NKX6-1, PDX1, PIH1D1, SMARCA4, SMARCB1, UBTF	11	5	6	45.4545	4	3806	1	6676	7.01629	0.984648
GOBP_CARBOHYDRATE_METABOLIC_PROCESS	A3GALT2, A4GNT, ABO, ACACB, ACADM, ACTN3, ADCY10, ADCYAP1R1, ADIPOQ, ADIPOR1, ADPGK, ADRB3, AGL, AKR1A1, AKR1B1, AKR7A2, AKT1, AKT2, ALDH1B1, ALDH2, ALDOA, ALDOB, ALDOC, AMDHD2, AMY1A, AMY1B, AMY1C, AMY2A, AMY2B, ANGPTL3, AP2A1, APOD, APP, ARL2, ARNT, ARPP19, ATF3, ATF4, AVPR1B, B3GALNT1, B3GALT1, B3GALT2, B3GALT4, B3GALT5, B3GAT1, B3GAT2, B3GAT3, B3GLCT, B4GALNT1, B4GALNT2, B4GALT1, B4GALT2, B4G…	569	357	212	62.7417	122	3688	235	6442	0.906821	1
GOBP_CARBOHYDRATE_PHOSPHORYLATION	FCSK, FGGY, GALK1, GALK2, GCK, GNE, GNPTAB, GNPTG, HK1, HK2, HK3, HKDC1, KHK, NAGK, PFKFB1, PFKFB2, PFKFB3, PFKFB4, PFKM, POMK, RBKS, TKFC, XYLB	23	18	5	78.2609	5	3805	13	6664	0.673608	1
GOBP_CARBOHYDRATE_TRANSMEMBRANE_TRANSPORT	ABCB11, ACE, ADIPOQ, AKT1, AKT2, APPL1, APPL2, AQP1, AQP10, AQP11, AQP2, AQP3, AQP7, AQP7B, AQP7P3, AQP9, ARPP19, ASPSCR1, BRAF, C1QTNF12, C2CD5, C3, CAPN10, CLIP3, CLTCL1, CREBL2, CTNS, DHRS7C, DRD1, EDN1, EDNRA, ENPP1, ERFE, FABP5, FFAR4, FGF19, FGF21, GH1, GIP, GPC3, GRB10, GSK3A, HK2, HNF1A, IGF1, IL1B, INPP5K, INS, INSR, IRS1, IRS2, ITLN1, KLF15, LEP, MAPK14, MEF2A, MFSD4A, MFSD4B, MIR103A1,…	136	61	75	44.8529	18	3792	43	6634	0.732337	1
GOBP_CARBOHYDRATE_TRANSPORT	ABCB11, ACE, ADIPOQ, AKT1, AKT2, APPL1, APPL2, AQP1, AQP10, AQP11, AQP2, AQP3, AQP7, AQP7B, AQP7P3, AQP9, ARPP19, ASPSCR1, BRAF, C1QTNF12, C2CD5, C3, CAPN10, CLIP3, CLTCL1, CREBL2, CTNS, DHRS7C, DRD1, EDN1, EDNRA, ENPP1, ERFE, EZR, FABP5, FFAR4, FGF19, FGF21, GH1, GIP, GPC3, GRB10, GSK3A, HK2, HNF1A, IGF1, IL1B, INPP5K, INS, INSR, IRS1, IRS2, ITLN1, KLF15, LEP, MAPK14, MEF2A, MFSD12, MFSD2A, MFSD…	159	79	80	49.6855	28	3782	51	6626	0.961873	1
GOBP_CARBON_CATABOLITE_REGULATION_OF_TRANSCRIPTION	FOXA2, KAT2B, MLXIPL, NCOA1, OGT, SRF, USF1, USF2	8	6	2	75	2	3808	4	6673	0.876182	1
GOBP_CARBON_DIOXIDE_TRANSPORT	AQP1, AQP5, AQP6, CA2, HBA1, HBA2, HBB, HBD, HBE1, HBG1, HBG2, HBZ, RHAG, RHBG, RHCG	15	0	15	0	0	3810	0	6677	#NUM!	1
GOBP_CARDIAC_ATRIUM_DEVELOPMENT	ACVR1, ANK2, BMP10, BMP2, BMPR2, CCN1, DAND5, DLL4, ENG, GATA4, GJA5, HEG1, HEY2, IGF1R, ISL1, MDM2, MDM4, MESP1, MYH6, NKX2-5, NOG, NOTCH1, NOTCH2, NPHP3, NSD2, PROX1, SHOX2, SMO, SOS1, SOX4, TBX20, TBX5, TGFB2, WNT11, WNT2, WNT5A, ZFPM1	37	18	19	48.6486	5	3805	13	6664	0.673608	1
GOBP_CARDIAC_ATRIUM_MORPHOGENESIS	ACVR1, BMP10, BMP2, BMPR2, CCN1, DLL4, ENG, GATA4, HEG1, HEY2, ISL1, MESP1, MYH6, NKX2-5, NOG, NOTCH1, NOTCH2, NSD2, PROX1, SHOX2, SMO, SOS1, SOX4, TBX20, TBX5, TGFB2, WNT2, WNT5A, ZFPM1	29	14	15	48.2759	3	3807	11	6666	0.477541	1
GOBP_CARDIAC_CELL_DEVELOPMENT	ACTC1, ACTN2, ADPRHL1, ADRA1A, AKAP6, ALPK2, ALPK3, ASB2, ATG5, BMP10, BMP4, BMPR1A, BVES, CAV3, CDK1, CSRP3, CTDP1, CXADR, EDN1, FHL2, FHOD3, FOXP1, G6PD, GATA4, GSK3A, HEY2, HNRNPU, IGF1, INHBA, ISL1, JAG1, LARGE1, LMNA, LRRC10, LRRC27, MAML1, MAP2K4, MEF2A, MEIS1, MIR195, MIR199A1, MIR199B, MIR19A, MIR19B1, MIR208A, MIR21, MIR23A, MIR24-1, MTOR, MYH11, MYH6, MYL2, MYLK3, MYO18B, NAGLU, NEB, NE…	93	42	51	45.1613	12	3798	30	6647	0.700053	1
GOBP_CARDIAC_CELL_FATE_COMMITMENT	ACVR1, DKK1, ISL1, ITGB1, MESP1, MIR19B1, NKX2-5, RBPJ, SOX17, TBX18, TBX3, TBX5, TENM4, WNT3A, WNT8A, WT1	16	5	11	31.25	0	3810	5	6672	0	1
GOBP_CARDIAC_CHAMBER_DEVELOPMENT	ACVR1, ADAMTS1, ADAMTS6, ADGRG6, ADPRHL1, ANK2, AP2B1, APLNR, BMP10, BMP2, BMP4, BMP5, BMP7, BMPR1A, BMPR2, CAV3, CCN1, CHD7, CITED2, CNTRL, COL11A1, CPE, CRELD1, DAND5, DCTN5, DHRS3, DLL4, DNAH11, DSP, EDNRA, EGLN1, ENG, FGF8, FGFR2, FGFRL1, FHL2, FKBP1A, FOXC1, FOXC2, FOXF1, FOXH1, FRS2, FZD1, FZD2, GATA3, GATA4, GATA6, GJA5, GREB1L, GRHL2, GSK3A, HAND1, HAND2, HECTD1, HEG1, HES1, HEY1, HEY2, H…	168	84	84	50	22	3788	62	6615	0.619656	0.964166
GOBP_CARDIAC_CHAMBER_FORMATION	BMP2, EDNRA, HAND1, HAND2, MEF2C, MESP1, NKX2-5, NOTCH1, SMARCD3, TBX2, TBX20, TBX5	12	2	10	16.6667	1	3809	1	6676	1.75269	1
GOBP_CARDIAC_CHAMBER_MORPHOGENESIS	ACVR1, ADAMTS1, ADGRG6, ADPRHL1, APLNR, BMP10, BMP2, BMP4, BMP5, BMP7, BMPR1A, BMPR2, CAV3, CCN1, CHD7, CITED2, COL11A1, CPE, DHRS3, DLL4, DNAH11, DSP, EDNRA, EGLN1, ENG, FGF8, FGFR2, FGFRL1, FHL2, FKBP1A, FOXC1, FOXC2, FOXF1, FOXH1, FZD1, FZD2, GATA3, GATA4, GATA6, GRHL2, GSK3A, HAND1, HAND2, HEG1, HES1, HEY1, HEY2, HEYL, HIF1A, ISL1, JAG1, LRP2, MDM2, MED1, MEF2C, MESP1, MIR1-1, MIR17HG, MKS1, …	127	62	65	48.8189	14	3796	48	6629	0.509341	0.839505
GOBP_CARDIAC_CONDUCTION	ABCC9, ACE2, AGT, AKAP9, ANK2, ATP1A1, ATP1A2, ATP1A3, ATP1B1, ATP1B2, ATP2A1, ATP2A2, ATP2A3, ATP2B1, ATP2B2, ATP2B3, ATP2B4, BIN1, CACNA1C, CACNA1D, CACNA1G, CACNA2D1, CACNB2, CALM1, CALM2, CALM3, CAMK2D, CASQ2, CAV1, CORIN, CTNNA3, CXADR, DSC2, DSG2, DSP, EHD3, FKBP1B, FLNA, GJA1, GJA5, GJC1, GJC3, GJD3, HCN4, HRC, IRX3, ISL1, JUP, KCNA5, KCND3, KCNE1, KCNE2, KCNE3, KCNE4, KCNE5, KCNH2, KCNH6,…	98	38	60	38.7755	12	3798	26	6651	0.808239	1
GOBP_CARDIAC_CONDUCTION_SYSTEM_DEVELOPMENT	BMP4, BMPR1A, BVES, CACNA1G, CDC42, DSG2, GATA4, GATA6, GJA1, GJA5, GJB6, HCN4, HEY1, HEY2, HOPX, ID2, IRX3, ISL1, KCNJ8, MAML1, MESP1, MSC, MSX1, MSX2, NKX2-5, NOTCH1, NOTCH2, NPPA, NPPB, SCN5A, SHOX2, SMAD1, SMAD4, SMAD5, TBX18, TBX3, TBX5	37	14	23	37.8378	5	3805	9	6668	0.973573	1
GOBP_CARDIAC_EPITHELIAL_TO_MESENCHYMAL_TRANSITION	ACVR1, ACVRL1, ADAM15, BMP2, BMP4, EFNA1, EMP2, ENG, FGF8, HAS2, HEY1, HEY2, HEYL, JAG1, MIR21, MSX1, MSX2, NOG, NOTCH1, OLFM1, PDCD4, RBPJ, RTN4, SMAD4, SNAI1, SNAI2, SPRY1, TBX3, TGFB1, TGFB2, TGFB3, TGFBR1, TGFBR2, TGFBR3, TMEM100, TWIST1, WNT16, WNT2	38	22	16	57.8947	4	3806	18	6659	0.388801	1
GOBP_CARDIAC_FIBROBLAST_CELL_DIFFERENTIATION	INHBA, MIR21, PDCD4, SPRY1, TGFBR3	5	3	2	60	0	3810	3	6674	0	1
GOBP_CARDIAC_LEFT_VENTRICLE_MORPHOGENESIS	CPE, EDNRA, FOXF1, GSK3A, HAND1, HEY2, NAGLU, NOTCH1, NPY2R, NPY5R, RBPJ, RYR2, SFRP2, SMAD4, TBX5, TGFBR2	16	7	9	43.75	2	3808	5	6672	0.70084	1
GOBP_CARDIAC_MUSCLE_CELL_ACTION_POTENTIAL	AKAP9, ANK2, ANK3, ATP1A1, ATP1A2, ATP1B1, ATP2A2, BIN1, CACNA1C, CACNA1D, CACNA1G, CACNA2D1, CACNB2, CALM1, CALM3, CAMK2D, CAV1, CAV3, CTNNA3, CXADR, DLG1, DMD, DSC2, DSG2, DSP, FGF12, FGF13, FLNA, GJA1, GJA5, GJC1, GPD1L, HCN2, HCN4, JUP, KCNA5, KCND3, KCNE1, KCNE2, KCNE3, KCNE4, KCNE5, KCNH2, KCNIP2, KCNJ2, KCNJ3, KCNJ5, KCNJ8, KCNN2, KCNQ1, MIR1-1, MIR133A1, MIR208A, MIR328, NEDD4L, NOS1AP, N…	76	32	44	42.1053	12	3798	20	6657	1.05166	1
GOBP_CARDIAC_MUSCLE_CELL_ACTION_POTENTIAL_INVOLVED_IN_CONTRACTION	ANK2, ATP1A1, BIN1, CACNA1C, CACNA1D, CACNA1G, CACNA2D1, CACNB2, CAV1, CAV3, CTNNA3, DLG1, DSC2, DSG2, DSP, FGF12, FLNA, GJA1, GJA5, GJC1, GPD1L, JUP, KCNA5, KCND3, KCNE1, KCNE2, KCNE3, KCNE4, KCNE5, KCNH2, KCNJ2, KCNJ3, KCNJ5, KCNJ8, KCNN2, KCNQ1, MIR1-1, MIR133A1, MIR328, NEDD4L, NOS1AP, NUP155, PKP2, RNF207, RYR2, SCN1A, SCN1B, SCN2B, SCN3B, SCN4B, SCN5A, SNTA1, TRPM4	53	19	34	35.8491	4	3806	15	6662	0.466772	1
GOBP_CARDIAC_MUSCLE_CELL_CARDIAC_MUSCLE_CELL_ADHESION	CTNNA3, CXADR, DSC2, DSG2, DSP, JUP, PKP2	7	6	1	85.7143	0	3810	6	6671	0	1
GOBP_CARDIAC_MUSCLE_CELL_CONTRACTION	ABCC9, ADCY10, ADORA1, AKAP9, ANK2, ATP1A1, ATP1A2, ATP2A1, ATP2A2, BIN1, CACNA1C, CACNA1D, CACNA1G, CACNA2D1, CACNB2, CAMK2D, CAV1, CAV3, CTNNA3, DLG1, DSC2, DSG2, DSP, FGF12, FGF13, FLNA, GATA4, GJA1, GJA5, GJC1, GPD1L, GSN, HCN4, JUP, KCNA5, KCND3, KCNE1, KCNE2, KCNE3, KCNE4, KCNE5, KCNH2, KCNJ2, KCNJ3, KCNJ5, KCNJ8, KCNN2, KCNQ1, MIR1-1, MIR133A1, MIR328, MIR448, NEDD4L, NOS1AP, NUP155, PDE4B…	76	29	47	38.1579	8	3802	21	6656	0.666917	1
GOBP_CARDIAC_MUSCLE_CELL_DIFFERENTIATION	ACADM, ACTC1, ACTN2, ACVR1, ADPRHL1, ADRA1A, AKAP13, AKAP6, ALPK2, ALPK3, ARRB2, ASB2, ATG5, BMP10, BMP2, BMP4, BMPR1A, BVES, CALR, CAV3, CBY1, CDK1, CSRP3, CTDP1, CXADR, DKK1, DLL1, EDN1, EFNB2, FHL2, FHOD3, FOXP1, FRS2, FZD7, G6PD, GATA4, GATA6, GREM1, GSK3A, HDAC3, HEY2, HNRNPU, IFT20, IGF1, IRX3, ISL1, ITGB1, KAT2A, KCNJ8, KDM6B, LARGE1, LMNA, LRRC10, LRRC27, MAML1, MAP2K4, MEF2A, MEF2C, MEIS…	131	63	68	48.0916	16	3794	47	6630	0.594892	1
GOBP_CARDIAC_MUSCLE_CELL_FATE_COMMITMENT	ACVR1, DKK1, MIR19B1, NKX2-5, RBPJ, TBX18, TBX3, TBX5, WNT3A, WNT8A, WT1	11	4	7	36.3636	0	3810	4	6673	0	1
GOBP_CARDIAC_MUSCLE_CELL_MEMBRANE_REPOLARIZATION	AKAP9, ANK2, ATP1A1, ATP1B1, CACNA1D, CACNA2D1, CAV3, FLNA, GJA5, KCNA5, KCND3, KCNE1, KCNE2, KCNE3, KCNE4, KCNE5, KCNH2, KCNH6, KCNIP2, KCNJ2, KCNJ3, KCNJ5, KCNJ8, KCNN2, KCNQ1, MIR1-1, MIR133A1, MIR328, NOS1AP, NPPA, RNF207, SCN1B, SCN2B, SCN4B, SCN5A, SNTA1, WDR1, YWHAE, ZMPSTE24	39	10	29	25.641	4	3806	6	6671	1.16851	1
GOBP_CARDIAC_MUSCLE_CELL_MYOBLAST_DIFFERENTIATION	GREM1, ISL1, ITGB1, MYOCD, NOTCH1, NRG1, PRICKLE1, RBPJ, REST, SRF, TBX2, TBXT	12	8	4	66.6667	2	3808	6	6671	0.583946	1
GOBP_CARDIAC_MUSCLE_CELL_PROLIFERATION	ABL1, ARID2, BMP10, BMPR1A, CDK1, CITED2, DIPK2A, ERBB4, FES, FGF2, FGF20, FGF9, FGFR2, FOXC1, FOXC2, GATA6, GLI1, HEY2, JARID2, KCNK2, MAPK11, MAPK14, MEF2C, MIR1-1, MIR17HG, MIR199A1, MIR199B, MIR19B1, MIR200B, MIR204, MIR222, MIR509-1, MIR548C, MIR590, MIR873, NDRG4, NKX2-5, NOG, NOTCH1, PIM1, PRKAR1A, RBP4, RBPJ, RUNX1, SAV1, SKI, SMAD1, TBX2, TBX20, TBX5, TENM4, TGFB2, TGFBR1, TGFBR3, TP73, …	59	26	33	44.0678	10	3800	16	6661	1.09556	1
[truncated: 9,961 more rows]

## Sheet: TR_Significant GO signatures
signature	signature_genes	sig_genecount_all	sig_genes_inlists	sig_genes_notinlists	percent_sig.genes_withinlists	a=sig_genecount_not.rep	b=genecount_rep.list minus sig_genecount_rep.list	c=sig_genecount_rep.list	d=genecount_not.rep minus sig_genecount_not.rep	OR=(a/b)/(c/d)	FDR
[truncated: 27 more rows]

## Sheet: TR_RLE PCA with plots
[1] "ANOVA PC1"
Df Sum Sq Mean Sq F value Pr(>F)
cell_type 38 311316 8193 53.77 <2e-16 ***
platform 1 0 0 0.00 1
Residuals 38 5790 152
---
[truncated: 37 more rows]

[truncated: 1 more sheets: TR_Pearson corr RLE]
